# Supplementary material for: Human embryoid bodies as a novel system for genomic studies of functionally diverse cell types
Source: eLife. 2022 Feb 10;11:e71361. doi: 10.7554/eLife.71361 (PMC8830892; doi:10.7554/eLife.71361)
Supplement: Supplementary file 5. [file elife-71361-supp5.csv]

	gene	Cluster0.logFC	Cluster0.AveExpr	Cluster0.t	Cluster0.P.Value	Cluster0.adj.P.Val	Cluster0.B	Cluster1.logFC	Cluster1.AveExpr	Cluster1.t	Cluster1.P.Value	Cluster1.adj.P.Val	Cluster1.B	Cluster10.logFC	Cluster10.AveExpr	Cluster10.t	Cluster10.P.Value	Cluster10.adj.P.Val	Cluster10.B	Cluster11.logFC	Cluster11.AveExpr	Cluster11.t	Cluster11.P.Value	Cluster11.adj.P.Val	Cluster11.B	Cluster12.logFC	Cluster12.AveExpr	Cluster12.t	Cluster12.P.Value	Cluster12.adj.P.Val	Cluster12.B	Cluster13.logFC	Cluster13.AveExpr	Cluster13.t	Cluster13.P.Value	Cluster13.adj.P.Val	Cluster13.B	Cluster14.logFC	Cluster14.AveExpr	Cluster14.t	Cluster14.P.Value	Cluster14.adj.P.Val	Cluster14.B	Cluster15.logFC	Cluster15.AveExpr	Cluster15.t	Cluster15.P.Value	Cluster15.adj.P.Val	Cluster15.B
1	MARCKS	-56.0203355631241	8.8629702070031	-20.8330490193652	2.79737110742097e-45	1.01777685458333e-41	77.4360743957018	15.1268406380733	8.8629702070031	7.75892604535118	1.44602661790125e-12	1.69349576549271e-11	17.7329451947428	-15.8986029053775	8.8629702070031	-5.40243264789986	2.65916534673695e-07	1.5046547309297e-06	6.11631105985015	18.8910648166562	8.8629702070031	7.74130694908525	1.59469455793849e-12	5.96099010270499e-11	17.0879279149189	21.1395398076012	8.8629702070031	9.07518243863234	7.87297985713309e-16	8.11459633055785e-15	24.0329676226607	20.9060994899465	8.8629702070031	7.06577120574416	6.34285571845528e-11	2.83738812159588e-09	13.2144990328362	-60.691024239376	8.8629702070031	-12.029862543017	1.67328541832333e-23	1.08713752029757e-21	28.3596784612294	10.3517229488586	8.8629702070031	3.69974758812232	0.00030647071982335	0.0025931224084278	0.1557375626357
2	TTC3	-72.7751402360675	6.91858307670345	-23.985474397219	3.98893737743867e-52	4.35392514747431e-48	74.9838690686914	18.2629695578782	6.91858307670345	9.25910199304093	2.68308118281055e-16	5.70873900787078e-15	24.7935418963937	-28.9133368682077	6.91858307670345	-8.28215159024874	7.62578721761562e-14	1.73769243173851e-12	16.1547708760049	26.113203507186	6.91858307670345	10.2966284276575	5.70779740493987e-19	4.79235451345528e-17	28.2655543206037	28.5473677254314	6.91858307670345	12.2306763290189	4.9790706708321e-24	1.10236422661526e-22	38.5799630831842	22.9960787853078	6.91858307670345	7.35525192917488	1.33131648421096e-11	6.57525765844461e-10	13.1598205633467	-69.050216571531	6.91858307670345	-12.8368860767411	1.28890444992718e-25	1.31465795865021e-23	24.2159640852969	25.4257836548703	6.91858307670345	9.29179075991518	2.21468046984484e-16	3.13938147121512e-14	22.7981282852816
3	TERF1	36.6449586374921	7.87247346166292	18.3270128071999	1.88558062373219e-39	9.35505114001675e-37	71.0499790469752	-7.25612152680971	7.87247346166292	-3.27781375353256	0.00131168226318251	0.00282275471266505	-1.07404539087073	35.1860224434029	7.87247346166292	14.9258983755936	5.05717682322339e-31	5.53636395311289e-28	52.6970411521571	-9.29856209767077	7.87247346166292	-2.86902470797108	0.00473814350445958	0.0168733560688993	-2.13611765956149	-0.755443510730772	7.87247346166292	-0.286922234570036	0.774584734078073	0.814664903879569	-5.67362544771479	-3.24526929861982	7.87247346166292	-0.973851212325088	0.331765194170436	0.461125314449294	-5.10755019835871	35.4944767141995	7.87247346166292	13.6264140431083	1.1290324424311e-27	1.66532285258587e-25	45.0754768035623	-13.9076854039399	7.87247346166292	-4.18118667349848	5.01558790336943e-05	0.000591839372597593	1.3943543000594
4	CIRBP	-28.9826155711301	8.26524086917649	-18.9193370053201	7.36225160055954e-41	7.30536147455522e-38	70.9785601799645	8.29190514057817	8.26524086917649	6.54419652338614	9.81694935244887e-10	7.10375848126523e-09	11.6071305015865	-6.61214180647715	8.26524086917649	-3.64694864037191	0.000370179485779956	0.00103470143080364	-0.033851354988248	11.6241580466925	8.26524086917649	6.94675054728214	1.19543226208474e-10	3.41574427765837e-09	12.851019157107	11.9822467545453	8.26524086917649	7.65556497748515	2.56434275417994e-12	1.87851014509222e-11	16.4164587546959	8.90765389140258	8.26524086917649	4.4717143663538	1.56319256790469e-05	0.000141010304782477	2.49297516319639	-36.2963842555446	8.26524086917649	-12.8353587679546	1.3008067753937e-25	1.31465795865021e-23	32.5767071470694	8.85534727497128	8.26524086917649	4.90787073139509	2.46387945847405e-06	4.73472610726132e-05	4.17569681993506
5	KMT2E	-32.2225465259319	6.69940134591233	-20.2576342120232	5.68532681653334e-44	1.24110684404923e-40	69.8975435909671	10.9200450988096	6.69940134591233	8.58119243015068	1.37901659673267e-14	2.24992020229254e-13	21.0528144516592	-8.09320789595073	6.69940134591233	-4.25102341980482	3.80845998673366e-05	0.000133021890416633	1.55641570792519	13.0754470954197	6.69940134591233	7.70533087425291	1.94690680122234e-12	7.10718653355915e-11	15.3698690730421	18.7313016172841	6.69940134591233	12.1565014866057	7.79054800816568e-24	1.68717919660969e-22	37.1941615401661	14.3821395915349	6.69940134591233	7.4040738031455	1.0204501427338e-11	5.22920812579315e-10	13.2138470845748	-29.6284976631621	6.69940134591233	-11.1050744706499	4.43985062842652e-21	1.82871583431228e-19	23.6641408066912	13.670207699294	6.69940134591233	7.41561335085379	9.58182521272234e-12	6.26261210759667e-10	13.6002621874652
6	ZNF428	-44.2277614789445	7.0128777307259	-20.3198994973912	4.09581101472124e-44	1.11764443064206e-40	69.4927456993545	18.1547801530366	7.0128777307259	11.3998110449263	7.50685194474796e-22	3.57804755357747e-20	36.0416502774153	-16.1343846254518	7.0128777307259	-6.23673918974305	4.69793033059577e-09	3.89649768681252e-08	8.53753925937808	15.8625421792061	7.0128777307259	7.48614891085899	6.51523617767875e-12	2.15496372361708e-10	14.7802906048405	23.307424146613	7.0128777307259	11.9662167549066	2.4572541969985e-23	5.07972150762096e-22	37.0200940380152	21.5781452818609	7.0128777307259	8.824205392996	3.39044545545356e-15	3.73805173194704e-13	19.8649742804156	-53.0053146177894	7.0128777307259	-12.9546292311052	6.34719790395407e-26	7.37017714060198e-24	26.385848411281	15.9391143285631	7.0128777307259	6.94634259140956	1.19802177334527e-10	6.50567545077794e-09	12.0082363933504
7	PRXL2A	-37.2025991368054	7.31432135222158	-19.3716290307618	6.37192141072802e-42	9.93564602829948e-39	68.8947159800737	19.245460925435	7.31432135222158	13.1428980531451	2.04736999553327e-26	2.03154940920415e-24	45.5499473564778	-10.5020269102653	7.31432135222158	-4.64153733867344	7.71730843060462e-06	3.12674170453042e-05	2.97537401755311	10.3587404910371	7.31432135222158	5.12355307481518	9.48636811447356e-07	1.24601333296605e-05	4.90611938695891	2.43278461574236	7.31432135222158	1.21027189065667	0.228159521000616	0.286380079544816	-5.01040314698927	21.4910005687316	7.31432135222158	9.69057237829094	2.10749665446986e-17	3.15114054569021e-15	24.3921949528257	-31.1188968808406	7.31432135222158	-10.0034886043671	3.28444586511015e-18	8.29854782816605e-17	21.509785485183	17.3501073414712	7.31432135222158	8.11805981894514	1.93279939655918e-13	1.62280810872642e-11	17.4165224350732
8	C4orf48	-35.9350335218758	7.36085827498275	-19.0862098984626	2.97593228590914e-41	3.60914454452203e-38	67.6779320979187	15.8893374918886	7.36085827498275	11.018571980596	7.4765746678379e-21	3.02405478741203e-19	34.3059123642533	-11.5996295124086	7.36085827498275	-5.19340590131269	6.92545644871304e-07	3.56394894567198e-06	4.89115909823036	15.2454235511964	7.36085827498275	7.94230061598489	5.19638211651033e-13	2.09293397792289e-11	17.0815755300051	28.6335297801234	7.36085827498275	16.8460765945435	7.53649615413035e-36	4.59557852080071e-34	60.9381879664061	21.394131612789	7.36085827498275	9.99223064053416	3.51222766273814e-18	6.49762117606555e-16	25.8936417546853	-36.5730363931205	7.36085827498275	-11.3686858564909	9.05769021599169e-22	4.27985665400646e-20	25.5307365067718	9.45724794502756	7.36085827498275	4.41490454041996	1.97168747466876e-05	0.000273108740939208	2.26464394242239
9	DNMT3B	42.0924784223726	6.67411888595437	17.8926594142982	2.0897602782894e-38	7.60324447917625e-36	66.7137046293433	-11.72385658986	6.67411888595437	-4.27753488568131	3.42767715150918e-05	0.000101943041168182	1.96986620893634	39.8497208469029	6.67411888595437	14.2630476720995	2.54206843523661e-29	1.54148205392264e-26	47.4037233182463	-8.5191125705935	6.67411888595437	-2.11764680562282	0.0359249285227876	0.0852065733783237	-3.62484526734503	5.82066500699158	6.67411888595437	1.87416533526103	0.062935733378834	0.0910944874459586	-4.08536275481046	-19.7775746170716	6.67411888595437	-4.1991910832095	4.67332846568801e-05	0.000355713948416908	0.793640863591827	38.025734973475	6.67411888595437	12.2466031743053	4.5227977712041e-24	3.26929388560879e-22	36.5282466156186	-20.93327477272	6.67411888595437	-4.62954061967741	8.11654353941672e-06	0.000129710208979112	2.11890018859822
10	UBE2R2	-25.3870467003756	7.34234594935533	-18.3981621884479	1.27431028015334e-39	7.07998654968581e-37	66.5277498345573	8.19019134263728	7.34234594935533	7.02628558083642	7.83126704386556e-11	6.87677230762611e-10	13.6604839554847	-5.65850536860028	7.34234594935533	-3.38795496789593	0.000908560238431445	0.00232137991631068	-0.823720304304258	6.30966023791397	7.34234594935533	3.96320466215542	0.000116044120307918	0.000784285803814812	0.872155616189991	7.20421606442866	7.34234594935533	4.83675483579015	3.35570158911517e-06	1.05798621736546e-05	3.89460748430767	5.91308466909987	7.34234594935533	3.13139337028606	0.00210788155635863	0.00812666816883236	-1.54512545483353	-21.3169410631123	7.34234594935533	-9.47668954344727	7.46073562746031e-17	1.5249799508189e-15	20.135454152533	7.89155268122592	7.34234594935533	4.66329610949973	7.04108818064299e-06	0.00011522260493511	3.07476318988823
11	VIM	-55.4136649157426	9.9346010791873	-17.1972157926909	1.03056458710064e-36	2.67824106385798e-34	64.8582787576323	22.1683394412438	9.9346010791873	9.38254871725121	1.29904510172479e-16	2.90554862404223e-15	26.602503562771	-20.6767613451938	9.9346010791873	-5.84666202808642	3.22975294280146e-08	2.2241484776453e-07	8.14535597094666	20.3458015582767	9.9346010791873	7.15874070279512	3.85330130174183e-11	1.16829954745867e-09	14.5728385008563	-9.45739317351192	9.9346010791873	-2.93425143139622	0.00389283991273151	0.00723856007622904	-2.00905245685699	28.5523495472819	9.9346010791873	8.96105674072133	1.53131345675258e-15	1.8367347670829e-13	23.3715397772843	-77.8035332546589	9.9346010791873	-10.9457196888949	1.15938236901175e-20	4.5034372091684e-19	23.5905127244918	27.8589243969042	9.9346010791873	9.40256287611049	1.15468898680136e-16	1.88110899864728e-14	25.9848460796817
12	POLR3G	55.5305449880199	4.26088267565282	19.5257046864285	2.7847088525365e-42	5.06584952090599e-39	64.4154874488115	-28.0380344813806	4.26088267565282	-7.39440851174398	1.07567379603062e-11	1.0821179247626e-10	11.8330744809883	53.5938027525921	4.26088267565282	16.1097994847708	5.10989441422759e-34	1.8591499177098e-30	47.8454332689777	-10.747038579173	4.26088267565282	-2.01427673005546	0.0458446152665492	0.103301811650368	-3.83462421880756	-16.4607488881759	4.26088267565282	-3.64799753918349	0.000368800182907495	0.000824888114023629	-0.782802592959261	-28.4353451640819	4.26088267565282	-4.08195523444923	7.37652717971067e-05	0.000515129841116711	-1.13722631086598	55.9981269015126	4.26088267565282	15.7589788280036	3.88861338434255e-33	1.57200796629996e-30	44.7006988516543	-16.2104532057543	4.26088267565282	-2.44477579316544	0.0157028782475775	0.056974766512714	-3.45035803925825
13	CHD9	-33.3543358664972	6.47388195885255	-19.0146897838929	4.38571990679014e-41	4.78701327826144e-38	64.165144627261	8.6693168363136	6.47388195885255	6.15867296410364	6.94726247764855e-09	4.25768500525176e-08	9.42769075132634	-10.5004034575579	6.47388195885255	-4.88391442600342	2.73498951823595e-06	1.23038743602655e-05	3.43225283399559	9.77673451685219	6.47388195885255	5.27550662620832	4.76838173051323e-07	6.75933592059116e-06	5.20348241014114	13.5610742347139	6.47388195885255	7.76192850950275	1.42209957799647e-12	1.0734589829759e-11	15.7632393914098	17.8375171640367	6.47388195885255	8.16336774563608	1.4960161713833e-13	1.23704670535217e-11	15.8697392962078	-28.5071253234623	6.47388195885255	-10.5267495574618	1.43811309565746e-19	4.57638613384873e-18	22.3322707968962	7.75006693145826	6.47388195885255	3.70437057987648	0.000301416425215832	0.00256227436232929	-0.0968221924724126
14	MZT2B	-21.5453346166773	8.33142826605627	-16.9986149788195	3.16991247422721e-36	6.919918931238e-34	63.4522350376606	8.32253778703211	8.33142826605627	7.63954517012937	2.80169900920195e-12	3.09519683051005e-11	16.9557764666015	-2.71193069526474	8.33142826605627	-1.79039729454279	0.0754933078246496	0.117280024894115	-4.28945186473359	3.36108215493141	8.33142826605627	2.25241609657788	0.0258098632597432	0.0656218629117394	-3.48167196367758	1.02462855841993	8.33142826605627	0.712989003759153	0.477007577363212	0.542856605872115	-5.53007195945255	13.5982594692412	8.33142826605627	8.15880296396694	1.53516248810494e-13	1.23728862579226e-11	17.7959554790783	-21.6173707320559	8.33142826605627	-10.7189972218869	4.53421905515564e-20	1.59135051405221e-18	27.5811253417476	11.0433621313772	8.33142826605627	7.17801019040649	3.47386997683949e-11	2.0495832863353e-09	13.6785458821857
15	TDGF1	54.7457362455179	6.45079823663331	17.1684964722889	1.21204335199842e-36	2.87596808414408e-34	63.3325956125442	-17.262123299269	6.45079823663331	-4.34846818295948	2.5800944234604e-05	7.87520431545588e-05	2.12771859836427	52.9620337677084	6.45079823663331	14.3376455906908	1.63289216425118e-29	1.27307271234297e-26	47.9747554984777	-11.3106354708387	6.45079823663331	-1.91016993979327	0.0581014779962601	0.124397338628713	-3.93366871157196	4.88846118539944	6.45079823663331	1.13776040293469	0.257112046116569	0.318472308597634	-5.00991225375011	-41.0132848049439	6.45079823663331	-5.34378784280838	3.48647847413579e-07	5.56358370543744e-06	3.14517496627875	52.1683093003619	6.45079823663331	13.1988703601863	1.46299311539049e-26	1.97142837709718e-24	41.6699559863555	-28.0175268619585	6.45079823663331	-4.2982047244058	3.15642477362284e-05	0.000405322075342274	0.97049236577372
16	L1TD1	42.2187801872923	7.93658221757991	16.5578467042418	3.89917821204033e-35	6.54762002837233e-33	63.0132372020014	-21.3699036574493	7.93658221757991	-7.00086562903065	8.96695946762504e-11	7.73710376198635e-10	13.2754365395538	43.6255880938945	7.93658221757991	15.0148729100138	2.99761512626176e-31	4.08987113789339e-28	53.7867546214745	-15.5058647181514	7.93658221757991	-3.54415099147418	0.000531701062371212	0.00285465671214057	-0.473320172794715	-4.6702624724766	7.93658221757991	-1.35545905789468	0.177395743124376	0.229186026321535	-4.88076234521399	-20.689075746274	7.93658221757991	-4.14385118149275	5.8034052199718e-05	0.000426273001184335	1.02096625334613	38.7325532995683	7.93658221757991	11.9789499563413	2.27542508754529e-23	1.41115141082709e-21	37.5826363396209	-31.1909462310919	7.93658221757991	-6.46507677989723	1.47415939175776e-09	6.28533193790469e-08	9.06496525520351
17	NAA38	-23.742995845969	6.81335605516933	-17.8574741875541	2.54186543269823e-38	8.94982619287133e-36	62.6026796443532	9.21213623950836	6.81335605516933	8.3038582966638	6.73991589273227e-14	9.87512763047324e-13	19.7148688708652	-10.5265195973635	6.81335605516933	-6.21099988305933	5.34629205823862e-09	4.35808646868368e-08	8.44761549141445	12.3163984331111	6.81335605516933	8.26383591526489	8.4625450913302e-14	3.84869498632788e-12	17.9156074262172	5.20448641087675	6.81335605516933	3.57712207233542	0.000473786953978757	0.00104114850063985	-0.28562512593294	9.51186696439842	6.81335605516933	5.15012007366768	8.41906323982182e-07	1.17115357669006e-05	4.24239887238754	-17.9786206569347	6.81335605516933	-8.5566635834918	1.58779916520028e-14	2.15557560798023e-13	16.0358965635104	9.90205359930863	6.81335605516933	6.11716423620843	8.54452583175962e-09	3.15079390046136e-07	8.27541886763412
18	MEX3A	-43.5543704516006	6.59772708330115	-18.578915408508	4.72252776507438e-40	3.22164940973668e-37	62.293627335529	10.1737128160906	6.59772708330115	5.74379781830636	5.30771548465466e-08	2.75612343078048e-07	7.74007190124604	-16.1541261744822	6.59772708330115	-5.7115087461669	6.19690784961827e-08	3.99995559897005e-07	6.33165528782963	4.9038837981456	6.59772708330115	1.99334097731083	0.0481153443000414	0.107135655453887	-3.86960412797515	15.5189045251952	6.59772708330115	7.06576591444144	6.34303511830546e-11	3.87432727007857e-10	12.8987393666844	14.2627419229004	6.59772708330115	4.99982157636428	1.64545773816883e-06	2.09326004803179e-05	3.80815591895868	-26.7087451249118	6.59772708330115	-7.26201212500204	2.20772758031872e-11	1.76750581823453e-10	10.2444669973484	7.97076506011566	6.59772708330115	2.93785721618948	0.00385041771540373	0.0193763528647449	-2.00564533365454
19	CCDC167	-37.4515120055837	6.2331654110414	-18.7160822165168	2.22942912189781e-40	1.87186298965497e-37	62.2793416000396	8.12004268769796	6.2331654110414	5.07515585746497	1.17786888201656e-06	4.71969120675872e-06	4.92991701828462	-24.689172997597	6.2331654110414	-9.27684081423533	2.41783373589944e-16	9.10022594046291e-15	19.4145689378344	10.0179648879245	6.2331654110414	4.68735410590954	6.36006997398967e-06	6.59887488270887e-05	3.04237965971444	14.0232373338765	6.2331654110414	6.92339346056459	1.3529686482231e-10	7.90425409326972e-10	11.8486829289972	9.91971695518655	6.2331654110414	3.71245307905558	0.000292768838921909	0.00160500847656084	-0.273171037695148	-20.6729464632299	6.2331654110414	-6.89962830828752	1.53427677876072e-10	1.05991335697299e-09	9.23959079790739	12.5824591036805	6.2331654110414	5.47860853830226	1.86544260317928e-07	4.89454471483216e-06	5.61236099142321
20	TSPAN3	-34.5961082124116	6.8365045369664	-17.9897219405952	1.21841239298962e-38	4.92554491462285e-36	61.8224780716916	15.5773127824517	6.8365045369664	10.4872339428929	1.82267406246779e-19	6.27586353054762e-18	31.0514388902439	-9.83662752690663	6.8365045369664	-4.32650334561955	2.81828215505974e-05	0.000101322627544391	1.81913737569186	17.1023883525034	6.8365045369664	8.56971231202448	1.47309704796757e-14	7.30163673231055e-13	19.5127965638325	13.8696591278613	6.8365045369664	7.39271281497356	1.08566280969468e-11	7.35568564110332e-11	14.4537169966551	19.0800296974106	6.8365045369664	8.52434889359262	1.91150446792195e-14	1.87964606012326e-12	18.4216034651869	-36.9984987322545	6.8365045369664	-10.9577960620843	1.07807956965623e-20	4.20258517957064e-19	22.3382972515979	16.6428218044617	6.8365045369664	7.8573050112267	8.35981582930831e-13	6.12398589106713e-11	15.8712237489277
21	NSD3	-27.8883227295977	6.74801311604391	-17.7476521385803	4.68865446782071e-38	1.5508079853413e-35	61.6899963496511	12.9148066836321	6.74801311604391	10.0887771039516	1.97551935206978e-18	5.81207378108938e-17	28.8392681823227	-6.13692057625431	6.74801311604391	-3.22364295290199	0.00156620832328217	0.00379672281872436	-1.30082610510292	5.0345306151003	6.74801311604391	2.70851501177434	0.00757880975616596	0.0246859768691589	-2.49639094571061	15.3812439250862	6.74801311604391	9.62972025682525	3.02145044253476e-17	3.60976686129058e-16	24.9222407412424	12.676738746404	6.74801311604391	6.09216231734066	9.67527650172438e-09	2.54471428954992e-07	7.730394477833	-22.3964447522227	6.74801311604391	-8.71187773255185	6.49384931894107e-15	9.4507153754989e-14	15.9880645881842	7.26109474168739	6.74801311604391	3.7768366549693	0.000231802386028232	0.00206709398978607	0.168398415340195
22	RCN1	-29.651818323718	7.14454454318287	-17.3397014160941	4.6152938876881e-37	1.32568244168725e-34	61.4184064815454	16.0711847624626	7.14454454318287	11.5970946050107	2.28212410925792e-22	1.19183658624642e-20	37.1365871171246	-10.7902671787173	7.14454454318287	-5.15130328817666	8.37435257648006e-07	4.21809221837932e-06	4.72178139177589	13.5600946682142	7.14454454318287	7.23207019990531	2.59556240246688e-11	8.11764000656904e-10	13.5952332887077	-9.74574655632401	7.14454454318287	-4.80549805663573	3.84015260481307e-06	1.19757901947242e-05	3.56488843732081	15.1571765649436	7.14454454318287	6.89653858383951	1.55954520366035e-10	6.43387450493979e-09	11.3503912522914	-32.5290832956929	7.14454454318287	-10.6771803679481	5.8293471683133e-20	2.00085925604213e-18	22.7547035378703	13.3791934844552	7.14454454318287	6.59978268855854	7.36692586416773e-10	3.35041649197461e-08	10.5073209033028
23	DPPA4	30.9823204341356	7.35987663671101	16.4256495334336	8.31180151222228e-35	1.28916838200005e-32	61.1660592261958	-7.28360077592614	7.35987663671101	-3.50088395070595	0.000617849581660908	0.00143059571146135	-0.429867662196215	29.793887263096	7.35987663671101	13.2213282813644	1.27849530215267e-26	4.19430239021057e-24	43.3543760124544	-7.39530969447396	7.35987663671101	-2.40978691702318	0.0172256736239599	0.0475754624507901	-3.1102098114065	-0.176323715631048	7.35987663671101	-0.0705850484298828	0.94382604491751	0.955291290826652	-5.63967098418908	-8.20581350779788	7.35987663671101	-2.4070707419667	0.0173491895558888	0.0452164288449203	-3.12430143587211	31.2599011266635	7.35987663671101	12.3769258602228	2.06030522948663e-24	1.64549766132138e-22	37.7870233524161	-14.4170160301426	7.35987663671101	-4.57084267122277	1.03754060959793e-05	0.000160634833386686	2.47701934150257
24	SEPHS1	26.2171700361534	7.55478213473581	16.3235287491718	1.4934644829941e-34	2.17348864425074e-32	61.0446382142147	-5.41448034859802	7.55478213473581	-3.13251317632638	0.00210037466106914	0.00434279019237917	-1.47123295525909	27.379683674152	7.55478213473581	14.1498016899751	4.98144203681448e-29	2.58916380151572e-26	47.9868920857756	-9.76523626870165	7.55478213473581	-3.80734013068589	0.000207319245293498	0.00128063925431722	0.270994179451113	-1.71525683032811	7.55478213473581	-0.815691514014419	0.416025175914151	0.483178846042025	-5.37748243714349	-2.58858346231453	7.55478213473581	-0.932540889949804	0.352619630990836	0.481797669134749	-5.08130272910916	24.9442240885976	7.55478213473581	11.4096558381781	7.07390323068211e-22	3.43162905612868e-20	33.3313357232691	-10.4825620658039	7.55478213473581	-3.98115971110672	0.000108426032788443	0.00112390327434555	0.742995514053848
25	FZD3	-35.1865680972231	6.51348855061203	-17.9137842203334	1.85806445126661e-38	6.99337016743966e-36	60.7238217997111	26.0979099459219	6.51348855061203	17.3424596465555	4.54418448414938e-37	3.26739368218707e-34	64.4862432700615	-10.2207021316876	6.51348855061203	-4.26580668776386	3.59139198673823e-05	0.000126288800049123	1.52176181675777	27.1783465498428	6.51348855061203	13.9766444521326	1.39595100262613e-28	3.62781076039624e-26	44.8176787066304	15.5017977283947	6.51348855061203	7.98880018189557	4.00304996132112e-13	3.19162091510738e-12	16.9563120772761	26.3070198172004	6.51348855061203	11.4170130704275	6.76672665772145e-22	2.05163392969527e-19	30.7470421801257	-23.2593016653225	6.51348855061203	-7.45858866171534	7.57637790588266e-12	6.52177956172786e-11	11.0996258057812	14.9620025957342	6.51348855061203	6.53567428503261	1.02576305299696e-09	4.51459827558946e-08	9.77811342307636
26	DDX21	19.3921066138261	7.2106062447911	16.424103575166	8.38579524709151e-35	1.28916838200005e-32	60.6813931736816	-1.43158884003696	7.2106062447911	-1.16200942487229	0.247155973867628	0.31022394834006	-5.20965922322996	22.771652339527	7.2106062447911	15.8353282791201	2.49753027968714e-33	5.45210860055702e-30	54.4660051872777	-7.886000135953	7.2106062447911	-4.32817335093866	2.79945467550271e-05	0.00023705234897682	1.80814003725733	-1.79695830235226	7.2106062447911	-1.15798519118062	0.248789074599541	0.309215753729674	-5.03667408022198	-0.906986140002784	7.2106062447911	-0.454954287351462	0.64982799825835	0.747483675939498	-5.32791292449933	18.6636660623851	7.2106062447911	11.3901978631465	7.95515895612327e-22	3.80835789500375e-20	32.3207392247805	-3.81059118610119	7.2106062447911	-2.08078029196974	0.0392271640714133	0.112734201116239	-3.70302160181428
27	FKBP4	19.0013647451099	7.73160884564244	16.1930646061631	3.16256435665481e-34	4.06110470033967e-32	60.5459642575433	0.0383436613505914	7.73160884564244	0.0318742341251082	0.974616528973139	0.980545618374211	-5.90183091621696	13.4187709319317	7.73160884564244	8.99791532917924	1.23553100839628e-15	4.16229041871773e-14	22.3468043113615	-6.24835912474682	7.73160884564244	-3.5825175964249	0.000464895377049689	0.00254735594402478	-0.294438942106927	-3.60159939154379	7.73160884564244	-2.34194540354895	0.0205552414199571	0.0330136050763437	-3.28438352606816	0.117250701917538	7.73160884564244	0.0613415051635947	0.951172381598957	0.96667100047976	-5.49057333816363	15.9832015216975	7.73160884564244	9.72701724006584	1.69815998915933e-17	3.79047367723396e-16	25.111586683389	-3.26070185045427	7.73160884564244	-1.81305614687148	0.07190800037618	0.174145956091858	-4.15500616941716
28	H2AFY	-44.5361476786396	7.41940237458442	-17.3070284100681	5.54764455593609e-37	1.53568550338203e-34	60.0250593873841	23.0820386726968	7.41940237458442	12.2944651748285	3.38829760215085e-24	2.37072232868439e-22	41.2001614990485	-11.812087904798	7.41940237458442	-4.10963562369998	6.62829396558335e-05	0.000219169429367895	1.27004477892443	13.73500775179	7.41940237458442	5.36753345337108	3.12497907716782e-07	4.69176707390464e-06	5.88400081669168	11.0436136972431	7.41940237458442	4.475034381552	1.54203133487166e-05	4.36269362885541e-05	2.64588663924785	21.4937784304947	7.41940237458442	7.52785382474659	5.18298208297648e-12	2.84282660480846e-10	14.5728853671092	-80.3407545930488	7.41940237458442	-13.7837191368044	4.41091692292271e-28	7.08017032554432e-26	24.8625130756603	13.0055633653874	7.41940237458442	4.67590440801163	6.6758383491365e-06	0.000110404205425492	3.18406548648372
29	DDX17	-17.0542366507629	7.98300316903154	-16.3243144295507	1.48673991600623e-34	2.17348864425074e-32	59.9220365726754	7.51670643076326	7.98300316903154	8.16716873796807	1.46417717921311e-13	2.0281083643542e-12	19.5001774878922	-1.5884589427043	7.98300316903154	-1.24760780891031	0.21420191122624	0.287649343139076	-4.98373632834484	5.76946114032739	7.98300316903154	4.57060907750411	1.03855057030672e-05	0.000101227780461311	2.94950191639306	5.09894126841684	7.98300316903154	4.37022791799427	2.36327417316539e-05	6.47468313255529e-05	2.33071408359667	11.9873821684409	7.98300316903154	8.49090540685215	2.31564677404648e-14	2.19785082945368e-12	18.9674142189377	-21.295018371395	7.98300316903154	-12.395617298364	1.84063547452571e-24	1.49929374660061e-22	33.6488066445989	4.62159115572064	7.98300316903154	3.40268429214155	0.000864443777094533	0.0059491827408492	-0.762236072644674
30	H1FX	-27.9033016101915	8.63796921840382	-16.1613517592366	3.79632864749485e-34	4.76286519395475e-32	59.7798307540501	15.4842794361713	8.63796921840382	11.0925020098653	4.7892923218614e-21	2.03405158338977e-19	35.6034529719817	-8.85947572132902	8.63796921840382	-4.24200302269253	3.9470328912792e-05	0.000137422213742623	1.86173064202465	9.42300825005974	8.63796921840382	5.00205372581313	1.62931332333459e-06	2.01632141997699e-05	4.69928435063322	10.619929945221	8.63796921840382	5.94521115066526	1.997369132355e-08	8.75553577496179e-08	8.63960480796237	9.38554429237022	8.63796921840382	4.19761069263361	4.70245182559442e-05	0.000357335505831936	1.65412184695913	-25.3729506255402	8.63796921840382	-9.17433561532936	4.40941743063468e-16	7.90292138840353e-15	20.8958040765274	8.24592351222735	8.63796921840382	3.98474191705666	0.00010696430726955	0.00111086147844637	1.02632023131561
31	UGP2	29.4537922953701	7.6114430684147	16.004991938729	9.35718581889176e-34	1.07509140224425e-31	59.577539616695	-10.8860216948459	7.6114430684147	-5.3147280584809	3.98465904363128e-07	1.74598769414835e-06	5.95027954370445	27.4780087434556	7.6114430684147	12.356713136979	2.32747018865202e-24	4.09747372728014e-22	39.3538775685529	-2.02867373238175	7.6114430684147	-0.701812685649919	0.483929926056415	0.612772058341737	-5.31004045618672	-1.0410850647779	7.6114430684147	-0.430963240617555	0.667140194213842	0.719040358409299	-5.59095946978208	-10.0668972239701	7.6114430684147	-3.03539465892262	0.00285209801587148	0.0104150718779649	-1.82081138113778	27.0426484153031	7.6114430684147	10.9126749240274	1.41453829343349e-20	5.36100190028701e-19	31.1174912140813	-16.7994412394914	7.6114430684147	-5.40906881270983	2.57860155526672e-07	6.500100687237e-06	5.37779963789913
32	EFNB2	-59.8959480548064	5.87196856667268	-19.2918368895562	9.7937723586734e-42	1.3362378161865e-38	58.9097082984877	19.8773966800148	5.87196856667268	9.27993886486243	2.37426401501735e-16	5.11145793371093e-15	24.1384692063339	-37.762905543994	5.87196856667268	-8.86834969709431	2.62459981805642e-15	8.05226571214218e-14	15.4745197500729	21.6334269608732	5.87196856667268	7.81478379118152	1.05972612342171e-12	4.08724757496395e-11	15.5678514919863	4.47303399810808	5.87196856667268	1.4779525853219	0.141606672163958	0.188033677210413	-4.56525842839104	24.8798440104772	5.87196856667268	7.42292533743856	9.20689094486732e-12	4.76271159541359e-10	12.5590633329887	-44.4595804363341	5.87196856667268	-8.76837135647365	4.68464855379635e-15	6.97584433351803e-14	12.6928947243807	-5.53912288574127	5.87196856667268	-1.33436514847552	0.184192644829623	0.339892260070218	-4.58522882075755
33	SOCS1	45.8977859603471	4.31809091422323	17.9328144721038	1.67149575292497e-38	6.51584862256285e-36	58.8067047404396	-34.0990601922815	4.31809091422323	-9.81396977370697	1.01379472507936e-17	2.67931463056687e-16	20.9292777290103	41.1047651174501	4.31809091422323	13.1706162078718	1.73344493647392e-26	5.40587185188939e-24	35.9046223963519	-20.5195589669633	4.31809091422323	-3.87833870411554	0.0001594892015505	0.00102703518284585	-0.974020928324356	-21.7366875394197	4.31809091422323	-5.058259033409	1.26993463005251e-06	4.26765285930515e-06	2.59213148155574	-32.6353249192939	4.31809091422323	-5.53671334689775	1.42062024402287e-07	2.62814745144232e-06	1.98550674985677	51.358981409999	4.31809091422323	15.4408693169159	2.47552027479481e-32	8.7162270320598e-30	42.3505684256781	-27.1369783012354	4.31809091422323	-5.04480053420217	1.34823472350748e-06	2.787117804372e-05	1.42890702860489
34	SKA3	34.4383412717446	4.68363869550109	17.4564884467717	2.39338696478429e-37	7.06049154611366e-35	58.0551732449863	8.7979379133327	4.68363869550109	4.32094211768994	2.88185979318739e-05	8.69897667108417e-05	1.91506143988085	26.2860955292328	4.68363869550109	10.2691292216232	6.72816004876296e-19	4.31987452542634e-17	23.8977859730108	-8.47191337978095	4.68363869550109	-2.47597876219525	0.0144470542599062	0.0413622837695217	-3.13458126570305	-32.1049675986648	4.68363869550109	-9.33093116328903	1.75976779006941e-16	1.94018842713209e-15	15.9398154039459	-8.12648065148134	4.68363869550109	-2.07553033543862	0.0397179827191837	0.0874212101996148	-3.76934286777125	35.8880672819785	4.68363869550109	13.0676021326258	3.21839121268256e-26	3.90319334293668e-24	33.2884244125153	-10.4657837510879	4.68363869550109	-2.62231802224066	0.00967363054807322	0.0395607633691342	-3.03999923865938
35	FAM89B	-41.9604352667866	5.44115666817932	-18.8872682060508	8.76561047778465e-41	7.97305319708495e-38	58.0107499381876	8.38038079339302	5.44115666817932	4.91367690090762	2.40220478279371e-06	9.0601469261207e-06	4.17441252709347	-33.0211792873447	5.44115666817932	-10.1204186629945	1.6356839150169e-18	9.80960985297221e-17	18.796452706316	7.99211910768259	5.44115666817932	3.3693335431216	0.000967353394383077	0.00466372009703678	-1.03657551447085	35.1477696462989	5.44115666817932	18.4528122179127	9.43517441119684e-40	7.40898767613047e-38	61.6511104859143	10.8087793694369	5.44115666817932	4.01366227418316	9.58324568761268e-05	0.00064090063380271	0.428410768808966	-34.4016834143207	5.44115666817932	-9.20468875977882	3.69130716003278e-16	6.6706320615493e-15	13.672820099777	10.2331768743177	5.44115666817932	3.96665959693045	0.000114539693172582	0.00117610606865356	0.39070734762255
36	PLAAT3	44.298534608627	6.8920347031006	15.845551988195	2.35386837769006e-33	2.47043012908529e-31	58.0092818304293	-16.3040341453361	6.8920347031006	-4.90424283205041	2.50319267722605e-06	9.37623475357663e-06	4.19977916452806	37.7285395908977	6.8920347031006	11.3786447388087	8.52947667373303e-22	9.12737626409766e-20	34.1381824494393	-11.0023446195842	6.8920347031006	-2.12579258011945	0.0352284885232097	0.0839744381373299	-3.61087910678617	6.03690808311994	6.8920347031006	1.6286506364782	0.105575116789632	0.144840673675066	-4.46589291819367	-22.7900945726841	6.8920347031006	-4.08760463249956	7.2175458595549e-05	0.000505969897604636	0.583109190959076	45.2036312211853	6.8920347031006	12.4831734139686	1.0855593224996e-24	9.11452308083321e-23	38.3499185510435	-8.67392869207247	6.8920347031006	-1.87853775122385	0.0623312930094985	0.156842097448449	-4.00882715392229
37	PTMS	-34.9232721474767	9.35953256116256	-15.5305566129063	1.46752675321774e-32	1.30228085458306e-30	57.5096159556237	12.1959401393909	9.35953256116256	6.70031128899987	4.36984603945272e-10	3.37080349969092e-09	12.506300959307	-13.5925773204795	9.35953256116256	-5.10050624884822	1.05179589654959e-06	5.15507508344805e-06	5.04519627921182	14.036886607794	9.35953256116256	5.93062380052984	2.14523537335677e-08	4.23838357213382e-07	8.63345702916906	21.509799692919	9.35953256116256	9.92609879059138	5.20636978651324e-18	6.66207810314092e-17	28.7158725998689	13.0036533579963	9.35953256116256	4.72749148057811	5.36319690109278e-06	5.76174155269958e-05	3.60247884178027	-60.4789065528278	9.35953256116256	-13.210877472629	1.36125942643933e-26	1.85726832994816e-24	34.1644093374301	10.9404350910616	9.35953256116256	4.34707003616599	2.59466091293315e-05	0.000341625137088846	2.30994103480259
38	CHD7	-44.2754442142917	6.55918961642424	-17.2699561423777	6.83663883221491e-37	1.82004665496648e-34	57.4578328160167	11.3294260166382	6.55918961642424	5.81672273090141	3.73410113358334e-08	1.99401731277212e-07	8.0389306582636	-15.4378437794136	6.55918961642424	-5.06381820189354	1.23889806992352e-06	5.97550704074908e-06	4.09026570564029	3.14313953359324	6.55918961642424	1.12748512970739	0.261414558804579	0.39334766277045	-4.97739877698392	16.7048204209434	6.55918961642424	6.96434186845987	1.08887668516721e-10	6.44527604045558e-10	12.4517522152645	12.7181152437176	6.55918961642424	4.19278850434445	4.79239345140344e-05	0.000362501555939491	1.30059168542003	-36.5775246375468	6.55918961642424	-8.54792718748872	1.66951246300317e-14	2.25808284184381e-13	14.000625752031	7.4927533808204	6.55918961642424	2.43516909542911	0.016108590969327	0.0580472995807871	-3.06415632550558
39	RDX	-23.7862200454054	7.47452120973576	-16.1104478019368	5.09082621209484e-34	6.10619429725441e-32	57.4030710126721	5.58363766923742	7.47452120973576	4.37743229252584	2.29542958495595e-05	7.07557580338723e-05	2.4522434745614	-6.65306962660653	7.47452120973576	-3.71658615110803	0.000288438063177133	0.000825459218557527	0.113626668811601	8.20972084625124	7.47452120973576	4.77503081027846	4.37719443211617e-06	4.76341747024407e-05	3.59884409612837	0.575892720236281	7.47452120973576	0.345036818455743	0.730570676523475	0.777286181328953	-5.60737217203655	6.70960012316533	7.47452120973576	3.3084594721753	0.00118533754842894	0.00507240128611041	-1.09078836083002	-21.5907084226242	7.47452120973576	-8.73472888548985	5.69070895906466e-15	8.40515403087831e-14	17.2079671428653	3.91628478323565	7.47452120973576	2.05186448858168	0.0419963953202592	0.118539088420127	-3.77177477586955
40	MAGED2	-27.2156807937745	7.8266138338066	-15.9376147573257	1.38137021900435e-33	1.53853632045229e-31	57.2521289071445	5.87613353254539	7.8266138338066	4.05698974487891	8.1200365955943e-05	0.000224323460999524	1.34695805013983	-16.010868471828	7.8266138338066	-7.37065942242005	1.22424665112481e-11	1.77931454021668e-10	13.9566629709155	11.1262825851042	7.8266138338066	5.85286002658856	3.13401293288133e-08	5.92855306107448e-07	7.91642205042885	4.7448083471911	7.8266138338066	2.56181731011777	0.0114415479353315	0.0193679428837071	-2.83908039294801	9.79497188997832	7.8266138338066	4.22354728358404	4.24577058451632e-05	0.000329137684161901	1.56888323844014	-32.7978951145809	7.8266138338066	-10.6881547832647	5.45741741742608e-20	1.88005263329883e-18	24.3484391782377	9.04138529854606	7.8266138338066	4.43574654527069	1.81112857012455e-05	0.00025592457717047	2.43459021259195
41	C1QBP	17.9424740377868	8.9067608166672	15.0642606164376	2.24301874430399e-31	1.62136090027007e-29	56.422062114182	-0.282541384077906	8.9067608166672	-0.237247477731131	0.812802354158219	0.851741330226283	-6.01105047308377	13.1246618980541	8.9067608166672	9.01485616191666	1.11938516724446e-15	3.79334152484022e-14	23.336566198832	-7.30309281065256	8.9067608166672	-4.29003394352352	3.2610924119475e-05	0.000271923786679962	2.01860260036234	-6.36514533712213	8.9067608166672	-4.19924330302196	4.67236911697979e-05	0.000121599687438804	1.78905488612439	-1.33747093379452	8.9067608166672	-0.706156277497586	0.481233084987905	0.606752815368255	-5.39682477669001	12.5621092373117	8.9067608166672	7.52075725405556	5.38891182409597e-12	4.72449578795242e-11	15.3821328488254	-7.220258229623	8.9067608166672	-4.04390630630171	8.5377402529296e-05	0.000930034280047171	1.17199539777295
42	ZNF292	-20.7983845027098	6.98540920546882	-16.1396345165523	4.30241780470322e-34	5.3364648111745e-32	56.366606868667	7.77842021184026	6.98540920546882	6.97691727347648	1.0185088385711e-10	8.73293320738696e-10	13.2837538463618	-2.9105844395951	6.98540920546882	-1.83819647697271	0.0680961742186115	0.106976071041472	-4.11289991535998	3.21069358968982	6.98540920546882	2.00033659540978	0.0473461884116812	0.105841881789462	-3.85058449741585	10.5277824812485	6.98540920546882	7.61375761328318	3.23029244108034e-12	2.34276690992638e-11	15.4327180649868	13.8197703069277	6.98540920546882	8.08870118303768	2.28118909766489e-13	1.76589921992995e-11	16.1884960132216	-26.9772788963268	6.98540920546882	-12.4387947793596	1.41864512734691e-24	1.18202378358714e-22	30.2136796607385	6.20963448862842	6.98540920546882	3.80657825711041	0.00020789968227694	0.00191173128226857	0.280231879110167
43	IDH2	-42.2085323448147	6.4008005597348	-17.1812528626841	1.12777922090319e-36	2.86272330143218e-34	56.1623309153039	23.333144863974	6.4008005597348	13.2831251738126	8.8239567349807e-27	9.26091228483791e-25	45.2616984003441	-25.6997057856095	6.4008005597348	-7.93361977550665	5.45541936768913e-13	1.05019228215744e-11	13.9954415251136	3.01802562468256	6.4008005597348	1.15538310039678	0.249849096803391	0.379555030147392	-4.94234971777178	9.32405862559244	6.4008005597348	3.93012784378626	0.000131432428776101	0.000317035350296386	0.734106355463892	20.4731744054866	6.4008005597348	7.42616206812377	9.04559438399594e-12	4.70155536672932e-10	13.2560099935482	-53.8940942332764	6.4008005597348	-11.3752326941985	8.70688889180647e-22	4.13198661974207e-20	19.5919116217043	8.03727216034654	6.4008005597348	2.90261194129242	0.00428389345132302	0.0210814684495901	-2.08927648843017
44	TCF25	-19.1495570056478	6.97727907332235	-16.0640171757842	6.65454450560413e-34	7.89503839985533e-32	56.1469011233135	7.68274754132856	6.97727907332235	7.45574492977393	7.69516074468192e-12	7.94369998086624e-11	15.5810541174543	-6.4369938732632	6.97727907332235	-4.35971633348807	2.46573195437481e-05	8.9651779753501e-05	2.00410522140843	5.05878742697301	6.97727907332235	3.50346545396359	0.000612361657021639	0.00323051110990391	-0.527452449084231	5.5850080156916	6.97727907332235	4.23342765978843	4.08324309653343e-05	0.000107420097369637	1.74426027516767	7.89934871521335	6.97727907332235	4.88050412899537	2.77586186202918e-06	3.31336752132493e-05	3.5309761477771	-17.479712169355	6.97727907332235	-8.94755998515986	1.65642101048573e-15	2.63170819933795e-14	17.643080723878	8.09919156758142	6.97727907332235	5.42343377652446	2.41228305044485e-07	6.137545336971e-06	5.67504278113269
45	HP1BP3	-28.6057210436263	6.69170334791521	-16.4505807946463	7.20505830029398e-35	1.15651781393689e-32	56.0958813313894	8.63069171868225	6.69170334791521	5.99881800293859	1.53501681277685e-08	8.82755980582681e-08	8.80221909199318	-9.63514069431673	6.69170334791521	-4.3122641458452	2.9838290629902e-05	0.000106887083106459	1.64957817323547	7.63614097996865	6.69170334791521	3.88829931366349	0.00015368495391636	0.000995531912164431	0.562110817430198	7.69265097101186	6.69170334791521	4.16601791442798	5.32245397166223e-05	0.00013737192031377	1.48442374523625	14.3801766922851	6.69170334791521	6.47962242932782	1.36824819178957e-09	4.51191208863541e-08	9.32224376525061	-31.8454034026435	6.69170334791521	-11.2668716759107	1.67395934420315e-21	7.55011001734604e-20	25.2153309394947	10.3381924282408	6.69170334791521	5.0041293871536	1.61443884172852e-06	3.24523019474527e-05	4.09271459561609
46	TUBA1A	-45.9838197927274	9.69548069398165	-15.2397658185865	8.01792408367459e-32	6.25111724095058e-30	55.9739512309888	24.1276628869457	9.69548069398165	10.4960070515857	1.72927408308059e-19	5.97987536913539e-18	32.7280260748358	-26.1208556345272	9.69548069398165	-7.17897266693895	3.4559188043415e-11	4.55571905185838e-10	13.921881567652	20.5484040823913	9.69548069398165	7.20647822903481	2.97993511651617e-11	9.18813327592486e-10	14.725820735688	56.0596532629972	9.69548069398165	23.6951237681042	1.6184188356921e-51	3.53300831831585e-49	97.5297619675095	25.6068038871968	9.69548069398165	7.84746267883836	8.83193242620185e-13	5.84245711709049e-11	17.5031063915065	-52.1099157907717	9.69548069398165	-9.15974329230322	4.80257349540652e-16	8.53747389289285e-15	19.5392892794739	6.42667363704919	9.69548069398165	1.93779863769049	0.0546067295555738	0.143208181907518	-4.13087474595368
47	NODAL	82.9561354606613	3.41629810425113	18.3053077034358	2.12525610237618e-39	1.00857262423635e-36	55.9313574610957	-48.8030514941843	3.41629810425113	-6.10464199646252	9.0936152762687e-09	5.45666908963567e-08	4.31643747628567	68.4770615514222	3.41629810425113	13.2285072012802	1.22458078613101e-26	4.19430239021057e-24	34.6906721885316	-39.0476374334103	3.41629810425113	-3.69633657133008	0.000310251264543841	0.0018157600817673	-2.00619804224543	-23.2363780906848	3.41629810425113	-2.96234287482826	0.00357338650686569	0.00669243543624555	-2.5163244071457	-48.3960287368239	3.41629810425113	-3.97643166057679	0.000110384495471244	0.000721897404474915	-2.04233935581419	89.6322090026926	3.41629810425113	16.6398908943302	2.43995180960915e-35	1.47955966677133e-32	44.8587747544054	-46.9883320545553	3.41629810425113	-3.69345495543118	0.000313479393140123	0.00264422532930792	-2.51617151914875
48	GAL	57.9322073001403	6.32162427658916	15.5448595106313	1.35021775269581e-32	1.21798568352684e-30	55.8410940737659	-22.9441080610855	6.32162427658916	-4.8174142460239	3.64796384068466e-06	1.32513029359751e-05	3.69420486695473	51.9448188047799	6.32162427658916	11.9292867648389	3.07104206650052e-23	4.29749027639143e-21	36.434677124113	-15.7784578367365	6.32162427658916	-2.15762680946739	0.0326172872081071	0.0788696698884556	-3.57082634746431	0.744178270885762	6.32162427658916	0.144963174167207	0.884942861388336	0.906196766305816	-5.53206230730646	-45.2649789951385	6.32162427658916	-4.86833258570631	2.92662206183106e-06	3.44596330149796e-05	1.68681013224437	47.094312763956	6.32162427658916	9.86424195425303	7.52079105418244e-18	1.78068187324081e-16	25.5708239394259	-28.4905563162198	6.32162427658916	-3.4527874412975	0.000728946310935964	0.00517473447653407	-1.27047205419012
49	NOP16	29.8237263254627	5.1343617223458	16.400711361141	9.58957603646625e-35	1.45375308941707e-32	55.7029183074284	-4.87986171514807	5.1343617223458	-2.44242715126813	0.0158012188846364	0.0268603494978673	-3.05198527184251	27.8078364191839	5.1343617223458	12.3061975824392	3.15673915326694e-24	5.38371997779822e-22	34.1754154544818	-14.5452619094055	5.1343617223458	-4.41458811679929	1.97422758186838e-05	0.000175192634602385	0.997881332205702	-11.9660709688803	5.1343617223458	-4.35015965807074	2.56257694636546e-05	6.97193914332225e-05	1.36798162514318	-15.3502632445863	5.1343617223458	-4.28361926524772	3.34559073204115e-05	0.000268113970926793	0.389772868905126	26.5403179344389	5.1343617223458	10.0898949683876	1.9623913196973e-18	5.12745213739419e-17	22.6265486009736	-17.1423949584965	5.1343617223458	-4.77417529461735	4.39327806487112e-06	7.75932525535085e-05	1.58684025186484
50	N4BP2L2	-17.4307939748698	6.97094052966722	-15.9281521114335	1.45909788467833e-33	1.60869226376403e-31	55.6989881408647	4.16129489494924	6.97094052966722	4.25467153521479	3.7537526558042e-05	0.000110795592855876	1.98674181312369	-3.89100120347729	6.97094052966722	-2.82969814007922	0.0053257663962654	0.0112787621682648	-2.22617476916385	6.45515583540453	6.97094052966722	4.86152206393326	3.0144113067781e-06	3.44526695429141e-05	3.74354221915739	6.53914235604102	6.97094052966722	5.33525875822737	3.62602920213279e-07	1.33035659634552e-06	5.6509281963406	8.84698194696884	6.97094052966722	5.60623030363154	1.0232211018413e-07	1.99436755832103e-06	5.88461148486604	-21.9631494896566	6.97094052966722	-12.2821989353853	3.64858435865487e-24	2.70913593705564e-22	30.573277781461	5.68621865925237	6.97094052966722	3.98601268985089	0.000106450295451913	0.00110657616653108	0.784739917049558
51	PHC2	-70.8140516989762	5.26964846652085	-21.3602650561845	1.83764048354103e-46	1.00289229389252e-42	55.6937174816811	21.9711813193895	5.26964846652085	10.9468152733522	1.15176053762513e-20	4.57144227933758e-19	31.8587156737159	-49.4397285365884	5.26964846652085	-10.8087594221045	2.64326629096849e-20	2.25782369693797e-18	18.0632585823833	10.0411263273579	5.26964846652085	3.5845269669708	0.000461624409781615	0.00253452235048608	-0.460831274868767	29.1957830166287	5.26964846652085	11.9773599007976	2.2973744196305e-23	4.76727030233211e-22	34.2435901853892	24.5147662005576	5.26964846652085	7.96061396575403	4.68925112288449e-13	3.27787920846229e-11	14.25869688657	-59.8621565745009	5.26964846652085	-10.8463237771323	2.10868660194917e-20	7.77578184468755e-19	14.2519556811467	22.8401505754411	5.26964846652085	7.99046607495071	3.9657668046984e-13	3.04833413192134e-11	15.0484323420537
52	KRTCAP3	51.6518254737443	3.54686550423304	18.3745145410839	1.45145669575852e-39	7.54411896866869e-37	55.6494505598421	-17.4916568894339	3.54686550423304	-4.92934013378572	2.24320139465095e-06	8.51636286004002e-06	2.8351997808072	46.7420924277863	3.54686550423304	14.1114832429477	6.25614738162345e-29	3.10390221229181e-26	36.6516365164122	-32.7428460889003	3.54686550423304	-5.3841520389133	2.89400845920849e-07	4.38115150239399e-06	1.1659946691015	-42.5566463434071	3.54686550423304	-6.30426439215871	3.3421826303208e-09	1.62277239368112e-08	2.18436733750456	-24.5894822773635	3.54686550423304	-3.94589665548724	0.000123868534606227	0.000795308856015861	-1.51847883286516	48.771727917165	3.54686550423304	12.7824507935918	1.78865319750617e-25	1.71255698691051e-23	28.6259794608981	-26.7652383337558	3.54686550423304	-4.24064487312024	3.96831132768842e-05	0.000491647197976381	-1.08630487932843
53	TOMM7	19.3395592868462	8.96161756389379	14.8631753660268	7.31490589172283e-31	4.80977095229848e-29	55.3996569032451	-9.29644004401806	8.96161756389379	-6.86413455002717	1.85059297282439e-10	1.51988128655969e-09	13.1063906459874	19.8889352422518	8.96161756389379	12.8859791108873	9.59228630694232e-26	2.32666233422834e-23	43.5587017428236	-8.39914952107002	8.96161756389379	-4.44053492419559	1.77605976098984e-05	0.000160344849389612	2.51597355317692	-3.98437423328792	8.96161756389379	-2.42765613282422	0.016432340482474	0.0269307802351658	-3.16876606911941	-6.83583555827148	8.96161756389379	-3.16322244200989	0.00190391568955006	0.00746915857163004	-1.40991499782528	20.1880487477704	8.96161756389379	11.610506464946	2.10463243552582e-22	1.09914177195044e-20	35.915012889705	-9.11449328299796	8.96161756389379	-4.66852438737845	6.8873451163209e-06	0.000113045672097207	3.27451845759304
54	ATP2B1	-35.6591594747776	7.10096830831904	-16.0361743588079	7.81491894450332e-34	9.07445109353763e-32	55.3735254206252	14.4847580061321	7.10096830831904	8.09598326012026	2.18936024237812e-13	2.92759356070045e-12	18.8610472010028	-13.11899128999	7.10096830831904	-4.75021598953993	4.86767665137348e-06	2.06573447316258e-05	3.22675394370822	7.71152521165683	7.10096830831904	3.06098535297643	0.00263300275806177	0.0105970594042198	-1.6643936023119	3.73483746428769	7.10096830831904	1.54898760339442	0.123581975169402	0.166984062759844	-4.57721470471279	15.4720630888419	7.10096830831904	5.33725184554174	3.59293903038699e-07	5.67599207797494e-06	5.13956135776225	-33.6435635449806	7.10096830831904	-8.40799035292762	3.72177933050397e-14	4.69090316310056e-13	14.1065573941587	13.1089599970971	7.10096830831904	5.08843628605605	1.11009373066116e-06	2.34365049713086e-05	4.56582413695358
55	PGLS	-16.6128900438202	7.56348253218958	-15.528474959231	1.48543186768029e-32	1.30753942223632e-30	55.3654308698723	2.45066081917399	7.56348253218958	2.55392886760985	0.0116922475396709	0.0204914710814881	-2.93024299830937	-3.27090416667325	7.56348253218958	-2.49799092608467	0.0136157777097928	0.0261004941521581	-2.94823052600123	8.17966060350281	7.56348253218958	6.27002762940796	3.97293451173296e-09	8.72526764498294e-08	9.39114650576111	3.64545036410142	7.56348253218958	2.99652706525942	0.0032172029540589	0.00607014178799532	-1.80903943170548	4.97903737818392	7.56348253218958	3.35803233727853	0.00100475102202704	0.00439906033109714	-0.945631044895084	-21.7310364981797	7.56348253218958	-12.116322201028	9.92877047736592e-24	6.7707954234557e-22	31.1179476370104	4.66990411552895	7.56348253218958	3.40402055575364	0.000860542375613824	0.00593355655705931	-0.777793097894501
56	BCL7C	-29.4209329246495	5.92943663476107	-16.9346478201759	4.55653811240085e-36	9.21011361052875e-34	55.2848530733896	11.1212531150399	5.92943663476107	7.97603817629995	4.30044157917132e-13	5.45172123538385e-12	17.6506239239994	-13.7679520911002	5.92943663476107	-6.19282574080899	5.85628585607797e-09	4.72092763065665e-08	7.64327030051937	14.542950946891	5.92943663476107	7.7985271843438	1.160154998263e-12	4.45883514297205e-11	15.1515803905142	-3.14556596735523	5.92943663476107	-1.56847964800445	0.118966360163958	0.161406814318161	-4.43755521344213	10.6572482565951	5.92943663476107	4.70668232741346	5.85950094136886e-06	6.21539871477562e-05	2.55781611249416	-38.9947321801459	5.92943663476107	-11.7135013006454	1.13012025394492e-22	6.26155460497907e-21	20.6930369728972	12.5655106593348	5.92943663476107	6.31387964549396	3.1835044722579e-09	1.28696115980352e-07	8.67290236962397
57	PTOV1	-22.1346672054296	7.18209044559565	-15.7321464841553	4.54393519283512e-33	4.42830827051744e-31	55.1710502159086	11.9909608673943	7.18209044559565	10.1282782114545	1.56073671185617e-18	4.68006626645881e-17	29.3891732867254	-3.62586235757097	7.18209044559565	-2.10746383648168	0.0368121998140387	0.0626938931144067	-3.6838103162608	12.1088839435769	7.18209044559565	7.60900140380784	3.31615552354204e-12	1.16385329708879e-10	15.300501119423	10.4233555972598	7.18209044559565	6.94653808404105	1.1967801879539e-10	7.03817659025691e-10	12.571128636399	8.43934347534071	7.18209044559565	4.55478106863783	1.10923879343666e-05	0.000105007297748145	2.57521799088747	-25.323170075264	7.18209044559565	-10.5906180792738	9.80302346280699e-20	3.23262843191958e-18	23.8193815553993	9.2154952766215	7.18209044559565	5.38561586506952	2.87448103692078e-07	7.09840735701138e-06	5.68670970720192
58	TLE4	-40.8814214513794	6.19821992532762	-16.9135422378854	5.13658461907395e-36	1.01937856576713e-33	55.0772037114052	24.5229022338717	6.19821992532762	13.4093875056399	4.13907530266991e-27	4.51780069286421e-25	45.1862860550641	-20.8955854995706	6.19821992532762	-6.82984011375847	2.2170746770263e-10	2.44107434775798e-09	10.0482645757975	34.8118937406389	6.19821992532762	15.2007845124713	1.00736567063266e-31	3.79151596377775e-29	49.5912171890499	6.57541962689136	6.19821992532762	2.59310724402694	0.0104939537135921	0.0178971101224778	-2.742411889222	27.27862254973	6.19821992532762	9.43164882018011	9.72914771606817e-17	1.36145701693441e-14	21.0620185994185	-26.896258625637	6.19821992532762	-7.10221057939888	5.21910958223657e-11	3.92995941282457e-10	9.35785254419294	22.1224700236702	6.19821992532762	8.42546361834851	3.36802052037716e-14	3.37265541100153e-12	17.7379078893338
59	IFITM1	42.6978562079956	5.48234161037146	15.7831999784815	3.37883244454252e-33	3.38348221396161e-31	55.0419869641706	-28.201876154397	5.48234161037146	-8.01258579487769	3.50218438029097e-13	4.51314551486139e-12	16.0970677687277	42.145582019207	5.48234161037146	12.9465840800354	6.6618486534789e-26	1.77351409884688e-23	39.1407960731111	15.6694099279589	5.48234161037146	3.98669634854383	0.000106174739158487	0.000727950551454072	0.62255164195769	-0.196815444262263	5.48234161037146	-0.0510853824960698	0.959328352234985	0.967709450804351	-5.42211232331414	-26.1028626270794	5.48234161037146	-4.94756277685174	2.07104792084411e-06	2.56298050521694e-05	2.51056955446152	48.0984927707578	5.48234161037146	13.1720280907681	1.71881216398177e-26	2.18149241510012e-24	37.9784046471768	-22.3802583299981	5.48234161037146	-4.07338069362299	7.62423542352578e-05	0.000846577107301972	0.0888161813206132
60	PALLD	-50.8191370186222	5.16917001058948	-18.698698627055	2.45160483162989e-40	1.91137619551716e-37	54.910964105708	26.5977228067617	5.16917001058948	13.693232032427	7.57259120298056e-28	9.08294867917943e-26	44.660103959631	-42.9227477937574	5.16917001058948	-10.4104097492522	2.88843440212916e-19	2.08789811253244e-17	17.8239920651376	16.020723399262	5.16917001058948	5.90119519192452	2.47695746535762e-08	4.84515962981693e-07	6.84787668463473	-6.28286493415119	5.16917001058948	-1.99476507663952	0.0479579128227275	0.0712094434036282	-3.81124514679562	23.6833861562922	5.16917001058948	7.63279602955695	2.90809827925293e-12	1.68839854883222e-10	12.3897311013397	-40.7364807065991	5.16917001058948	-8.45479901627772	2.84766469877021e-14	3.67402602684123e-13	9.78588227374592	26.6604675660711	5.16917001058948	9.83136933624126	9.14277050649747e-18	1.69141254370203e-15	22.6246427983626
61	FRAT2	33.5171089324816	5.37914595149619	15.9263267032612	1.47458944092155e-33	1.60951437476587e-31	54.4896998871616	-15.6502180282967	5.37914595149619	-6.35958397768347	2.52501627209701e-09	1.66428457789486e-08	9.3794521206918	32.8628498071306	5.37914595149619	12.8011016063721	1.59868790719191e-25	3.63534968895828e-23	37.2338992370339	-17.878067809409	5.37914595149619	-4.53023895841053	1.22810422035022e-05	0.000116360742752801	1.30095956022464	5.97782651466698	5.37914595149619	2.11032955377411	0.0365606145403345	0.0559454798412661	-3.64138563872538	-14.749930880047	5.37914595149619	-3.64208339456468	0.000376641250855761	0.00196512392595155	-0.914729156465818	35.2581629564002	5.37914595149619	12.8159383292429	1.46209988953769e-25	1.4611124027222e-23	35.9886192666508	-28.7644713904529	5.37914595149619	-6.06269265877918	1.11977248386668e-08	4.07410555380162e-07	4.38669471389945
62	KTN1	-18.3057473277698	7.84228534099564	-15.1814734641802	1.12801729383702e-31	8.43308819330899e-30	54.273538797527	4.88184007926754	7.84228534099564	4.57481673743692	1.02050293714176e-05	3.38490968976006e-05	3.18819962842669	1.5360324842513	7.84228534099564	1.06477689402279	0.288760918141198	0.370905767775062	-5.16907808691009	3.35464294665646	7.84228534099564	2.24806931538694	0.026092485881407	0.066170883688559	-3.45390426114743	-1.51079201996198	7.84228534099564	-1.07418714896397	0.284537363053439	0.347629876620583	-5.17971999803726	9.42432549689105	7.84228534099564	5.65303151213209	8.19296099862394e-08	1.62889197267724e-06	6.61956323916607	-14.9459558586894	7.84228534099564	-8.26417642968776	8.44618637415024e-14	1.01196623791273e-12	16.998817782138	5.32732148022645	7.84228534099564	3.43518783309646	0.00077409328837942	0.00543358729431599	-0.677275967146084
63	VPS28	-22.0486364535124	7.04076626067107	-15.6244490412294	8.4962017110399e-33	7.93039023161679e-31	54.1624896288091	1.07407700831276	7.04076626067107	0.876306739938681	0.382324312441129	0.450509540137636	-5.49127177032357	-9.84862211139444	7.04076626067107	-5.5308842468193	1.46009046169146e-07	8.70868163353133e-07	6.04434156915793	9.94309144562401	7.04076626067107	6.26047549365178	4.16889459215755e-09	9.11893476420835e-08	9.30659682087433	11.4766666842481	7.04076626067107	7.72454638062189	1.7501431019415e-12	1.30572877359477e-11	16.0514424309253	5.54147631731379	7.04076626067107	2.79051540265128	0.00597666943419885	0.019002431364486	-2.34859749955345	-18.804576255241	7.04076626067107	-8.12137107461275	1.89698282389001e-13	2.12582828775765e-12	14.4112129188453	7.35677201608802	7.04076626067107	4.2415851884078	3.95356751556593e-05	0.000490935033360661	1.63460239655151
64	ARL3	-20.289897807148	7.29211348968815	-15.4549212858865	2.28068718671487e-32	1.90028249183151e-30	54.1219046622146	10.8776338633665	7.29211348968815	9.69941947652499	1.99988772149745e-17	5.06123346244306e-16	27.1242191670781	-7.94342190109446	7.29211348968815	-4.88192112042801	2.75880783785542e-06	1.23970306917217e-05	3.83138547506022	8.79821987505175	7.29211348968815	5.70145842095863	6.50231640459607e-08	1.13556453689866e-06	7.02622783703958	11.1267428449594	7.29211348968815	7.90031757234359	6.57354698258236e-13	5.12868229556014e-12	16.9765643558829	11.0386794800855	7.29211348968815	5.97996227859747	1.68421593329854e-08	4.10339663213249e-07	7.48578354503478	-27.4269291745639	7.29211348968815	-12.255370128747	4.2897450800192e-24	3.14245419787984e-22	30.1944425715437	10.8346101661604	7.29211348968815	6.80729179736096	2.49615912155786e-10	1.27913506158705e-08	11.4768913386704
65	ETV4	41.602829303321	4.59459813265087	16.2993764480756	1.71576352558881e-34	2.4009690874105e-32	54.0974110227915	2.2761213487479	4.59459813265087	0.810730611740272	0.418859677990075	0.487976666160921	-5.23881806978459	37.7764156696792	4.59459813265087	11.9869508927993	2.16812151478463e-23	3.15533951118323e-21	32.0542947054825	-1.81089802889347	4.59459813265087	-0.424723826944502	0.671672600142453	0.770685519216041	-5.12948844863311	-24.0393108196858	4.59459813265087	-5.3636474080014	3.18152935355834e-07	1.18163488965005e-06	3.49735854123437	-18.9638168969718	4.59459813265087	-3.40054832820742	0.000870714443887149	0.0039046212633641	-1.86079676702122	49.8137365949431	4.59459813265087	14.0528336058402	8.86849613685878e-29	1.61332725556356e-26	37.3244103765409	-14.0716019547732	4.59459813265087	-2.54749658973023	0.0119003017380246	0.0463899262394779	-3.19528177262841
66	UFC1	-21.5234256900913	7.60653956910498	-15.2482286177732	7.63044912230435e-32	5.99182389711885e-30	54.0144720564835	3.56694218664919	7.60653956910498	2.92756609173247	0.0039726300460378	0.0077403171996613	-2.03857127852207	-5.28949436087565	7.60653956910498	-3.04565970277834	0.00276226798032078	0.00630888365875733	-1.69422137807755	6.53043299701532	7.60653956910498	3.93120726999601	0.000130900939530639	0.000868033873011495	0.805695217258816	-1.23525691882442	7.60653956910498	-0.766347197732787	0.444725510268998	0.511936189051478	-5.41822986177591	7.23595819734021	7.60653956910498	3.68687108159966	0.000320974602882791	0.00171990073169645	-0.0610217250711376	-11.0244572824185	7.60653956910498	-5.08455911565595	1.12947842347653e-06	4.08490954017438e-06	4.11961419313183	5.14882568543862	7.60653956910498	2.84557858419374	0.00508090286190828	0.0240936706801155	-2.18044625238219
67	C9orf135	65.3778174415775	3.50300209395009	17.7107115807067	5.76271843689898e-38	1.8500021099633e-35	53.944217539491	-27.2597085684796	3.50300209395009	-5.22040442670585	6.12806621651245e-07	2.59054387115544e-06	3.24350982163701	57.1002709695713	3.50300209395009	13.4396355113638	3.4530195422827e-27	1.3390418182872e-24	35.2215923932712	-21.8816555366504	3.50300209395009	-2.77389540110497	0.00627401838716454	0.0211687513743125	-3.09886843538548	12.524853467548	3.50300209395009	2.44390752215221	0.0157391703020167	0.0259098080852377	-3.15087371117842	-31.6398107101205	3.50300209395009	-3.50668545486918	0.000605580604926799	0.00290290395378832	-2.39961699670367	67.943851617931	3.50300209395009	15.4909952243093	1.84803490349776e-32	6.95562102471657e-30	41.2754853272321	-31.131929213937	3.50300209395009	-3.70874294734804	0.000296708797002195	0.00253233388144071	-1.9245678809615
68	GNG5	-21.8477046092784	8.94078359045499	-14.7690230747644	1.27383086676814e-30	8.08364180858965e-29	53.8726949950452	6.32092643459086	8.94078359045499	4.90239468922386	2.52345303939362e-06	9.44564126371104e-06	4.49021456438946	-2.19513021715188	8.94078359045499	-1.25309604041206	0.212203804622042	0.285303347650691	-5.07643099057774	8.552741437708	8.94078359045499	5.06577248592846	1.22816354453201e-06	1.56971956540596e-05	4.96679058601506	-0.763391271624041	8.94078359045499	-0.452504091943212	0.651587554687605	0.705423344516486	-5.7304740661294	7.13871640014468	8.94078359045499	3.54930477402488	0.000522228785130912	0.00256762486022699	-0.326783020367196	-32.7329369584039	8.94078359045499	-12.2506031769186	4.41493420125572e-24	3.21260045378041e-22	33.2295895535448	5.37885466668255	8.94078359045499	2.94153291905279	0.00380761009723284	0.01921465906112	-1.95106164550039
69	CYCS	17.6599355823588	8.54925116015069	14.621084636396	3.04997814555493e-30	1.78024125447765e-28	53.6850389235371	-2.61016677865408	8.54925116015069	-2.12206852955973	0.0355454260034611	0.0554413153512115	-3.88729354984241	15.9207830612666	8.54925116015069	10.9369065967777	1.22255518145798e-20	1.09378604964048e-18	32.9962976757561	-7.16901977055443	8.54925116015069	-4.0352442920424	8.82548808161567e-05	0.000626741720304717	1.12163545067774	5.14082262864224	8.54925116015069	3.49019912722579	0.00064105958217859	0.0013749588012339	-0.460856373149661	-5.71426049224277	8.54925116015069	-2.88329398624701	0.00454002912303258	0.015252555869108	-2.09869877441879	16.5561068655344	8.54925116015069	9.98699687536708	3.62342134406743e-18	9.05026177814554e-17	27.1698034339437	-9.55355697279793	8.54925116015069	-5.2092209305902	6.44688509416834e-07	1.44957150385819e-05	5.14439494876384
70	H2AFY2	-52.455915000357	6.42853577270721	-16.5910346577173	3.22536309849404e-35	5.58806955874008e-33	53.5611218786705	19.6259296978832	6.42853577270721	8.70913150034067	6.59765961277884e-15	1.12521022927314e-13	21.7395836325597	-27.5712877789629	6.42853577270721	-6.80624767586029	2.50989005473942e-10	2.73135094192231e-09	9.80175942600179	12.5314986724873	6.42853577270721	4.13819468659918	5.93263895829852e-05	0.00044962732150487	1.37102164421367	-5.27959837890141	6.42853577270721	-1.60401268471383	0.11090460987946	0.151542791291225	-4.43218419318874	19.4019252084137	6.42853577270721	5.23793667616146	5.65892487644083e-07	8.41809787481072e-06	4.576991016618	-23.5454925430332	6.42853577270721	-5.09211849749829	1.09198347594831e-06	3.95848543340278e-06	3.25801777580756	13.680223026342	6.42853577270721	3.95764528860523	0.000118504506252969	0.00120772799790024	0.652096703087097
71	PLEKHO1	-35.747383196533	6.32555223645812	-16.3141765767033	1.57589152324776e-34	2.26327052319069e-32	53.5187547524223	15.2358250117681	6.32555223645812	9.20263138228822	3.73606901322692e-16	7.7526983420859e-15	24.1455936926657	-18.0422164409834	6.32555223645812	-6.24438715457749	4.52064182109171e-09	3.75516023418691e-08	7.79658299112118	9.1167294117238	6.32555223645812	3.8744880969581	0.000161788408768342	0.00103938815874423	0.483156970275836	18.6747821046079	6.32555223645812	9.07719222636155	7.78113258521785e-16	8.03510521926706e-15	22.1131604501669	17.1291747344276	6.32555223645812	6.50988481128082	1.17133502841777e-09	3.92181651385887e-08	9.31128975819476	-43.3550654646092	6.32555223645812	-12.0023719861711	1.97537303619256e-23	1.26088869532408e-21	25.5960806543987	7.87780849623788	6.32555223645812	3.06815676241515	0.0025744544841218	0.0141633924869906	-1.71677772690005
72	AKAP9	-27.1526209837482	6.96674361973989	-15.5675702314382	1.18296019856669e-32	1.07684576578107e-30	53.4099450054541	8.13998774552168	6.96674361973989	5.54353747963754	1.37573616559905e-07	6.63257961462617e-07	6.9253007109073	-7.71542731768653	6.96674361973989	-3.61082525135951	0.00042076662058802	0.0011574263265419	-0.263445433037726	7.55754365415565	6.96674361973989	3.77210163579927	0.000235840387267322	0.00143493198257307	0.251732798069177	17.5452874878886	6.96674361973989	9.86459718704796	7.50493129332185e-18	9.45915993840739e-17	26.3200616110534	18.9478234217247	6.96674361973989	8.47736850287538	2.50241822149462e-14	2.35464611100119e-12	17.9541241004461	-23.1473158397498	6.96674361973989	-8.62816004190483	1.05242068006935e-14	1.47650022145976e-13	16.7903348167143	6.10833554104245	6.96674361973989	2.80004380934419	0.00581203979796446	0.0267221627610708	-2.29955407668257
73	DDAH2	-37.0200621233225	5.64973916978037	-17.1724313454645	1.18539809690824e-36	2.87596808414408e-34	53.2460890405698	5.98650243519968	5.64973916978037	3.65209613397147	0.000363456937570001	0.000881389129877042	-0.00820885605920019	-23.4514986171247	5.64973916978037	-8.2857417321665	7.47167159167049e-14	1.7061358875122e-12	14.3517365931496	8.31940927477424	5.64973916978037	3.80769085334628	0.000207052562821268	0.00127971615129906	0.21121001577758	21.5501348194212	5.64973916978037	10.9692772847279	1.00607109530277e-20	1.62926795329818e-19	29.9931154373618	14.4337107594503	5.64973916978037	5.80711622704705	3.91171412522565e-08	8.62552720744201e-07	6.2831200107477	-31.5223284818805	5.64973916978037	-9.00485154721616	1.18659322728878e-15	1.94761880839955e-14	14.0070457304944	11.3309774109758	5.64973916978037	4.76380910733992	4.59276557233058e-06	8.05949135401741e-05	2.92855421385
74	JARID2	20.7727027119077	6.73815757072672	14.9906730540757	3.45559149656224e-31	2.44920657045304e-29	53.1076911491667	-6.70737369183885	6.73815757072672	-4.46258397673884	1.62284045428962e-05	5.16573448777229e-05	2.64510548725279	24.2915752151134	6.73815757072672	14.3083908148113	1.94232339466849e-29	1.39447589595233e-26	46.6125148219207	-4.05708000874825	6.73815757072672	-1.8516282242604	0.0661294134274648	0.137068467064333	-4.04484198494967	4.77821498717204	6.73815757072672	2.69011459070426	0.00798796349745837	0.0139457168225781	-2.53172964640524	-6.19293724154075	6.73815757072672	-2.40718279462723	0.0173440785699391	0.0452139043684942	-3.15113036009185	23.8309285162656	6.73815757072672	12.5764739570587	6.18567476426257e-25	5.52991415122149e-23	37.0509222424343	-16.715254295847	6.73815757072672	-6.61469116186977	6.81953868214822e-10	3.14072846901468e-08	8.81522180601827
75	TSC22D1	-29.2786183768277	7.49190356377292	-15.2325593497556	8.36339421030537e-32	6.42862308489318e-30	53.0495244902597	5.9790581423654	7.49190356377292	3.7014709700901	0.000304577251563298	0.000751290553856135	0.183429984816214	-12.3692952142527	7.49190356377292	-5.22659827045128	5.95815451086372e-07	3.11312860153554e-06	5.08180291137725	8.65820962021126	7.49190356377292	4.01045766030893	9.70092246753913e-05	0.00067962495977657	1.0473600747434	10.2661942429255	7.49190356377292	5.09799591221352	1.06367020025876e-06	3.60889472691739e-06	4.92102848622706	8.90390886214198	7.49190356377292	3.44519023135332	0.000748123007103857	0.00344546946098675	-0.736898552909184	-30.4528610827966	7.49190356377292	-9.00429127164593	1.19047353639444e-15	1.95105385131311e-14	17.3844483406596	22.8782872480326	7.49190356377292	10.9087208179786	1.4486066154484e-20	4.05424133528699e-18	31.3459361343387
76	CTXN1	-33.8451097058297	6.13555849084687	-16.2244983529044	2.63911837823256e-34	3.5562934689393e-32	53.0192730627348	23.9153145465195	6.13555849084687	15.1891002066053	1.07872567710914e-31	2.22156429540495e-29	54.101492055664	-14.0211719985868	6.13555849084687	-5.28440278719917	4.57841120521088e-07	2.45406986008595e-06	4.56348512486885	20.0495152910588	6.13555849084687	9.5061953248957	6.26890098167995e-17	4.19785608681206e-15	23.4351432592222	20.6777590574337	6.13555849084687	10.365748916726	3.77415998383639e-19	5.47077771893415e-18	28.0024894818785	19.4189139432405	6.13555849084687	7.97816983221698	4.24928568715973e-13	3.01175021268496e-11	15.4202250826945	-30.3665793435125	6.13555849084687	-8.50323484285092	2.15762154919354e-14	2.8650169354559e-13	13.3187997448721	18.9090952836255	6.13555849084687	8.19648420641611	1.2401902105604e-13	1.06588001167454e-11	16.7824775769233
77	GDF3	83.4618055246482	2.82747511712791	18.5222777913772	6.44271761724659e-40	4.13660369366156e-37	52.9754221462183	-45.1490062131964	2.82747511712791	-5.43067040199171	2.33251054355961e-07	1.07008550258457e-06	1.71709775919963	72.0877871121942	2.82747511712791	14.1932400602025	3.84802556710177e-29	2.10005995324579e-26	35.8019463955206	-37.193889284095	2.82747511712791	-3.50265599369644	0.000614077507454127	0.00323799806466753	-2.55366392335574	-38.8897378669148	2.82747511712791	-3.98077542350939	0.000108583968192273	0.000265559311047859	-1.66978645357752	-43.7347537553309	2.82747511712791	-3.3459113831981	0.00104636181165037	0.00455021481042381	-3.17489606341577	95.0580593544557	2.82747511712791	18.7996327693279	1.41295397166903e-40	3.08447852015349e-37	49.180037723691	-25.0514670881058	2.82747511712791	-2.48667127089636	0.0140377697296408	0.0523300056690672	-3.59800256570026
78	MT1X	49.8765759222173	6.52388968695664	14.9202308141181	5.22861305907268e-31	3.58932776979738e-29	52.955413823346	-13.6298907550159	6.52388968695664	-3.40684714482754	0.000852344063045992	0.00191505464144648	-0.729059431313649	46.0061536410626	6.52388968695664	11.7757642229447	7.7599557755909e-23	1.00833234869732e-20	35.7402780109071	-9.46311790233942	6.52388968695664	-1.55494925893938	0.122155528350132	0.220311895562077	-4.39727864653788	9.02626488995177	6.52388968695664	2.05419468986187	0.0417672030172945	0.0629854961223777	-3.7837123272362	-24.1164031396724	6.52388968695664	-3.56314939888078	0.00049756409893453	0.00246523474347272	-0.854476699755351	49.5690837367965	6.52388968695664	11.648113231777	1.67716433084803e-22	9.01785648827892e-21	34.0802085119664	-20.8270739390757	6.52388968695664	-3.4390937919574	0.00076385278448041	0.00537553394107265	-0.976942853566313
79	IGDCC3	-51.4851628878446	6.7315792772693	-16.3010965282044	1.69888800193412e-34	2.4009690874105e-32	52.846140314325	15.3944743720992	6.7315792772693	6.90657526811642	1.47892973867959e-10	1.23792316700059e-09	13.0049284412198	-26.4685134608199	6.7315792772693	-6.68324833811404	4.77620232167904e-10	4.89964740048184e-09	9.57832938977686	11.8764951816871	6.7315792772693	3.99617403433499	0.000102424031091215	0.000707786213621076	0.962240653109826	18.2119805896514	6.7315792772693	6.57252809828032	8.48181833851382e-10	4.45519957482572e-09	10.8499887843839	15.2712832939952	6.7315792772693	4.57817985734	1.00629571610658e-05	9.70293086687568e-05	2.66325905649834	-47.6556802535109	6.7315792772693	-9.32584352560121	1.81317781393971e-16	3.43590899985277e-15	16.6044942573166	8.13016719545773	6.7315792772693	2.34925780046384	0.0201709428297698	0.0689958762102592	-3.22501944715599
80	MSRB2	-22.7417933223018	6.5054601039187	-15.6243572497762	8.50073895647425e-33	7.93039023161679e-31	52.7351657264286	5.49861894739703	6.5054601039187	4.37286747462374	2.33819630489462e-05	7.19115600674126e-05	2.36777601872278	-10.4267208480875	6.5054601039187	-5.57692724919523	1.17535212836684e-07	7.13513263688768e-07	5.90615631800711	7.59761572759239	6.5054601039187	4.47696208695433	1.52987136592644e-05	0.000140536055684883	2.35980379622281	11.6028944833165	6.5054601039187	7.44144969019084	8.32077835191485e-12	5.74091629021179e-11	14.3026495868369	9.27085297660065	6.5054601039187	4.69554139161589	6.14318045142429e-06	6.4785328142315e-05	2.73112873174308	-28.1333555808942	6.5054601039187	-10.9874632334052	9.01715846041157e-21	3.57899216710517e-19	22.783491943194	8.90642858667797	6.5054601039187	4.9409809693943	2.13169445511114e-06	4.15490088884608e-05	3.78012906157895
81	MYC	50.3068238500927	3.73229130829947	16.9995694355322	3.15280731723187e-36	6.919918931238e-34	52.7048169230417	-35.6081531392697	3.73229130829947	-8.76019618904495	4.91152577313462e-15	8.56378655171955e-14	15.5543466345981	44.7671008754562	3.73229130829947	12.5686135014421	6.48578045263633e-25	1.31096840075047e-22	31.8724205384091	-23.2484140966207	3.73229130829947	-3.86717685772876	0.000166240961738755	0.00106370951376274	-1.22382540844021	-34.1764558394132	3.73229130829947	-6.0150654354249	1.41691889104233e-08	6.35140439249568e-08	3.71152324903321	-41.401787155007	3.73229130829947	-5.20566660248182	6.55155255345871e-07	9.52199682037308e-06	-0.126372865861217	45.376053501676	3.73229130829947	11.2129708974924	2.31689536518432e-21	1.01971423028173e-19	24.3436913441458	-5.6765823218264	3.73229130829947	-0.948287780331027	0.344573332358588	0.517405134501856	-4.73923155339193
82	CCNI	-20.9832776855496	9.36825828022776	-14.4339344648046	9.22801454760114e-30	4.95449633145048e-28	52.683030403563	4.22453815931794	9.36825828022776	3.30439909464351	0.00120139868756427	0.00261116421241817	-1.07695707048381	-4.43871693560694	9.36825828022776	-2.55368640984056	0.0117000304000014	0.022837237449216	-2.89357362539055	3.97097657732026	9.36825828022776	2.31484290363991	0.0220364386440367	0.0578887431527464	-3.41243406414709	12.8280781400576	9.36825828022776	8.35541898387762	5.02438236466632e-14	4.34901931089079e-13	20.3607441536786	4.26230539463018	9.36825828022776	2.11649324859054	0.0360245069876725	0.080740758474424	-3.72176320936814	-22.5449362753703	9.36825828022776	-9.49969353349039	6.51407006432263e-17	1.33648636752033e-15	23.2640135867594	4.37549327195749	9.36825828022776	2.43270620472776	0.016214092488365	0.0582735658579202	-3.1439844848648
83	TMEM98	-28.1388213410903	6.65859886329407	-15.5850635007217	1.06842983714431e-32	9.88297599358491e-31	52.1078813007827	15.6612907388191	6.65859886329407	11.0799098754395	5.16682178869659e-21	2.16907153167782e-19	34.0155060800257	-9.37500086346564	6.65859886329407	-4.20270029109949	4.60927755889361e-05	0.000158059266589142	1.35642616425036	9.86724957423471	6.65859886329407	5.1608645340948	8.02143590113901e-07	1.07428187559426e-05	4.88801848566644	2.83289092027233	6.65859886329407	1.49464565169286	0.137197394198985	0.183069628078474	-4.62888703094726	14.5031934524283	6.65859886329407	6.34088901358807	2.77636265268691e-09	8.48851494511978e-08	8.73207197586275	-35.6481756670395	6.65859886329407	-11.949817974495	2.71299918343229e-23	1.64513256039797e-21	26.8940643015085	16.4572888801577	6.65859886329407	8.08237383804513	2.36407551273654e-13	1.92566300160592e-11	16.690990949211
84	ZSCAN10	69.9643989570734	3.00245748040539	18.046227946465	8.90470990511269e-39	4.04978785892937e-36	52.0995152532954	-29.6075062287531	3.00245748040539	-5.3039552925865	4.18643916610181e-07	1.82124286560388e-06	2.95440656443916	67.9340954964789	3.00245748040539	15.6330479828102	8.08175137878629e-33	1.47020527165754e-29	40.9263881940902	-32.061302832702	3.00245748040539	-3.55017149952546	0.000520651500251744	0.00280222442073362	-2.43135240354989	-20.49309686866	3.00245748040539	-2.73025300935636	0.00711996156569652	0.0125507720428904	-3.13394003530599	-32.8274578336101	3.00245748040539	-3.39788937381991	0.000878580028423502	0.00393020533206661	-2.77468832599969	76.6026180183953	3.00245748040539	15.9186164719529	1.54186452532319e-33	7.01227137245942e-31	38.3943876092629	-28.6404922577983	3.00245748040539	-3.67010417403016	0.000340835123824056	0.00283553001260638	-1.87688228915004
85	PTTG1IP	-22.0973533928527	6.78013515772127	-15.2719163226997	6.6428296933289e-32	5.25409319584673e-30	51.9580589087302	1.79415516645761	6.78013515772127	1.42025220289493	0.157698030737655	0.209070084477287	-4.89002990727786	-5.37589292080077	6.78013515772127	-3.00249715421968	0.00315845798817782	0.00710815854452802	-1.83558014600903	4.79782316804085	6.78013515772127	2.78412224348977	0.00608949714614813	0.0206739848678715	-2.3270986802054	7.21409925914577	6.78013515772127	4.51968812253169	1.28289825659963e-05	3.67818084338979e-05	2.65289705847147	6.86522903793838	6.78013515772127	3.479690765269	0.000664683570148857	0.00312851279352082	-0.724689520224161	-20.9981004503172	6.78013515772127	-8.61274576706501	1.15009344425265e-14	1.60322732362933e-13	15.5841444617139	5.50000134937449	6.78013515772127	3.01268657453117	0.00306047246435412	0.0162239227529991	-1.81956963078413
86	TMEM132A	-37.5386423146562	5.37564270683118	-17.1538302203806	1.31676289798738e-36	3.05797170883665e-34	51.9459406445051	6.92511344446673	5.37564270683118	4.15049749099003	5.65499870731323e-05	0.000161328570021756	1.51729720494388	-31.4250424873258	5.37564270683118	-9.72309596378396	1.73809258736694e-17	8.39437194296911e-16	17.1593088740581	15.1583261821403	5.37564270683118	6.71369503099309	4.07514350169064e-10	1.06411940959219e-08	10.0350791011461	24.5665810602498	5.37564270683118	12.45388761146	1.29522683402128e-24	3.04685364080653e-23	36.197760907724	9.42464993780906	5.37564270683118	3.43908430734613	0.000763877496246216	0.00350471747437051	-1.08927734697403	-32.5259949393378	5.37564270683118	-9.0426157463369	9.5209620172724e-16	1.6012527029049e-14	13.334825483158	12.1696446995266	5.37564270683118	4.90472351199063	2.49794910548363e-06	4.79007037340762e-05	3.17183153533088
87	EVL	-31.4371787102697	6.04792344687246	-16.060456244369	6.79272700980671e-34	7.97232422710111e-32	51.8216065151678	15.1135139957019	6.04792344687246	9.98673824510209	3.62900618567977e-18	1.03421938685887e-16	27.8008105688851	-13.8233026242166	6.04792344687246	-5.53744423699549	1.41574538608239e-07	8.46268394802261e-07	5.32438924765065	6.37058212530398	6.04792344687246	2.88054838443403	0.00457754963762168	0.0164139140258346	-2.14064524882425	22.1412923127059	6.04792344687246	11.901256616785	3.63736135788093e-23	7.40705209352059e-22	34.9849478371722	7.30766584860974	6.04792344687246	3.00467517548082	0.00313727362436156	0.0112569468205526	-1.91758659311663	-24.9614219602724	6.04792344687246	-8.14126385144062	1.69526378719066e-13	1.91718973712453e-12	12.9166735700323	10.8635706928145	6.04792344687246	4.70497605195043	5.90211081171731e-06	9.97747658706285e-05	2.8185149899085
88	ASXL1	-27.6412872337134	5.17339734380386	-16.8056151672794	9.48700623099688e-36	1.78535643122984e-33	51.7841326277017	8.23489598918972	5.17339734380386	6.13859530580565	7.67938585905199e-09	4.65669425841958e-08	8.89773075297698	-22.4142267639428	5.17339734380386	-9.80306682707148	1.08158514069544e-17	5.341856022937e-16	18.9692571095029	6.06276263581312	5.17339734380386	3.05512729077992	0.00268173870081725	0.0107575075043808	-1.86547168500431	-4.69884556838143	5.17339734380386	-2.4039431540645	0.0174923857390604	0.0284969239316186	-3.14412499103757	12.1504942427349	5.17339734380386	5.49737506013125	1.70865239970633e-07	3.06238767533573e-06	4.47173960210576	-27.9206551262325	5.17339734380386	-10.2710763685949	6.65027417053052e-19	1.88051146557877e-17	17.4632542700396	6.21872783064706	5.17339734380386	2.89819691961462	0.00434123636201473	0.0212688443694558	-2.26276967234862
89	SPATS2	-25.7599462980625	5.92897493318854	-15.8111101854999	2.87392566947697e-33	2.90452765577232e-31	51.7257817716922	4.22707691436035	5.92897493318854	3.0545748503338	0.00268637743189679	0.00544306843682076	-1.66213127792812	-13.1573013162454	5.92897493318854	-6.1453089978633	7.42651244313967e-09	5.88246613329967e-08	7.50343121126679	3.80941352708607	5.92897493318854	1.94635289604238	0.0535612903081566	0.116924296742706	-3.90544366032876	5.44209550878161	5.92897493318854	3.01196509531269	0.00306731726101959	0.00580741854363033	-1.81690775633573	7.23366615922057	5.92897493318854	3.17386614819223	0.00183990232116602	0.00726138614078489	-1.61246497449654	-15.4590697211354	5.92897493318854	-5.97759001763784	1.70396655388174e-08	8.41193800796886e-08	5.83783927781618	7.54186656529267	5.92897493318854	3.62431640773201	0.000401154739198376	0.00320776848230789	-0.414141016674447
90	CBX5	-23.283910254845	7.83492095264254	-14.6792567730464	2.16321140543674e-30	1.30450013758796e-28	51.5512843952084	15.974243576295	7.83492095264254	12.0236873283127	1.73684459946619e-23	1.06503701141424e-21	39.9472127974793	-2.8635689911401	7.83492095264254	-1.51980829181997	0.130754104177473	0.188705678579547	-4.64264577232602	9.93043114777439	7.83492095264254	5.46999592883621	1.94202200731669e-07	3.08546873505993e-06	6.32985188083742	0.20458627863854	7.83492095264254	0.113217165043793	0.910016238768831	0.926137738569864	-5.68882352349167	14.7824303602421	7.83492095264254	6.94457785068745	1.20928746966719e-10	5.09628290788314e-09	11.8905545602912	-31.2364799086659	7.83492095264254	-11.3599216957452	9.54951469481859e-22	4.47351729158562e-20	27.7629869787265	11.0943879697122	7.83492095264254	5.74157950316552	5.36458338370906e-08	1.63559853723979e-06	7.26538418544464
91	UTF1	56.1415077316315	5.84488642893312	14.839905988846	8.38911290522896e-31	5.48306391380683e-29	51.3734547533603	-12.6514170443338	5.84488642893312	-2.7328053708858	0.00706777280575552	0.0130224071868368	-2.43694991104134	46.8151055519938	5.84488642893312	10.354268468212	4.04268089580966e-19	2.74073676880512e-17	27.8266418331581	-5.79090101460682	5.84488642893312	-0.797652336613596	0.426387009702306	0.559443948900189	-4.99331694972543	13.2897301617849	5.84488642893312	2.71172820650763	0.00750933973880463	0.0131754449845768	-2.48774988580404	-35.0533864555167	5.84488642893312	-4.10777729155383	6.67616508296912e-05	0.000476588239899332	-0.0410603956537354	67.3494526006491	5.84488642893312	14.9418965899245	4.6030502353113e-31	1.35789981941683e-28	48.6057785394137	-23.7393852331006	5.84488642893312	-3.22147730266202	0.00157728141842173	0.00960715774669261	-1.67485154827228
92	ZKSCAN1	-30.3388312328889	6.1262672979383	-15.6703858262407	6.50480163806084e-33	6.17390520690731e-31	50.9534329288195	5.50110227661042	6.1262672979383	3.45812052742053	0.000715761328268842	0.00163407966911826	-0.561953654117297	-7.88068147647994	6.1262672979383	-3.3647923825502	0.000982221552867504	0.00249266408964167	-1.02362814928415	1.55062760219736	6.1262672979383	0.675553679387939	0.500408596170734	0.627378799357174	-5.24657655806621	13.144459310088	6.1262672979383	6.75118023371206	3.35010469755958e-10	1.85522033352932e-09	11.1733959358989	12.3797224694171	6.1262672979383	4.87110750458274	2.89156784429352e-06	3.4194434475042e-05	3.12236736187913	-28.7839004754079	6.1262672979383	-8.64331756867957	9.64423849809949e-15	1.36532896506817e-13	13.7958584465371	7.90325016953491	6.1262672979383	3.3514666493314	0.00102709469190705	0.00684133461087033	-1.06324478909329
93	C5orf24	-29.277797803176	5.44236577582069	-16.2766819418193	1.9548229039566e-34	2.66711149958579e-32	50.7652127319587	7.10822685186964	5.44236577582069	4.83391640935351	3.39712731095202e-06	1.24178314129408e-05	3.8635332018778	-17.8535113788398	5.44236577582069	-7.48864036810708	6.42689552117441e-12	9.82486899350402e-11	11.5821089627147	5.71025266568749	5.44236577582069	2.69912172813318	0.00778524607179949	0.0252303921834001	-2.57212304919262	5.81593174051856	5.44236577582069	3.008595338821	0.00309947390897967	0.00586423257349854	-1.86215539862488	9.92586267710471	5.44236577582069	4.11475385723326	6.49813791157718e-05	0.000466812647008246	0.578587268090623	-32.2635113998002	5.44236577582069	-10.3015272701061	5.54295521610476e-19	1.57966987425022e-17	17.1484505006848	10.920783252298	5.44236577582069	4.85565061996876	3.09213996573015e-06	5.76640026610143e-05	2.90672492401441
94	TEAD4	42.5473401952757	3.66747347987411	16.5867672629029	3.30499004613485e-35	5.63655724274404e-33	50.7072062478077	-11.6152720646949	3.66747347987411	-3.86000718287376	0.000170720248612605	0.000441566709385448	0.102658860461352	36.6331138583457	3.66747347987411	11.2240857893169	2.1667073509463e-21	2.1246400708537e-19	25.4266443157854	-19.7285692633939	3.66747347987411	-3.91100308777324	0.000141196724091828	0.000923958179533755	-1.10099562776963	-43.2566688169213	3.66747347987411	-7.84320495300937	9.04427077113009e-13	6.93733067230393e-12	6.78671823091189	-24.5070240228547	3.66747347987411	-4.60625490060274	8.94914936851544e-06	8.83981586944308e-05	0.0218391828085975	38.7287641588101	3.66747347987411	10.9301038709197	1.27365907042193e-20	4.89506646255472e-19	22.8076970124063	-19.3791536633957	3.66747347987411	-3.56720595557166	0.00049054774266781	0.0037813055163977	-1.90322555868115
95	CYP2S1	58.7863639242816	3.39365679793789	16.8222633760526	8.6295907123962e-36	1.65249092325973e-33	50.7016319679936	-20.4451324501725	3.39365679793789	-4.37155990753081	2.35058707448276e-05	7.22722758252937e-05	1.07390831562839	56.3896357635432	3.39365679793789	13.9111501053992	2.06240193601346e-28	9.66494641722959e-26	36.4674098792074	-41.7614142290409	3.39365679793789	-4.97853327666938	1.8074431159024e-06	2.21168627915636e-05	-0.138782395127801	-14.9000979258505	3.39365679793789	-2.33594540622164	0.0208753713202264	0.033468665975363	-3.49714668272409	-17.538391446157	3.39365679793789	-2.48395453995404	0.0141407680591802	0.0383580900947932	-3.40327822099057	57.1775477350612	3.39365679793789	11.9638215259853	2.49304791546574e-23	1.53195222308481e-21	25.8992567802893	-33.2019481322449	3.39365679793789	-4.50337935946288	1.37225919936688e-05	0.000202223592978815	-0.366146041886948
96	CDH2	-61.2884291213807	6.19721011672265	-17.0605834805929	2.23139589139268e-36	5.07410128219816e-34	50.6173601111821	33.5484580103156	6.19721011672265	15.0963596115142	1.85792884200854e-31	3.5984343105189e-29	53.796380864487	-31.4296897242953	6.19721011672265	-7.64623346272713	2.70006545025142e-12	4.485725173439e-11	12.6284964831224	29.284439449453	6.19721011672265	10.1453561716316	1.40948440452665e-18	1.11482045473974e-16	26.8000591024922	14.3320803984539	6.19721011672265	4.77488193788963	4.37998911989862e-06	1.35446739207899e-05	3.45104966198919	41.7114784511689	6.19721011672265	12.65408022926	3.87516999578907e-25	1.92261275018353e-22	36.185561944102	-82.1514104221247	6.19721011672265	-12.3246703945991	2.82381348212461e-24	2.1553793117056e-22	18.7983231798439	29.3279401023934	6.19721011672265	9.35389009835759	1.53758179093317e-16	2.46804488941698e-14	22.327135342391
97	CCDC50	-27.991859025853	5.71829404798597	-15.777755296363	3.48724887946241e-33	3.46030195630293e-31	50.3329419525115	6.30920417787115	5.71829404798597	4.22792777103063	4.17296273495051e-05	0.00012253938189934	1.79101099710375	-20.1703238380396	5.71829404798597	-8.26359008876799	8.47437443953304e-14	1.90324685200624e-12	14.6421842103298	4.55848428619229	5.71829404798597	2.15792023214094	0.0325940199785347	0.078830872604854	-3.55953201573057	14.9406545194777	5.71829404798597	8.18530273284469	1.32129840946442e-13	1.10597945853559e-12	17.0009967787295	8.67473288536638	5.71829404798597	3.51398221977149	0.000590474640820079	0.00284548816977976	-0.890940702513745	-23.5304377529892	5.71829404798597	-8.04866915245369	2.85861896619201e-13	3.11085005144425e-12	11.828965053768	7.97331375906042	5.71829404798597	3.64694575302354	0.000370183289362192	0.00301758820267985	-0.378403931375513
98	CNN3	-25.0386297633964	7.71508963735561	-14.4398410244469	8.91076415160629e-30	4.83885525944193e-28	50.1032067466575	13.0376197886668	7.71508963735561	9.04044017537548	9.64255783094879e-16	1.88617417069545e-14	23.9997717227315	-9.65331367360249	7.71508963735561	-4.5329158290896	1.21456536709204e-05	4.71443135910726e-05	2.71316728858933	14.1903064733513	7.71508963735561	7.48145582931584	6.68491846623256e-12	2.204407403593e-10	15.1327530339757	3.2397881425315	7.71508963735561	1.69239072508352	0.092736366710611	0.128846415815468	-4.43267621179173	14.1612940428919	7.71508963735561	6.25008937576021	4.39275453660378e-09	1.26509012577916e-07	9.02307763206598	-25.5596918505849	7.71508963735561	-8.37233409853917	4.56221769225874e-14	5.67159522904376e-13	15.514007779358	8.25202326261461	7.71508963735561	3.89104883047919	0.000152118483955371	0.0014798335582646	0.646535589946001
99	VSIG10	36.3629560844134	4.55233766098337	15.4823600388583	1.94345002305094e-32	1.64439976756597e-30	49.9080443957667	-8.09756352181799	4.55233766098337	-3.02966406409766	0.00290341148195627	0.005842687375655	-1.79726942723626	38.3284963282021	4.55233766098337	13.4346504874593	3.55769241688766e-27	1.3390418182872e-24	37.3679805581035	-19.8477507364505	4.55233766098337	-4.02790501019211	9.07651801383705e-05	0.000643312948837867	-0.674145315025557	-16.9210637383804	4.55233766098337	-4.39296626339788	2.15545847919438e-05	5.94862940591825e-05	0.976977031251798	-5.17976583312861	4.55233766098337	-1.19946582690946	0.232318807163436	0.351310581904807	-4.6440865178009	46.8660160038241	4.55233766098337	14.7584604936115	1.35568374818795e-30	3.60909466133451e-28	39.4156529303911	-8.75067752575535	4.55233766098337	-1.96680747710359	0.0511297696595508	0.136569262859864	-3.89094449512232
100	TLCD1	37.2642377906444	3.56402097394456	16.7005404821864	1.72618831504981e-35	3.1402242431281e-33	49.7694400193077	-5.92375523870904	3.56402097394456	-2.35720230846881	0.0197606171041211	0.0328292084371139	-3.22644642343176	25.9927621014554	3.56402097394456	8.93301514141471	1.80264761571715e-15	5.78702903692727e-14	16.0307921113004	-8.73520026109636	3.56402097394456	-2.07001353584961	0.0402394136106659	0.0933900062854387	-3.84202219179046	-38.8620026221493	3.56402097394456	-8.28034626864473	7.70447373248584e-14	6.56474088915558e-13	7.48515491845399	-11.9315298550449	3.56402097394456	-2.79295371682204	0.00593414136346876	0.018905765610701	-2.95694859814422	38.0305316373066	3.56402097394456	12.6578926182071	3.78717826092915e-25	3.4737017410119e-23	28.0947790308609	-19.9574471855336	3.56402097394456	-4.41563843296736	1.96580821290438e-05	0.000272640363962532	-0.428533701990649
101	PPDPF	-19.0887090423236	8.83335520287346	-13.9514107743063	1.62241270676243e-28	7.31761764227766e-27	49.7587491385238	5.05982101347672	8.83335520287346	4.17652540564556	5.10803538261323e-05	0.000147380931010371	1.76159735934425	-3.0597168717435	8.83335520287346	-1.85172007824192	0.0661161281491016	0.104285771495295	-4.23132352894878	7.96009385274473	8.83335520287346	4.97770404945297	1.81405638464403e-06	2.21729288223848e-05	4.60263972608367	6.09181912245472	8.83335520287346	3.99223152321151	0.000103968634135107	0.000255416979875016	1.10988396673646	6.80536510087964	8.83335520287346	3.57831139490591	0.000471813340679492	0.00235690737460716	-0.252489992723747	-17.3329642635955	8.83335520287346	-7.94112850002063	5.23063256588286e-13	5.43219357341688e-12	16.0619690601262	4.92760223476186	8.83335520287346	2.88583629451359	0.00450553796853874	0.021905544288018	-2.08813335113916
102	MAL2	44.3407564912814	4.17354040650466	15.837292030516	2.46926956015461e-33	2.55780786547486e-31	49.7411354155574	-7.67455600094714	4.17354040650466	-2.32179525591882	0.0216477968975605	0.0356388692514137	-3.27871970636613	43.0122702265299	4.17354040650466	12.6434423313165	4.13166942000486e-25	8.67253302295251e-23	32.9417904855131	-12.2298180380271	4.17354040650466	-2.20940076598202	0.0287279220204956	0.0714271683038063	-3.64587940602073	-19.0355462785299	4.17354040650466	-4.04264007924428	8.57923745646192e-05	0.000213793640139663	-0.154140131610433	-17.1452740452946	4.17354040650466	-2.73405891256273	0.00704226862949141	0.0216098853221531	-3.10144275769656	40.6205971676356	4.17354040650466	10.6162295366821	8.40600088282899e-20	2.81534089352646e-18	23.0818238164183	-25.9859276702524	4.17354040650466	-4.48628335868056	1.47236427302528e-05	0.000214851016578488	0.0713993373659498
103	MRS2	26.6012684602071	6.32480756958469	14.3796607964532	1.2728319267483e-29	6.64734951218071e-28	49.6070504734933	-5.57566615478847	6.32480756958469	-2.76206504891283	0.00649380627771484	0.0120544040002138	-2.3778035905337	24.1733553119421	6.32480756958469	10.3625465693669	3.8472183091827e-19	2.67467438501459e-17	27.5615975164267	-1.0128298963298	6.32480756958469	-0.348456033024458	0.728007180405483	0.814911124410404	-5.34346399083338	1.68848514476673	6.32480756958469	0.690483655084644	0.491002687490698	0.556289634000516	-5.3313935944638	-9.81043410862854	6.32480756958469	-2.8227732546538	0.00543587618878699	0.0176375114746165	-2.41423577080776	20.5263687957981	6.32480756958469	8.11162181892188	2.00436878919784e-13	2.24156612029656e-12	16.6002144771719	-10.0136763934197	6.32480756958469	-3.15695897342827	0.00194254514998327	0.0112781278255677	-1.63120508439775
104	IER5L	-55.0114575769647	5.09482210448831	-17.304482075527	5.62779845490437e-37	1.53568550338203e-34	49.5304277196138	6.81119376929948	5.09482210448831	2.94528441828464	0.00376437070847023	0.00737270882522028	-1.93802054101196	-50.7708109881648	5.09482210448831	-9.53510859684979	5.28532668143569e-17	2.26232708736747e-15	12.9750904516062	11.8910423789766	5.09482210448831	3.68042906416538	0.000328472132789906	0.00190604642711421	-0.314370343195209	27.2901052619604	5.09482210448831	9.89720138262898	6.18266832621854e-18	7.84695636984597e-17	24.2233230490164	9.02891740994062	5.09482210448831	2.23486337884606	0.0269677654783379	0.0640455091810395	-3.47941925228329	-15.6007979034699	5.09482210448831	-3.76267917124447	0.000244075051216998	0.000582821961066186	-0.588748209605406	18.0794448697841	5.09482210448831	5.19554450050551	6.85877447164159e-07	1.53723867264821e-05	3.89913100302759
105	EPHA1	63.6551001808173	2.51446391316494	18.593850005108	4.35144152969596e-40	3.16639895310876e-37	49.4411936400995	-49.5666724544132	2.51446391316494	-8.15436906290346	1.57415947845478e-13	2.16125166129987e-12	7.22828236694252	58.7354886624431	2.51446391316494	14.7758130926391	1.22384772521027e-30	1.21439072006091e-27	33.8423104259533	-36.6360936072335	2.51446391316494	-4.95771909409696	1.98073711103427e-06	2.39380493833487e-05	-0.568148578225689	-23.0749565416452	2.51446391316494	-3.25417794567613	0.00141758658283397	0.00285215807403369	-2.781881748515	-38.2844589628368	2.51446391316494	-4.03546540732458	8.81802895316034e-05	0.000600429108070774	-2.65365840360221	70.2466982758088	2.51446391316494	16.2641061285449	2.10140359636654e-34	1.14684101271704e-31	34.8221373424963	-30.4398756204286	2.51446391316494	-4.02737225027675	9.09500319950747e-05	0.00098191849577274	-1.97523294153018
106	WSB1	-24.1818410581724	7.65552603637675	-14.2886884151032	2.18319957123783e-29	1.11353380000285e-27	49.165596829365	0.219486822378041	7.65552603637675	0.147171440419874	0.883202771021941	0.908763032211962	-5.88481495977192	-5.63873084828955	7.65552603637675	-2.77123723095217	0.00632280487386819	0.0131529283777914	-2.34925751667492	3.91315185297188	7.65552603637675	1.94237718748148	0.0540450531662244	0.117862488573295	-3.99114957519918	9.88732984973944	7.65552603637675	5.4629912729225	2.00656042504195e-07	7.68747175827759e-07	6.3640125629001	5.45200860267148	7.65552603637675	2.39028647182023	0.0181299950212916	0.046871052809799	-3.14982242272529	-19.4962390369799	7.65552603637675	-7.3120616507873	1.68337690133148e-11	1.37530380823601e-10	12.2016740496495	4.46233758559151	7.65552603637675	2.10599323763411	0.0369418832193627	0.107669066846287	-3.69160402556666
107	SOX11	-40.1282561856974	7.4978901741948	-14.5105694466438	5.86239742519517e-30	3.26469734163292e-28	48.9996540402064	14.0322813346006	7.4978901741948	6.41734180038124	1.88167832044703e-09	1.27727107386066e-08	10.8704239836627	-9.65474128822954	7.4978901741948	-3.02270817835415	0.00296684014883599	0.00672266145413014	-1.7580158492635	1.87962245491327	7.4978901741948	0.603637064193415	0.547035656218797	0.668773093154242	-5.44637424085313	41.9798831349999	7.4978901741948	17.5486237472698	1.42729921501551e-37	9.79809492571968e-36	65.2329078689258	18.5147687578538	7.4978901741948	5.51879244364196	1.54541416392681e-07	2.82549340021125e-06	6.09258871033482	-22.0142549425601	7.4978901741948	-5.13629820000904	8.95887077852294e-07	3.30693522311728e-06	3.93019787431261	7.66668982043891	7.4978901741948	2.29768166293545	0.0230221267411578	0.0760782662366751	-3.33134136053131
108	MAPK10	-60.7711481498323	4.48697102763688	-18.4291545161982	1.07456848568488e-39	6.51606390069471e-37	48.5716970627048	27.3929515054696	4.48697102763688	12.158370387446	7.70316176054382e-24	5.12682991563023e-22	36.0875409801762	-55.8843940871597	4.48697102763688	-9.70144205404565	1.97606622960017e-17	9.29284412210306e-16	10.7205894089708	34.5598998579194	4.48697102763688	11.4863511177703	4.45297435444309e-22	5.52320625894844e-20	28.4660546705311	38.6362453385071	4.48697102763688	14.5983552894407	3.48839148603858e-30	1.34069693908842e-28	43.310738426682	30.2272974733722	4.48697102763688	8.87390906319882	2.54126027033163e-15	2.88935998444476e-13	16.5273373086496	-55.1882512341008	4.48697102763688	-10.115609359811	1.68330407581077e-18	4.49224058373462e-17	12.6240281156149	20.6627762893249	4.48697102763688	5.80539153220819	3.94446660229286e-08	1.24074504219097e-06	5.3668288993486
109	NDN	-28.226153573489	6.58248655153815	-14.7217404226095	1.68351173296253e-30	1.04406423666398e-28	48.5106182979305	12.6550774450349	6.58248655153815	8.15289013615274	1.58738436603948e-13	2.17121558337354e-12	18.8959836445945	-18.8001654732354	6.58248655153815	-7.49503255020046	6.20563303076465e-12	9.49992770417898e-11	13.1482945302463	18.7407542621674	6.58248655153815	9.22131299379573	3.34866767627206e-16	2.04193897689997e-14	22.4002014215733	16.5976911232058	6.58248655153815	8.65708111745439	8.9087586333412e-15	8.28977838729064e-14	20.1999308652293	14.7671803546264	6.58248655153815	6.00151761868995	1.51474585321571e-08	3.73215597919852e-07	7.40590717471201	-22.5159250251019	6.58248655153815	-7.09733961725202	5.35708119374938e-11	4.02426298897278e-10	9.75341549909292	11.1551173749292	6.58248655153815	4.85753133807359	3.06703313859608e-06	5.73230594311237e-05	3.53782301270504
110	NSD2	-28.7681687418858	5.65028859468615	-15.3267718151379	4.81990278557135e-32	3.84009043098622e-30	48.4125756320747	20.6340929826579	5.65028859468615	13.8366404123985	3.21633354043211e-28	4.17931911831148e-26	46.2952081373222	-13.1154911816389	5.65028859468615	-5.21885091986777	6.17141729184392e-07	3.21072544044215e-06	3.97711562438294	9.15937155383152	5.65028859468615	4.23847029090178	4.00261023287679e-05	0.000322900892031413	1.37779014972799	-1.78080550022014	5.65028859468615	-0.83137662997691	0.407138787995614	0.474220453630576	-5.14286796417894	16.5171134935429	5.65028859468615	6.79760638799247	2.62642713470853e-10	1.00941733011773e-08	9.6304843101235	-28.3270743482181	5.65028859468615	-8.75184994411956	5.15442376653882e-15	7.644094485295e-14	13.4263426475764	12.481805506861	5.65028859468615	5.18530070536732	7.18395452716822e-07	1.59375739154555e-05	4.03940930383277
111	GOLM1	-31.597067333181	6.42126761673553	-14.8238861476053	9.21925432892703e-31	5.95432905326856e-29	48.3186326314386	16.2725513766042	6.42126761673553	9.69555869881782	2.04615662443505e-17	5.15792137545233e-16	26.6551596525246	-10.9465674337885	6.42126761673553	-4.1988033939492	4.68045674647853e-05	0.0001602004660513	1.31486810005321	17.8208878445023	6.42126761673553	7.82395521708863	1.00692187833572e-12	3.89735897235262e-11	15.7285899794417	3.35286241776168	6.42126761673553	1.47091201326198	0.143499021712627	0.190195581059935	-4.63195255817682	22.2602062436228	6.42126761673553	8.94467739855725	1.68443150699093e-15	1.95591169136234e-13	19.981168357475	-43.7266758001726	6.42126761673553	-11.3300278561978	1.14367792445764e-21	5.28951040061659e-20	22.2984459706015	9.17696057575827	6.42126761673553	3.5281381892223	0.000562173915562646	0.00422017076228767	-0.57343958096188
112	HIPK2	-29.5153986660034	5.45705124567773	-15.5674354140473	1.1838890691134e-32	1.07684576578107e-30	48.3180197530763	11.6145610363847	5.45705124567773	7.59263362668275	3.62928315362614e-12	3.94951402012256e-11	15.5020652694218	-16.7936973638908	5.45705124567773	-6.79464778524666	2.66754132556665e-10	2.8885132508492e-09	9.26941018373359	9.25992718951465	5.45705124567773	4.25276067354303	3.78231334119007e-05	0.000308089179993206	1.33997902842774	9.42996107433746	5.45705124567773	4.75187523145079	4.83328528725003e-06	1.47815379406932e-05	3.1114148391838	10.431223365389	5.45705124567773	3.95676711481095	0.000118897672487456	0.000769877229918519	0.102299449332316	-23.2798406479897	5.45705124567773	-7.86653306164708	7.93993117281288e-13	7.91455239737467e-12	11.3037096680607	7.07206307919826	5.45705124567773	2.90776023251006	0.00421790365825261	0.0208224416236215	-2.19650270614771
113	PDCD2L	22.625917396295	4.35755659322141	15.4270378566374	2.68359316659132e-32	2.20236236190558e-30	48.0460759440464	-7.15770642714271	4.35755659322141	-4.60225520619408	9.10022497344212e-06	3.04596613263173e-05	2.61624189217129	13.7532093806244	4.35755659322141	7.10532894554076	5.132630825934e-11	6.48410479919787e-10	10.3812968995462	-8.9852403777768	4.35755659322141	-3.60915764303887	0.00042325268088263	0.00235704235297648	-1.1358150233985	1.27774480894301	4.35755659322141	0.628509222905374	0.530667082638143	0.59450181740689	-5.10465263826688	-9.98218010317156	4.35755659322141	-3.6059381754876	0.000428091498291772	0.00218142796631872	-1.39356425261565	23.2352174848202	4.35755659322141	11.1426757910462	3.53956307384109e-21	1.50915355277248e-19	24.1457750470227	-9.87919487975095	4.35755659322141	-3.57124669349384	0.000483651505158438	0.00374063537973521	-1.45771410261306
114	MSI1	-38.9343245482118	4.96853636520015	-16.4412723326261	7.59983605748214e-35	1.20220595025243e-32	48.0216744531962	24.146548316255	4.96853636520015	13.6367350860021	1.06146311929171e-27	1.24579246742678e-25	43.7601896163249	-21.1217203212153	4.96853636520015	-6.58212248786866	8.07157357164838e-10	7.87321050353370e-09	7.32173224621942	17.4204753236881	4.96853636520015	7.09831580566208	5.32914454538925e-11	1.57209764088983e-09	11.1842590678403	27.5260662811924	4.96853636520015	12.6065917075014	5.15892733624566e-25	1.25691276506967e-23	35.577884537922	23.574192460317	4.96853636520015	8.8429905900498	3.04058927487603e-15	3.40061568559026e-13	17.2085144703407	-27.8234906027747	4.96853636520015	-7.39113481923713	1.09504091053765e-11	9.22250890317785e-11	8.28908491967259	25.3115097375817	4.96853636520015	10.0035818342411	3.28262242401432e-18	6.76034410530496e-16	22.4677130670398
115	ESRP1	60.7497662456067	3.31335987526378	16.5132786168315	5.03156874601884e-35	8.19695117355159e-33	47.9379028122452	-56.9914815046346	3.31335987526378	-8.08189887299555	2.37041667502728e-13	3.14375431444991e-12	7.74347409150233	61.3295396637375	3.31335987526378	14.9253923071914	5.07225282007594e-31	5.53636395311289e-28	39.3826800031929	-28.0813998960239	3.31335987526378	-3.24128349042562	0.00147866855989245	0.00663092330781678	-2.79625748744368	-46.0514084485047	3.31335987526378	-4.60374153174164	9.04379853033197e-06	2.65286377206594e-05	-1.52026121182466	-35.9313690605168	3.31335987526378	-3.70112254830447	0.000304959165313042	0.00165670308826185	-2.51992672615759	70.0501170248174	3.31335987526378	15.2662977830309	6.86482240994798e-32	2.27059201832067e-29	37.0442512404852	-49.9830496199988	3.31335987526378	-6.39792859756307	2.0774934990801e-09	8.68806189366255e-08	2.94717291676446
116	CST3	-44.8091056221515	7.49507590148492	-14.4275345618205	9.58455511068649e-30	5.10319117234844e-28	47.9178202547744	9.89615417464808	7.49507590148492	4.23374271529975	4.07816000418027e-05	0.000119852225217091	1.95298908801661	-17.5295762467555	7.49507590148492	-4.7396946732997	5.09132939444075e-06	2.15311353507636e-05	3.23737179757132	14.2667529902916	7.49507590148492	4.77793882915054	4.32294894564849e-06	4.71378498918614e-05	3.72936536503328	6.95676565745604	7.49507590148492	2.29228029726674	0.023340269377392	0.0370720967929452	-3.38864573111082	15.2195182380319	7.49507590148492	4.36085808627185	2.45439975837316e-05	0.000206870836777166	2.07500308777155	-61.907226461623	7.49507590148492	-10.4725213744314	1.99074464743754e-19	6.13812932959909e-18	19.9900673238694	15.0875589673745	7.49507590148492	4.62387946979663	8.31179737580525e-06	0.000131614724473381	3.05925445826391
117	B3GNT7	67.1724959727677	2.61242284066606	17.825580835824	3.03603382867909e-38	1.03557216375101e-35	47.9071673951371	-37.434185415287	2.61242284066606	-6.76904341440507	3.05093032980801e-10	2.4009303929239e-09	6.09175469306085	79.2586039885021	2.61242284066606	19.4662226424485	3.83186786321354e-42	4.18248377269757e-38	48.8842807746158	-38.7717847950704	2.61242284066606	-4.27900672859123	3.4076445970738e-05	0.000281349778949021	-1.89968503908992	-19.8697374626798	2.61242284066606	-2.81034884426567	0.0056386502352685	0.010161113970275	-3.1247523193203	-46.9441532990953	2.61242284066606	-3.90967042985247	0.000141902248946079	0.000887600600141231	-3.08384555367551	79.5897571104702	2.61242284066606	17.782910402103	3.85136297867193e-38	4.67084743468934e-35	41.1086205566597	-16.7112133999925	2.61242284066606	-2.05018042254176	0.0421627042230179	0.118885537740698	-4.02555342570283
118	BBX	-21.902576674934	6.66495231392806	-14.402683215583	1.11049108267202e-29	5.88398551813838e-28	47.8830977543403	0.41564307383956	6.66495231392806	0.308485199074783	0.758159444929164	0.804599935965175	-5.74205269637039	-6.30818496183856	6.66495231392806	-3.34965020813781	0.00103335778029005	0.00260909094884707	-0.985198217410115	5.60968404733215	6.66495231392806	3.07901189399408	0.00248811685139883	0.0101070719502154	-1.64407829033052	-0.441352844399604	6.66495231392806	-0.250043097341606	0.802910758323917	0.838477891992494	-5.52074006387714	3.23845931613693	6.66495231392806	1.4702635489196	0.143674295663551	0.242231222917464	-4.51824082836483	-8.46829166628718	6.66495231392806	-3.71920658746202	0.000285723766618604	0.000673579894739107	-0.243567965303284	2.0032411899558	6.66495231392806	1.00211614615399	0.317970231057883	0.490652438613989	-5.03240652443483
119	MAGED1	-28.159049807419	6.14754749070201	-14.8053725590037	1.02817422629676e-30	6.60148334119358e-29	47.819141100702	9.22782931812417	6.14754749070201	5.96299918108198	1.83053871533067e-08	1.03525026310022e-07	8.55268370583914	-15.6970959377421	6.14754749070201	-6.27143484377909	3.94484200765409e-09	3.3070622514243e-08	8.01847258144533	11.1359902233292	6.14754749070201	5.16846867129885	7.7511314257499e-07	1.04807745728974e-05	4.62434541534056	6.20038639246322	6.14754749070201	3.02599394371869	0.00293672068629752	0.00557951371469755	-1.76823514101866	7.53812770497336	6.14754749070201	2.99949867114978	0.00318783809130237	0.011412021241904	-1.93845867963808	-33.4159821588821	6.14754749070201	-9.66688589526841	2.42485933302606e-17	5.26189654472751e-16	16.5895966436937	7.9459672629472	6.14754749070201	3.4134365935546	0.000833515172561857	0.00577639244984931	-0.893175188144432
120	PFN2	-20.2913760552711	7.38388768029748	-14.0694215813954	8.03485459377121e-29	3.78019128840572e-27	47.8101397022707	11.8091295714062	7.38388768029748	9.60720906535607	3.45177320593118e-17	8.37246767616418e-16	26.6926275433358	-3.08980714330311	7.38388768029748	-1.76629829292658	0.0794669779430047	0.122528897336897	-4.24987799946133	18.4367832834151	7.38388768029748	11.5754094549259	2.60130541417763e-22	3.3015405343894e-20	34.5544300660579	8.38167548737753	7.38388768029748	5.34942219260785	3.39717835864617e-07	1.25525395344018e-06	5.84490871311368	7.65968078299812	7.38388768029748	3.91021392312736	0.000141614113038828	0.000887323790940765	0.555852541125959	-26.1090160479847	7.38388768029748	-10.6593249895561	6.48931961034524e-20	2.207458427256e-18	24.4002422195592	7.98250567216564	7.38388768029748	4.42129292074911	1.92107202354225e-05	0.000267796949386509	2.25640365291842
121	DCTN3	-30.203501636917	6.48636054919743	-14.6434852438445	2.67196028664454e-30	1.57645656912028e-28	47.7544526866556	7.10162615009133	6.48636054919743	4.18847890417566	4.87416698148835e-05	0.000141155565409778	1.74192539271256	-18.8497197680557	6.48636054919743	-7.03326373858683	7.54518771967315e-11	9.20175686706508e-10	11.1949861803785	12.3414287544667	6.48636054919743	5.43702808558634	2.26455639197962e-07	3.56161859055585e-06	5.77315209266594	27.553978139218	6.48636054919743	14.1826955988576	4.09683362973547e-29	1.41509300849882e-27	46.8023236053151	9.26264482871721	6.48636054919743	3.44571681850842	0.000746778686330851	0.00344218300730627	-0.844038134896305	-33.8382402435493	6.48636054919743	-9.39294327459011	1.22196044317932e-16	2.40318887158599e-15	16.8265508069738	9.71017374265871	6.48636054919743	3.99448800609585	0.000103081888515007	0.0010792874702288	0.78265437789548
122	OLFML3	42.5800670382626	4.78637556882265	14.6822266897284	2.12561751439669e-30	1.29308436682105e-28	47.6747857749409	-36.5333726774197	4.78637556882265	-9.06133686914839	8.53572521007963e-16	1.70013577861349e-14	18.5605270675895	39.418968138152	4.78637556882265	11.3108610194694	1.28385708948233e-21	1.34743270497112e-19	29.8960220240833	-20.2725475167177	4.78637556882265	-3.39980252536797	0.000872913957503271	0.00429182695772442	-1.70534424693506	-40.7474910492285	4.78637556882265	-7.1381809063885	4.3033656754991e-11	2.69176139530502e-10	7.95024875731786	-32.7469990544465	4.78637556882265	-4.88427327562905	2.73072279897054e-06	3.26460452910881e-05	0.930988666762738	41.1544589689222	4.78637556882265	10.1565456730069	1.31840535056127e-18	3.58862703276217e-17	22.8409436968337	-47.3292018069751	4.78637556882265	-6.32489239826372	3.01085485684168e-09	1.22624928218011e-07	3.36285815658184
123	C12orf57	-21.0690089601186	7.97478759429964	-13.7873486421299	4.31637303498236e-28	1.84035983112627e-26	47.5810598346018	12.5583578823832	7.97478759429964	9.73413569160616	1.62799125420842e-17	4.17124989194482e-16	27.8042972609985	-2.74214039774932	7.97478759429964	-1.47547678930676	0.14226989047783	0.202778252097874	-4.70278148205714	8.24160156413207	7.97478759429964	4.59560986118533	9.35669075357423e-06	9.27595636469234e-05	3.05383585602578	9.64035357162686	7.97478759429964	5.84860387436176	3.1994531055445e-08	1.36841812880165e-07	8.05096544382206	11.8472420096486	7.97478759429964	5.88923684524447	2.62568648746846e-08	6.07190000227081e-07	7.71048485273026	-34.9743020795458	7.97478759429964	-12.8930370144786	9.1934914373975e-26	9.64874606146094e-24	33.6766941491851	7.39852536806909	7.97478759429964	3.84270574491515	0.000182006486623115	0.00171554473358489	0.514551999290341
124	HACD3	-19.5872439242288	7.68949900412001	-13.8490262577188	2.98723504184024e-28	1.29903069648152e-26	47.5766703574527	12.5148909285277	7.68949900412001	10.2692762359301	6.72224784414514e-19	2.16440516869747e-17	30.4386399637772	-4.74064379052715	7.68949900412001	-2.71363968886463	0.00746828725653605	0.0152709545532205	-2.48041377280974	4.88142014535309	7.68949900412001	2.86708633666233	0.00476565748209432	0.0169381802074437	-2.12541636329415	6.86891657552697	7.68949900412001	4.33791386095863	2.69202560950096e-05	7.28937224701141e-05	2.18423126032511	14.485243863869	7.68949900412001	7.74369862292079	1.57365821921401e-12	9.70422568515304e-11	15.4668882109093	-16.1955409595237	7.68949900412001	-7.05876472902213	6.58485409116865e-11	4.8794081741416e-10	11.2669477774848	9.07809413521152	7.68949900412001	5.02777728344818	1.45401604672179e-06	2.98319269736247e-05	4.43160445472164
125	GOLGB1	-17.6014102455348	7.04291702190292	-14.0993974886701	6.72242938249761e-29	3.2611251871094e-27	47.5759174806198	3.95993666356171	7.04291702190292	3.55432054314812	0.000513162929452189	0.00120688932880212	-0.269005014480856	-2.21397846923606	7.04291702190292	-1.43500844495609	0.15345533219262	0.216571625405023	-4.67478032085627	7.93836029185882	7.04291702190292	5.22810247442018	5.91758824804038e-07	8.23858108767356e-06	5.08213025942375	5.45344299627121	7.04291702190292	3.90165775074627	0.000146215493282136	0.000350064073080613	0.700236923744775	12.012056012722	7.04291702190292	7.00124784724476	8.94873402289837e-11	3.90701727439743e-09	11.5437539539568	-17.2731178232002	7.04291702190292	-8.83629181111381	3.16102313143116e-15	4.82553391322673e-14	17.9549059028722	1.90888058227211	7.04291702190292	1.15015419479985	0.251988844289369	0.420600892741514	-4.93788644374553
126	CAPG	36.4251047625836	4.85364700491393	14.6443546443412	2.658275539908e-30	1.57645656912028e-28	47.550770081956	-22.605624889447	4.85364700491393	-7.34243251813566	1.42742373784308e-11	1.4138230579453e-10	12.6937915228468	29.9245232884965	4.85364700491393	9.58763876697689	3.87518714798789e-17	1.7124561830076e-15	21.981142824241	-33.1582861901073	4.85364700491393	-6.1434127833097	7.49709304601661e-09	1.56464188522507e-07	4.34626911865619	-21.2104563700609	4.85364700491393	-5.10658345681588	1.02358097033079e-06	3.48375001283462e-06	3.07385650902399	-22.6008463905806	4.85364700491393	-4.22865893760189	4.1609272120359e-05	0.000323249256365636	-0.160696981558524	43.4217906383408	4.85364700491393	13.1570340815309	1.88074087608008e-26	2.35957317958782e-24	35.5243073759299	-42.4944958286901	4.85364700491393	-6.71418782763357	4.06467503741892e-10	1.93737677001867e-08	4.36580472995173
127	MDK	-21.9101094133569	10.1917485584865	-13.3154993716308	7.26663477760708e-27	2.55033178770358e-25	47.4791665985297	3.53217434515763	10.1917485584865	2.47585690512446	0.0144517793204871	0.0247786948292674	-3.29812921412433	-7.81902382773477	10.1917485584865	-4.02784831392996	9.07848349942527e-05	0.000291961247484463	1.24188672521573	6.69137890455276	10.1917485584865	3.63925372559649	0.000380448315723522	0.0021583125603546	-0.0141546351504962	-10.6318291179463	10.1917485584865	-5.5811119367189	1.15234514609206e-07	4.57210006164842e-07	7.17740922915206	2.47477280706484	10.1917485584865	1.14760423689023	0.253036996091873	0.373785195878033	-5.2056611396907	-10.6935725152107	10.1917485584865	-4.53650830544322	1.19662164382035e-05	3.65243994471451e-05	2.88743831818282	15.7632400046918	10.1917485584865	8.51574234565457	2.00826490239432e-14	2.04861788875084e-12	21.2167427673371
128	SEPTIN11	-26.3368407692719	7.35989534113537	-14.0767834618479	7.69048643018089e-29	3.63383806863309e-27	47.448470711428	10.5024772027098	7.35989534113537	6.8417663940514	2.08215308458403e-10	1.69349485232747e-09	12.828696031662	-9.5787560840848	7.35989534113537	-4.20279350782938	4.6075876663406e-05	0.000158050972275637	1.55180580563696	8.043428527091	7.35989534113537	3.8144388474509	0.000201984479052234	0.00125563648566068	0.42913015355834	4.7025717381251	7.35989534113537	2.38041135742809	0.0186037760555626	0.0301365710368752	-3.20943041578257	8.95061631663939	7.35989534113537	3.52724974797702	0.000563911873810634	0.00273195654799959	-0.540739691822019	-22.6734719722094	7.35989534113537	-7.37288453842675	1.20950506923874e-11	1.01240397475006e-10	11.7297463282143	6.36856491364368	7.35989534113537	2.7958042270483	0.00588477342044121	0.0269430796493774	-2.29652768795756
129	GUK1	-17.7707993764795	8.13918503636328	-13.6449391333095	1.01065463548346e-27	4.01138012592799e-26	47.2805198431754	1.45843412786953	8.13918503636328	1.25812723012204	0.210384078790186	0.268798106051139	-5.23439220626347	-0.104601188213946	8.13918503636328	-0.0665156039008441	0.947059692178667	0.960256065037636	-5.69559088645732	7.63117772865844	8.13918503636328	5.04613403647671	1.34027183094755e-06	1.69122162251936e-05	4.76504433209727	7.06874020431228	8.13918503636328	4.9061200009808	2.48277565075228e-06	7.99867066941002e-06	4.29623005875556	3.19233687559043	8.13918503636328	1.71617846601258	0.0882820889472851	0.165566838635673	-4.30206939977717	-16.0537948001652	8.13918503636328	-7.67596603777809	2.29071386837348e-12	2.12431111922655e-11	14.2645613808288	2.89440294676912	8.13918503636328	1.72134400500928	0.0873382404462769	0.19981070938401	-4.34669728344716
130	SRSF5	-18.892533011115	8.00419970312258	-13.6908634995854	7.6805315006194e-28	3.12809706452466e-26	47.257981412641	8.3857118214889	8.00419970312258	6.99315058757731	9.3427780902475e-11	8.02963959488594e-10	13.6854874725482	-6.88786996124349	8.00419970312258	-4.0022622027046	0.000100081714034192	0.000319039692956544	1.02486860824956	6.12131242082244	8.00419970312258	3.66473755579134	0.000347433561969126	0.00200012517346678	0.0143472655269541	6.27814818401047	8.00419970312258	4.11136967806416	6.58392044224328e-05	0.000167085542029959	1.46053286314865	14.1278852075145	8.00419970312258	7.77022635494447	1.35799476155911e-12	8.56792648694665e-11	15.8308485776511	-19.6928803025453	8.00419970312258	-9.0515236237985	9.03880116833133e-16	1.52722159059344e-14	20.1011033126668	5.73069381013064	8.00419970312258	3.26933222801287	0.0013488064258276	0.00848031966818895	-1.11391546295863
131	ZNF398	30.2751337791338	3.84698830707228	15.6773358397474	6.24731159133603e-33	5.98152684380989e-31	47.2029126315556	-12.3131380515463	3.84698830707228	-5.60146978406845	1.04655446206445e-07	5.17538059568087e-07	5.51020301766081	32.0873105163442	3.84698830707228	13.3820960557412	4.87453651834911e-27	1.77351886992602e-24	33.3817195739141	-11.1455000481561	3.84698830707228	-3.22241501667097	0.00157247792209198	0.00698843506499755	-2.12387883936825	-6.17671396388521	3.84698830707228	-2.19343729934369	0.0298817042503692	0.0464415209871536	-3.55289353149599	-8.67403146949382	3.84698830707228	-2.3901041105019	0.0181386465477408	0.046871052809799	-3.43684256780855	32.5711651532025	3.84698830707228	12.1839314832488	6.60187376405825e-24	4.67918520355168e-22	26.7583909653142	-17.7949977557495	3.84698830707228	-4.53784724432126	1.18999951999307e-05	0.000180491371343006	-0.0574221920946014
132	TCAF1	-46.8976857157746	4.89808211197584	-17.1696438640847	1.20421222136365e-36	2.87596808414408e-34	47.1937170906763	10.1470596807052	4.89808211197584	5.32938529086264	3.72528095478348e-07	1.64023564427034e-06	5.61591050539764	-28.4780633841123	4.89808211197584	-8.07482236229467	2.46691753552571e-13	5.03297287855385e-12	11.6749212457384	5.60714201943874	4.89808211197584	2.05697244571598	0.0414953890593225	0.0957349760267395	-3.71863274577142	21.3675172637384	4.89808211197584	9.03315377262985	1.00611727936691e-15	1.02537535987767e-14	19.8683654965353	12.5607573489799	4.89808211197584	3.85954436343011	0.000171013303914496	0.00102673829055375	-0.281116413056108	-42.4034356784527	4.89808211197584	-10.2358828970578	8.20761757470054e-19	2.28536086295552e-17	15.6316605888768	14.897067101571	4.89808211197584	5.18184403350127	7.29703298198128e-07	1.6090326262288e-05	3.78878916449267
133	PDLIM7	-27.0363124059871	6.59581834337749	-14.3164985991589	1.85110904355408e-29	9.53059208037396e-28	47.177735233764	9.68460135412984	6.59581834337749	6.09002292909022	9.77859457908583e-09	5.83561289397058e-08	9.18879991692182	-18.8035121579063	6.59581834337749	-7.32219875565421	1.59326264743298e-11	2.24682968950012e-10	12.3519014284187	19.6147753590203	6.59581834337749	9.59083611566484	3.80263184310772e-17	2.61042305456105e-15	24.1576938669147	11.0213259403011	6.59581834337749	5.39093117671217	2.80464989118057e-07	1.05270816926534e-06	5.76840961781387	12.367053175751	6.59581834337749	5.01322727298353	1.55078342391651e-06	1.99373393074778e-05	3.90216481805751	-31.386169078022	6.59581834337749	-9.23719765519049	3.05090968644087e-16	5.57800322068711e-15	16.5484963369606	7.96505333874436	6.59581834337749	3.47083630761231	0.000685221865575354	0.00494002421582232	-0.667790912492935
134	IMMP1L	-23.2010554327153	5.6459021446415	-14.8798876947925	6.62952743178959e-31	4.41227389743801e-29	47.0308781569671	18.2266845233278	5.6459021446415	14.246118966552	2.81083878546232e-29	4.03688228201594e-27	47.9984533836654	-13.7822205208923	5.6459021446415	-6.73026235728102	3.73737127443404e-10	3.93379049763236e-09	9.40836725597556	10.4139974160718	5.6459021446415	5.83598678839901	3.40141604437089e-08	6.39009571846959e-07	6.83360572310071	-2.83562552255884	5.6459021446415	-1.49329682486473	0.137549649798032	0.183427541544963	-4.50250913819684	14.8136086781433	5.6459021446415	6.70365785706255	4.29424324530678e-10	1.56238883408412e-08	8.77574784246697	-23.7209597244528	5.6459021446415	-8.9302230648777	1.83215324008717e-15	2.88154936823508e-14	14.431709414398	8.25652021962666	5.6459021446415	4.14910091018887	5.68587855983918e-05	0.000661635015785124	0.944812961584102
135	MARCKSL1	-20.5049496075342	10.0907867484709	-13.1882284561836	1.55950665848907e-26	5.18963877360006e-25	46.796358225679	11.5218277677755	10.0907867484709	8.57607378164922	1.4202028942158e-14	2.3136588940844e-13	22.2242565454294	-6.32815652815761	10.0907867484709	-3.43437533882906	0.000776239574215395	0.00201107404523167	-0.627808279868629	9.96389961534448	10.0907867484709	5.78338432015687	4.38672988745448e-08	8.03375112777948e-07	8.09257075722535	15.9713611927763	10.0907867484709	10.1362443903017	1.4882680154725e-18	2.01794352656924e-17	30.1998513516847	11.9677285655859	10.0907867484709	6.04273063883504	1.23601859465651e-08	3.1301955825234e-07	9.01947272837664	-26.7195296312206	10.0907867484709	-10.4340864100204	2.50643893487304e-19	7.57833267981697e-18	28.253446105863	5.56395028012633	10.0907867484709	2.9859094639972	0.00332417065641495	0.0172815171311079	-1.87040554675761
136	ATXN7L3B	-22.2022435848249	6.35495780660103	-14.332259693109	1.68589345045357e-29	8.72110284914724e-28	46.7376859598275	6.3842870155136	6.35495780660103	4.79870765678489	3.95401939838341e-06	1.42765867460651e-05	3.88847568813305	-11.3551360384935	6.35495780660103	-5.71660384573518	6.0474878663017e-08	3.91508481973209e-07	6.3429104149683	8.81365342543157	6.35495780660103	4.80358614690436	3.87188776550508e-06	4.28182927664518e-05	3.37336064002208	18.4051447630042	6.35495780660103	11.5821355845322	2.49779990262093e-22	4.70871950554532e-21	33.7908514068389	16.3638567447056	6.35495780660103	7.78169937847245	1.27405336777536e-12	8.13233480074153e-11	13.9863699528553	-29.5158832694971	6.35495780660103	-11.6361412062773	1.80287440088831e-22	9.59920687107118e-21	26.0534484273126	8.51099752213478	6.35495780660103	4.33347603023835	2.74047033200018e-05	0.00035952203934834	1.71045241207581
137	PCM1	-15.9711131521032	7.18195952367053	-13.8330820042056	3.2853505203334e-28	1.41737553080787e-26	46.6824617256266	8.32397049786769	7.18195952367053	8.16070645816068	1.51871654959781e-13	2.09302918419951e-12	19.122522911896	0.449270599703855	7.18195952367053	0.319029473122329	0.750166954136298	0.805041028846494	-5.53982180947698	6.96299448959093	7.18195952367053	5.00520428564463	1.60678788561598e-06	1.99296474676118e-05	4.34390947434606	8.21965436194264	7.18195952367053	6.34558620361564	2.71098687495913e-09	1.33591068804419e-08	9.83182137311571	12.9303689355538	7.18195952367053	8.1580574814329	1.54165142563213e-13	1.23728862579226e-11	16.6018304023199	-16.4548954138519	7.18195952367053	-9.40488175967158	1.13903238314195e-16	2.25227146050624e-15	20.9602055150527	6.46839060902925	7.18195952367053	4.31519790453948	2.94897470076138e-05	0.00038303043666741	1.8562590114908
138	ESD	-15.897419689978	7.53560029751479	-13.715606220988	6.62501707121632e-28	2.71849854632805e-26	46.6685110320083	9.39323287399601	7.53560029751479	9.23035493232852	3.17579948311371e-16	6.70480683910756e-15	24.7803135690785	-6.07744137909037	7.53560029751479	-4.17423030673186	5.15415171556753e-05	0.000174712937811862	1.50610450024833	10.7035883512548	7.53560029751479	7.87028632679871	7.77519884508284e-13	3.06376517668156e-11	16.6179966484802	5.76353996630181	7.53560029751479	4.43391755244562	1.82469876094939e-05	5.0976675136326e-05	2.49176680787061	7.5372013903134	7.53560029751479	4.70720174800632	5.84658890765964e-06	6.20775743906325e-05	3.10420289546256	-27.172151500814	7.53560029751479	-13.188485305473	1.5571037942372e-26	1.99950446048224e-24	33.6941014363821	8.11814412459282	7.53560029751479	5.55499599543305	1.30346877369358e-07	3.56575480322443e-06	6.3932765855082
139	CD9	37.0154935292487	6.94735782862562	13.5157107573168	2.18953352056731e-27	8.38552925508496e-26	46.5487890418881	-21.4886194657478	6.94735782862562	-6.42166579781377	1.8406023367089e-09	1.25172426823537e-08	10.2439773319484	30.0516572694826	6.94735782862562	8.96910471130955	1.46123581973421e-15	4.7896062980177e-14	22.0016409245268	-15.2949104180116	6.94735782862562	-3.21647298312958	0.00160314797256502	0.00709377919830515	-1.42123800381245	-7.53492742595077	6.94735782862562	-1.95623640126462	0.0523744781316025	0.0770608399381937	-3.93676258881288	-21.8267912066576	6.94735782862562	-3.91050028883001	0.000141462518757701	0.000886883051258073	0.0523524624691181	39.1411548513076	6.94735782862562	10.8385974285132	2.20901087865482e-20	8.11830092273311e-19	30.29316727355	-29.8011925674689	6.94735782862562	-5.42541174782264	2.39021832893139e-07	6.09561520100144e-06	4.48924231745336
140	SPINT1	42.136934407507	4.12996869804441	15.0683177371219	2.19023717256085e-31	1.59376258256678e-29	46.5486761329111	-33.4124412129729	4.12996869804441	-8.65569590986782	8.9801821803658e-15	1.50797982305681e-13	15.5823465692315	39.683686179676	4.12996869804441	11.8043014247811	6.53172054304704e-23	8.589605991248e-21	29.7606713806124	-35.6844327443414	4.12996869804441	-5.63168153300291	9.0684674778588e-08	1.5228049618589e-06	1.9244157374809	-39.681547255239	4.12996869804441	-6.13535923950276	7.80427597978555e-09	3.61867766862189e-08	2.83768165543667	-30.8328220414326	4.12996869804441	-4.76372892833454	4.59434219371368e-06	5.05007502964601e-05	0.0739124586915869	43.2378464361524	4.12996869804441	11.0994175129881	4.59381274807314e-21	1.87795753352878e-19	24.3108359424162	-30.6999252475262	4.12996869804441	-5.27673663153629	4.74166548174986e-07	1.1178245946717e-05	1.69306834916228
141	VASH2	40.2442000880402	4.8348437316921	14.4970905660253	6.34914842044762e-30	3.51781497508557e-28	46.4177134697358	-16.0543356827087	4.8348437316921	-4.86059988125338	3.02649293057086e-06	1.11828606422413e-05	3.41965662201862	41.6279226912111	4.8348437316921	12.5760802923126	6.20036850934798e-25	1.27692494867044e-22	34.9194888508021	-25.2298222094573	4.8348437316921	-4.8011418149493	3.91283052942214e-06	4.31835644374546e-05	1.57110392313502	17.2253507325487	4.8348437316921	4.95993601932624	1.96153845164236e-06	6.41407795077183e-06	3.6073264959764	-17.7142666331574	4.8348437316921	-3.04265262232011	0.00278830891198024	0.0102331221331977	-2.41403862275344	51.2512297501686	4.8348437316921	15.2666874765156	6.84918804761233e-32	2.27059201832067e-29	45.0358072802638	-20.1070116680325	4.8348437316921	-3.5372674781928	0.000544604948569145	0.00410806013381632	-1.488201768593
142	DPPA2	69.2262309490293	2.1424750040213	18.3949137579782	1.29729483274133e-39	7.07998654968581e-37	46.4062352571525	-44.3436935038259	2.1424750040213	-6.67187514118905	5.06752326559672e-10	3.86257098072543e-09	3.43442352098294	57.8982940697108	2.1424750040213	13.2177159879706	1.3065165484852e-26	4.19430239021057e-24	27.5588003937579	-20.8898187634065	2.1424750040213	-2.4402942826986	0.0158909986231034	0.0446116898074007	-3.81857578287785	-15.9270731553533	2.1424750040213	-2.21224538221263	0.0285264438156199	0.0445317697722384	-3.85846164980936	-20.6683057400043	2.1424750040213	-2.30573286801722	0.0225549720254338	0.0555615112795109	-3.95891120281114	89.2853363448691	2.1424750040213	21.0998405213193	7.02198594395787e-46	7.66449765783002e-42	46.8306221496797	-24.4660469584423	2.1424750040213	-3.35097315525966	0.00102879273812912	0.00684711752236548	-2.65825358970451
143	CUEDC2	-27.3019594128686	6.61883658641944	-14.2355932838367	2.99212611931934e-29	1.505025649418e-27	46.3746184234629	13.245714744248	6.61883658641944	8.6199386272345	1.1034425651192e-14	1.83040662587782e-13	21.2718690244598	-11.1383319687595	6.61883658641944	-4.67390382830973	6.73254516952389e-06	2.76158325912639e-05	2.83937081181592	6.24601838045234	6.61883658641944	2.87780537618038	0.00461531788400046	0.0165276229343389	-2.11524200919207	8.74212319566635	6.61883658641944	4.3638456876483	2.4249834181989e-05	6.63209571777523e-05	2.1320704338878	12.0864255115611	6.61883658641944	5.00805427158497	1.58667220940178e-06	2.03030799128023e-05	3.92056471534265	-40.9874550849214	6.61883658641944	-11.665685379964	1.5083486373423e-22	8.15030959237188e-21	23.8011940348007	11.9908865033366	6.61883658641944	5.34419058324342	3.48002009393654e-07	8.45978158693035e-06	5.31608209748894
144	IFT81	-32.0600177744806	5.15955779967533	-15.5124651566386	1.63066463427311e-32	1.41911878921679e-30	46.2992744571494	18.4875291445816	5.15955779967533	11.704623820033	1.19234667261477e-22	6.57296158161121e-21	35.1598541770954	-21.2503537889101	5.15955779967533	-7.21608859217791	2.82940764363728e-11	3.7939784312409e-10	9.39341759385284	16.5193060674846	5.15955779967533	7.2996206922977	1.80088725169917e-11	5.71415242799314e-10	11.950039519764	18.2930539445045	5.15955779967533	9.14288488662649	5.30040847238096e-16	5.56288062269598e-15	20.7073184268215	24.0254321911676	5.15955779967533	9.81216696451572	1.02470423809125e-17	1.64480099393618e-15	20.9821552873934	-34.1177799907717	5.15955779967533	-9.86925806050906	7.29990447095448e-18	1.73591410240671e-16	15.511326033576	13.9257336412417	5.15955779967533	5.65495728634459	8.11818424955549e-08	2.38840919363607e-06	5.42715523355876
145	BORCS7	-24.1942316296202	5.52372007725757	-14.8874692762471	6.3402043247255e-31	4.27181050644314e-29	46.2415024919391	7.92299635234006	5.52372007725757	5.88068739035102	2.73735084785658e-08	1.49915627217032e-07	7.9617760351319	-17.3097953743372	5.52372007725757	-7.96543163603392	4.56420476864767e-13	8.88026649728865e-12	13.5687190567029	10.6774413370175	5.52372007725757	5.7155081181921	6.07932075122588e-08	1.07371822005875e-06	6.22311644423226	3.96126415582711	5.52372007725757	2.2011469846198	0.0293195436887579	0.0456523280118106	-3.48899371529751	10.4954252698734	5.52372007725757	4.65112033871853	7.41209318284864e-06	7.54692137040979e-05	2.05224645788029	-21.9882004121458	5.52372007725757	-8.25165760758501	9.06875390283864e-14	1.07802680907663e-12	12.2591698782894	15.2579442748469	5.52372007725757	8.07227156728078	2.50264976871731e-13	2.02343868337403e-11	15.3131032255509
146	SVBP	-21.0039521044359	6.52872677080354	-14.0981408251948	6.77286870167635e-29	3.27105583534502e-27	46.1408975496259	2.40537229204216	6.52872677080354	1.85893244367405	0.0650798855579462	0.0953485840087225	-4.22606968353881	-8.13314695728228	6.52872677080354	-4.29118656569723	3.24612804643758e-05	0.000115112045571365	1.62260639848985	5.22627650534363	6.52872677080354	2.97722584711758	0.0034140768859891	0.013070729291677	-1.88915145231538	21.9901562483182	6.52872677080354	14.6427388951029	2.68376446320752e-30	1.04246580483666e-28	48.4260484912798	6.94136259700649	6.52872677080354	3.32830963909344	0.00110966404937238	0.00479872547499981	-1.16367896584145	-23.3910316997023	6.52872677080354	-9.52540210805015	5.59705695397459e-17	1.17034246460982e-15	18.8144421735942	5.6604835989284	6.52872677080354	3.01898708271386	0.00300129388073743	0.0160348128772634	-1.81875537303276
147	TPST2	28.0897093793002	5.41119228875567	14.0997600412442	6.70794751568553e-29	3.2611251871094e-27	46.123595319166	-14.6685127901764	5.41119228875567	-6.53260721240342	1.04209497532768e-09	7.50294634281109e-09	10.1668395735883	29.5732660206357	5.41119228875567	12.1834482849175	6.62115506294144e-24	1.04738996394211e-21	34.2901224372338	-3.91579695587511	5.41119228875567	-1.26396801527235	0.208285874222435	0.330537993186665	-4.69239830278517	3.65342993923318	5.41119228875567	1.38422241659958	0.168434057425093	0.219098764961851	-4.64598976127439	-19.9308095722244	5.41119228875567	-5.16827656089547	7.75784991938516e-07	1.09842674352063e-05	2.79661037971006	27.5387589863975	5.41119228875567	9.68589516323292	2.16669886451759e-17	4.75845434732585e-16	21.4283842018554	-13.9463756031239	5.41119228875567	-3.8472002752346	0.000179008270745713	0.00169313282078809	-0.363381343311639
148	MSI2	-32.1689626672088	5.79230838619374	-14.7333388142128	1.57217802015786e-30	9.85122447185911e-29	46.0223387926659	16.9658178838555	5.79230838619374	9.88428703270925	6.67607583675129e-18	1.80369722173615e-16	27.0077447026634	-15.2616664424542	5.79230838619374	-5.37864691669023	2.96861208806929e-07	1.66166158673212e-06	4.61846864844353	-1.55743236472607	5.79230838619374	-0.597105164059602	0.551375849481751	0.672470569195905	-5.24438011739794	16.2221947044862	5.79230838619374	7.53140057446744	5.08300194220853e-12	3.61166669237504e-11	14.3743003242589	18.2972362435402	5.79230838619374	6.82281918272361	2.30049947966624e-10	9.07746391038723e-09	10.0800797444166	-25.594573306188	5.79230838619374	-6.9135199278781	1.42557215960728e-10	9.92354599624583e-10	7.8456053624223	17.336176019034	5.79230838619374	6.60992990052026	6.98984936259286e-10	3.19222618379502e-08	9.40890188875737
149	CEP290	-28.6145817275419	5.41530372353612	-14.9084962639687	5.60231490930145e-31	3.82182920218908e-29	45.9982031349363	16.4052829061147	5.41530372353612	10.715160567882	4.6399748832213e-20	1.77081558917345e-18	30.7352387810301	-18.6659924568715	5.41530372353612	-6.90931348331375	1.45765989735536e-10	1.66775238780228e-09	9.15921075186744	10.0435572375404	5.41530372353612	4.50501485265135	1.3630339947427e-05	0.000127375993601169	2.09478972270568	6.66282650767079	5.41530372353612	3.14777910254271	0.00200047660728347	0.00391382006963598	-1.54286322663022	22.8383580003737	5.41530372353612	9.85281443304693	8.04920836386226e-18	1.33116832259934e-15	21.9908139888847	-28.3341868019323	5.41530372353612	-9.2018153466455	3.7539726142952e-16	6.76148697772808e-15	15.4567486783785	12.8706263613937	5.41530372353612	5.30211285788903	4.22193230334094e-07	1.01057875199488e-05	4.3478199697407
150	METTL9	-19.9381772343788	7.37424047154806	-13.6583368713205	9.32865064544388e-28	3.7297517141033e-26	45.9418498739477	8.07859939636028	7.37424047154806	6.42670751769128	1.79382199785756e-09	1.22448824931928e-08	10.872366161389	-3.43610519609952	7.37424047154806	-1.94463600731571	0.0537697506761196	0.0871154562312372	-3.97370466371825	4.59626642835001	7.37424047154806	2.64724996041936	0.00901965851001196	0.0282333159268083	-2.62710177529734	4.43709294711191	7.37424047154806	2.74180107682676	0.00688659095037376	0.0121767601204163	-2.42080184390293	10.5000582054906	7.37424047154806	5.17338698410898	7.58104341091304e-07	1.08024920143754e-05	4.61482002109326	-19.9862002908112	7.37424047154806	-8.38466974359259	4.25204458669505e-14	5.31019069379594e-13	16.0381943072181	5.57199919595384	7.37424047154806	3.00259194203868	0.00315753330607005	0.0166013853736775	-1.81519626579567
151	ZNF518B	-40.6689083874588	3.90305568116333	-17.703444381932	6.00147960130629e-38	1.8716042813788e-35	45.9142825465276	6.04017610258585	3.90305568116333	3.38515246198473	0.00091718935464819	0.00204433771819175	-0.919308989817081	-40.1103102244127	3.90305568116333	-11.011810151371	7.78735666598489e-21	7.14277294195169e-19	15.1371965919726	6.02682267496831	3.90305568116333	2.18521442459117	0.0304915803457027	0.0748368260389057	-3.57952177510206	7.51482757545564	3.90305568116333	2.97942460480815	0.00339110285918029	0.00637181747425597	-2.18414477541315	16.2506165385578	3.90305568116333	5.56808362570261	1.22546054832424e-07	2.31027536591592e-06	3.58209545410962	-22.999259811654	3.90305568116333	-6.82664207631739	2.25469781135435e-10	1.51074442056063e-09	5.83659878880743	7.6041975251102	3.90305568116333	2.4241820473065	0.0165839894508231	0.0592712000182497	-3.32178225895142
152	MARCH6	-23.9922233255823	5.89064727095151	-14.5416137570817	4.87884166999319e-30	2.74497715608122e-28	45.9062270069694	8.78473607573655	5.89064727095151	6.41461772758142	1.90801767389115e-09	1.29193628477183e-08	10.356868925455	-11.9166955359949	5.89064727095151	-5.61419377103754	9.85321146106174e-08	6.10720063018109e-07	5.59215064154955	6.35446928574657	5.89064727095151	3.23730429998083	0.00149800752501685	0.00670662515814559	-1.33833426054014	16.5425759686226	5.89064727095151	9.83788736095351	8.79558404857664e-18	1.09718628445959e-16	24.7518642575746	11.5759738903535	5.89064727095151	5.25772012036082	5.17150579349004e-07	7.76437217825912e-06	4.24125168915862	-23.5480102834801	5.89064727095151	-8.78142376749362	4.34383047157719e-15	6.51276230731663e-14	14.7737689520148	7.91605811258219	5.89064727095151	3.80913663405203	0.000205956653506136	0.0018986628995097	0.0545902035678187
153	RO60	-20.4979980864419	6.72153857637239	-13.9263249639881	1.88403352786981e-28	8.39356161497917e-27	45.8978592827422	9.31636226888218	6.72153857637239	7.4699144341594	7.1210442251271e-12	7.38140529128796e-11	15.5942087198044	-4.73656144975316	6.72153857637239	-2.59952987502033	0.0103084050877795	0.0204018570322961	-2.72977259497714	7.85976923928905	6.72153857637239	4.60479118881715	9.00415330405268e-06	8.95900941784275e-05	2.86037760475033	5.94633820397883	6.72153857637239	3.6427021954445	0.000375813518275901	0.000839027316829916	-0.102555595189247	13.3424088157174	6.72153857637239	6.81854165208936	2.352837102479e-10	9.23784783221521e-09	10.6715326703463	-18.1949092495802	6.72153857637239	-7.78854928495176	1.22641054871458e-12	1.19094938961029e-11	13.1320846579764	11.133910301399	6.72153857637239	6.12421567745662	8.24979875805464e-09	3.06280794027777e-07	8.27464293528216
154	NFE2L3	42.1662806470436	4.20451901880243	14.6902553006464	2.02723517249329e-30	1.24310516335754e-28	45.874243978954	-13.2801066556608	4.20451901880243	-3.8579402100253	0.000172032751623663	0.000444750706767474	0.217535140550173	38.5693006411209	4.20451901880243	10.6784324236305	5.78566651453282e-20	4.78413257622165e-18	25.1728522917838	-4.44821367922466	4.20451901880243	-0.912261166206114	0.363157576882436	0.50156458960797	-4.85638201967202	-11.5346314846936	4.20451901880243	-2.48538215186892	0.0140865598738485	0.0233954353352185	-3.10914798175739	-11.7040808557419	4.20451901880243	-1.93635978270945	0.0547842547814126	0.112696973414836	-3.9713232283514	36.9441267854102	4.20451901880243	9.36846054168078	1.4113066424636e-16	2.72644460221065e-15	18.776048737662	-4.46062073443975	4.20451901880243	-0.806817761372704	0.421103434950225	0.588068576315468	-4.85619466488192
155	USO1	17.8513344207923	6.41051615942085	13.6254043364347	1.13586982070511e-27	4.44373444193413e-26	45.8511135948613	-8.13184250569203	6.41051615942085	-5.7679130306168	4.72635917315482e-08	2.47663035885669e-07	7.56422478695493	22.7702546467717	6.41051615942085	14.2953876094076	2.09811156769859e-29	1.39447589595233e-26	45.739641705654	-4.99102855678314	6.41051615942085	-2.40080941962978	0.0176369124721681	0.0484537879772754	-3.13682396814384	-1.22716610897418	6.41051615942085	-0.70932878285323	0.479268581773282	0.544861636293654	-5.31291888560132	-7.40448926607677	6.41051615942085	-3.09791136368854	0.00234415622756674	0.00886264815514061	-1.83576719644672	23.3522984051326	6.41051615942085	13.080497959265	2.97842364317062e-26	3.65275214215812e-24	38.3724068611387	-7.44204958866717	6.41051615942085	-3.47102200572511	0.000684785078147882	0.00494002421582232	-0.849811463576611
156	AP1M2	53.1317417967082	4.15518958528226	14.9022420531075	5.81230999931e-31	3.94045736909743e-29	45.7754578027689	-37.033815334791	4.15518958528226	-7.26776780332035	2.14003188855271e-11	2.05801304524694e-10	10.196281961284	46.1698325682021	4.15518958528226	10.9787655257066	9.50202607389233e-21	8.57145575177973e-19	26.7484018659827	-23.7760328142549	4.15518958528226	-3.00764179791296	0.00310862950008862	0.0121441270556433	-2.73605208156049	-0.355713159736136	4.15518958528226	-0.0637528156207092	0.949255554622803	0.959629932268954	-5.15642578538864	-41.0819489142585	4.15518958528226	-4.48501889615895	1.48004140172998e-05	0.000134686020797123	-0.902156266051138	51.777621488579	4.15518958528226	11.2469383335874	1.88778499284945e-21	8.41027477426602e-20	26.1916469129189	-47.1790630022856	4.15518958528226	-5.35344077764141	3.33485385187661e-07	8.14316102756895e-06	0.79193012083373
157	HDGFL3	-18.5215409788857	6.62549068902909	-13.9029256276935	2.16604590426209e-28	9.53322219557288e-27	45.71347972817	8.09649086603996	6.62549068902909	7.00496410740263	8.7734268409322e-11	7.6001550768869e-10	13.3044746512764	1.00093228377218	6.62549068902909	0.630844717766991	0.529143073719999	0.610270144722506	-5.36172227591698	2.42317200357028	6.62549068902909	1.41568247576333	0.159029962279098	0.268369208144149	-4.64153467211087	14.4177197511145	6.62549068902909	10.1191442949672	1.64816984183315e-18	2.21822118663487e-17	27.0000297891527	9.88549653564998	6.62549068902909	5.37012485125478	3.08781489999628e-07	5.05299844579601e-06	5.0248248735825	-16.725765552791	6.62549068902909	-8.06836221114909	2.55841227705158e-13	2.80372188795362e-12	14.3473008014127	5.47764678010869	6.62549068902909	3.12951677956243	0.00212051751067421	0.0121053601616156	-1.5668239705247
158	PON2	-33.5241261265015	5.97555708464718	-14.5995874409355	3.46308198413307e-30	1.98944946614802e-28	45.6907156890087	15.4158757132609	5.97555708464718	8.65442309686695	9.04631222381695e-15	1.51675112016839e-13	21.0427218887333	-22.3344862819627	5.97555708464718	-7.26358044763306	2.18907451777666e-11	3.01688741938538e-10	11.1789334132481	27.6291330339529	5.97555708464718	12.3684930553429	2.16781924874614e-24	3.87897493443675e-22	36.5923478000159	-2.29332102825128	5.97555708464718	-0.911131451587032	0.363750409016979	0.43048202476638	-5.1211007834972	16.8288515218025	5.97555708464718	5.81425683614954	3.77892398530672e-08	8.36652237314866e-07	6.2847028484401	-42.8923854456565	5.97555708464718	-10.9074175367992	1.46001421821636e-20	5.51420594873066e-19	20.4648821569714	6.81837700133754	5.97555708464718	2.42605786709861	0.0165019535974667	0.0590747207334698	-3.09078252942662
159	ARL4C	-55.374145918344	6.05750644645104	-14.9252669815275	5.07599328155673e-31	3.52894692154087e-29	45.5900427221688	31.6938368471624	6.05750644645104	12.2561371805244	4.26993523421566e-24	2.85928485162355e-22	39.5526481916195	-33.6406890948955	6.05750644645104	-6.71444995527746	4.0591174778349e-10	4.24786838643988e-09	8.64996994327218	29.7202814682892	6.05750644645104	8.87201712632131	2.5693222135174e-15	1.35478994978466e-13	20.6629512167888	4.64370398747178	6.05750644645104	1.24917179109526	0.213631118700403	0.270007371539474	-4.83801104348631	35.3453289133156	6.05750644645104	8.95064437872674	1.62696262328811e-15	1.92313392848997e-13	19.5121982542982	-50.7757311131303	6.05750644645104	-7.40661815694637	1.00638540944558e-11	8.52849126094604e-11	7.91029404587127	30.0258286906645	6.05750644645104	8.29950435030165	6.90900218353795e-14	6.44028855162272e-12	17.4702105021348
160	RUFY3	-26.3883171461709	5.91914863562515	-14.4012982581874	1.11964210868426e-29	5.90381334120229e-28	45.5896123499623	6.72675808798192	5.91914863562515	4.35281478034149	2.53530992985003e-05	7.75151481353306e-05	2.2428575510591	-12.0201790962066	5.91914863562515	-5.16493542647142	7.87560669813135e-07	4.00010456538407e-06	4.17008064077723	7.86971996707123	5.91914863562515	3.55659528280578	0.000509100446074901	0.00275499819975585	-0.53794867527306	35.3287371851503	5.91914863562515	20.7434481359204	4.45893883226698e-45	5.34827663232902e-43	71.5797595961812	11.3709809492977	5.91914863562515	4.78765613233872	4.1463648484004e-06	4.63704634429205e-05	2.88164675917768	-20.8072113147421	5.91914863562515	-6.95522616465602	1.14286619187421e-10	8.10024966513445e-10	8.71037631713641	10.9750247033483	5.91914863562515	4.86135253568833	3.01662880364062e-06	5.66721228773449e-05	3.26741207042211
161	CD3EAP	31.3653474276699	4.38196073094076	14.6160245902606	3.14253638394414e-30	1.82450982078459e-28	45.5823496651309	-0.768984308621068	4.38196073094076	-0.337899864498007	0.735931261455481	0.784748897888489	-5.43734494378818	25.4829340354002	4.38196073094076	9.31919622750372	1.88540087321229e-16	7.27178463996894e-15	19.587870303629	-14.4846253203882	4.38196073094076	-3.62128940826843	0.000405478467670709	0.00227080424557506	-1.25325480464772	-32.8509937116892	4.38196073094076	-8.64536804282593	9.53095741151264e-15	8.84612246145072e-14	12.7431855599402	-8.2869109557006	4.38196073094076	-2.019805126355	0.0452604458470822	0.0966766666185719	-3.84276401327048	30.1992410091362	4.38196073094076	10.0369379362939	2.69097130865235e-18	6.86260556867766e-17	20.9883387578206	-8.62193112912186	4.38196073094076	-2.0291919092293	0.0442830935472504	0.122989813248916	-3.84546156451258
162	GABRB3	39.2080752430472	4.75972722525608	14.3865143344569	1.22216342846011e-29	6.41342010655871e-28	45.5399077076111	-9.95834866362971	4.75972722525608	-3.14681732469532	0.00200663794199156	0.00416080036794032	-1.52790690571741	40.2635924231486	4.75972722525608	12.442197860277	1.38982762073656e-24	2.6155118069551e-22	34.0663764837162	-12.0528255419079	4.75972722525608	-2.46250451004204	0.0149779408025001	0.0425297148437274	-3.18695521577146	30.9081487341013	4.75972722525608	9.7685384872928	1.32753729413079e-17	1.63544803221643e-16	23.1397279255902	-12.5143642768105	4.75972722525608	-2.35191310107075	0.0200329710166839	0.0505960758625205	-3.40634632824949	37.8237853931152	4.75972722525608	10.5889827224344	9.89972051363888e-20	3.25468221103519e-18	24.8680637312439	-23.4633295584176	4.75972722525608	-4.01462802800888	9.548050086688e-05	0.00102374230546365	-0.746626122226943
163	NANOG	80.7635548447362	2.12792811022568	18.0275771549779	9.87524878926122e-39	4.18909537093584e-36	45.5218498714604	-39.6005395695819	2.12792811022568	-5.18403678757273	7.22510195749222e-07	2.99741497020249e-06	0.74474922930045	77.9724895778937	2.12792811022568	15.8508211542007	2.28309407173821e-33	5.45210860055702e-30	36.5153507343775	-37.1182926781362	2.12792811022568	-3.33592861727812	0.00108183643951806	0.0051117942585886	-3.18960200945464	-24.2273705750831	2.12792811022568	-2.40206325030099	0.0175789598015806	0.0286336884396735	-3.83800719582596	-23.7404564119889	2.12792811022568	-2.11435784233874	0.0362094692029265	0.0811053470859723	-4.11911434342241	89.8253713660875	2.12792811022568	17.5155412907915	1.71820172586882e-37	1.56284765315485e-34	38.971028574847	-34.5221813396245	2.12792811022568	-3.85964428508189	0.000170949993512079	0.00163390471031904	-2.0771173700384
164	MARVELD3	56.952804121302	3.0684107866676	16.1732958309331	3.5439064365257e-34	4.49787659938117e-32	45.4425806243113	-39.1761318314403	3.0684107866676	-7.17321589781693	3.56467095100124e-11	3.31135178129179e-10	7.35840418020641	53.3872338324723	3.0684107866676	13.0981886685647	2.67810056117024e-26	7.90039665545222e-24	31.2223055423899	-16.2553348198821	3.0684107866676	-2.16706692635356	0.0318758921266982	0.0774622655703819	-3.86972683102412	-33.8140736607429	3.0684107866676	-3.94993498721932	0.000121999202495128	0.000295653040682575	-2.11095845939235	-31.0875427500923	3.0684107866676	-3.68451608455904	0.000323696494669321	0.00173023860887152	-2.40058329757718	61.0475847629198	3.0684107866676	13.8010722645046	3.97687776587752e-28	6.47874937530643e-26	31.2325824274922	-45.4426325228456	3.0684107866676	-5.9837851952697	1.65285934286456e-08	5.8009516808253e-07	1.67942522815888
165	ZNF580	-19.6904848686091	6.20011709427811	-14.0785018853136	7.61225600496083e-29	3.6125119258325e-27	45.2875863909822	6.51848102897833	6.20011709427811	5.39307701728146	2.77692988043597e-07	1.25612058205382e-06	6.14635717074363	-7.72965523429334	6.20011709427811	-4.38075808275956	2.26474569544667e-05	8.30077208388195e-05	1.82872763402499	14.2582782048774	6.20011709427811	9.04431575093996	9.42700944711729e-16	5.19675798562046e-14	20.8556010273086	6.77027573277374	6.20011709427811	4.2972855933343	3.1680358483483e-05	8.49192320351711e-05	1.77599196960189	8.90912721482658	6.20011709427811	4.78848740381754	4.13158742695707e-06	4.63000788144111e-05	2.97558988212404	-25.8143794954255	6.20011709427811	-10.0026000624088	3.30187522837821e-18	8.32331827199726e-17	17.9398864449752	11.0700045054552	6.20011709427811	6.47940073294907	1.36980475630715e-09	5.90965174509588e-08	9.3742265512704
166	VRTN	60.8398337864902	2.93851679863412	16.20292361097	2.9880520383387e-34	3.97491501130621e-32	45.2595266116488	-42.8670994128257	2.93851679863412	-7.14313051808552	4.19048345718794e-11	3.84362411220222e-10	6.8756886295558	60.9499716344876	2.93851679863412	14.443699949655	8.70942256327174e-30	7.92194560650926e-27	36.1255348051893	-37.8195222150622	2.93851679863412	-4.30050697346154	3.12752028700187e-05	0.000262188048637676	-1.54894453603508	-54.1672452589502	2.93851679863412	-5.71249556049782	6.16768889349608e-08	2.54134859465873e-07	0.103469985309331	-40.1210663788394	2.93851679863412	-3.74058364004518	0.00026446691797198	0.00147504159921521	-2.8165668281944	53.3351401105698	2.93851679863412	10.9440206588811	1.17130205483187e-20	4.53360352074108e-19	21.403034550038	-30.9728520272096	2.93851679863412	-3.41726991064678	0.000822741830703671	0.00571462558555016	-2.75692088212723
167	ZNF521	-56.3504370785233	4.70089966233872	-16.970345111491	3.72106454571457e-36	7.81065759932203e-34	45.2224638503877	27.7910978087555	4.70089966233872	12.7087223538962	2.78830543619591e-25	2.3411041412368e-23	39.4003114440727	-43.9250377015291	4.70089966233872	-9.05889355278673	8.65831393587997e-16	2.9718709625827e-14	12.3776702228176	31.9359350569175	4.70089966233872	11.116831164732	4.13616845870203e-21	4.56023017441743e-19	28.173217392812	9.25379105452568	4.70089966233872	2.86066843972954	0.00485780153672789	0.00888304636846791	-2.27847293161568	27.6396084283895	4.70089966233872	7.79758780659234	1.16623828745187e-12	7.53224314055451e-11	12.4028983788089	-57.2832819101294	4.70089966233872	-10.5144604170703	1.54811807825549e-19	4.91212465818567e-18	14.0291915147728	25.4973681073541	4.70089966233872	8.03680839572382	3.05603070650973e-13	2.38261251153955e-11	14.4013350399408
168	DPEP3	54.4900218599637	2.90558061162165	16.2853335895836	1.85998036390667e-34	2.56983362937231e-32	45.0609237484103	-40.9898047038558	2.90558061162165	-7.8673646725574	7.90313552604699e-13	9.57410924159855e-12	8.97206077062765	48.9812510947932	2.90558061162165	12.6583851866529	3.77595639356679e-25	8.2429128071563e-23	29.2210175671814	-22.2504725639441	2.90558061162165	-3.00684872280556	0.00311626332231043	0.0121469602610202	-3.07832095054431	-17.7317990346017	2.90558061162165	-2.65394493223172	0.00885097795653541	0.0153007677351723	-3.32851681879149	-30.3997033507104	2.90558061162165	-3.56320493257249	0.000497467410901475	0.00246523474347272	-2.75600027390802	45.1880328241765	2.90558061162165	9.75416102811149	1.44571694762525e-17	3.29436335768886e-16	16.2003574202081	-21.408218607217	2.90558061162165	-3.1318408887533	0.0021048785285729	0.0120223700363021	-2.78426713787035
169	PHC1	32.9597749985622	3.86709078814195	15.0065800377511	3.14726108219543e-31	2.26002333632652e-29	44.9164655316484	-9.25656511065939	3.86709078814195	-3.72974931855167	0.000275045824668707	0.00068463515992222	-0.179343860957334	31.5722801644062	3.86709078814195	11.4858231427214	4.46718660234438e-22	5.13256229100936e-20	26.6809853275231	-14.910691290035	3.86709078814195	-3.46737192716469	0.000693418694172734	0.00357518424510883	-1.87721768112515	-2.75348305299422	3.86709078814195	-0.85832776071064	0.392139425514362	0.459347695802668	-4.91707930033353	-7.60691064764938	3.86709078814195	-1.74102680233539	0.0838169320759799	0.158719953783713	-4.17287555506663	31.2802591778623	3.86709078814195	10.1506422867605	1.36570031426997e-18	3.69891288591978e-17	19.8327244822551	-12.0318345844651	3.86709078814195	-2.91598480401747	0.00411441335220355	0.0204131007905917	-2.68868840004418
170	TUNAR	53.1861006463079	2.68863052966855	16.6663992836467	2.09734622223522e-35	3.75287442880285e-33	44.8757375240746	-18.8486744931365	2.68863052966855	-4.45328600512877	1.6858330961075e-05	5.35064502588351e-05	0.750254281712766	52.7383215771836	2.68863052966855	14.2518098098929	2.71745096279505e-29	1.56110406625831e-26	33.024610638917	-31.269118712616	2.68863052966855	-4.40732206415178	2.03343002539346e-05	0.000179663081873615	-1.41093532549004	5.02599699447047	2.68863052966855	1.05487179199989	0.293252476586987	0.356998748822994	-4.70902785598946	-15.1825377371242	2.68863052966855	-2.17357588534282	0.0313732431904578	0.0723207918529773	-3.92900575849501	49.4768018455553	2.68863052966855	11.8496931494098	4.96590638719364e-23	2.86787662519675e-21	22.7989699964046	-27.3838268797162	2.68863052966855	-3.94357659437336	0.000124954790463969	0.00126051898143644	-1.97327116913645
171	HTATIP2	37.5046233729146	4.37802387050298	14.4343765531562	9.20388225933287e-30	4.95449633145048e-28	44.8756754658268	-26.5734891527089	4.37802387050298	-8.00736947394302	3.60641241549126e-13	4.62561592421705e-12	14.3876617750386	28.9592094645847	4.37802387050298	8.84982406503121	2.92243628750116e-15	8.8361196892175e-14	17.8753255837695	-10.3688312428521	4.37802387050298	-2.22744259982944	0.0274707631900683	0.0689295126941599	-3.55014311191059	-13.7489212557635	4.37802387050298	-3.48976107030553	0.000642028415085821	0.00137649580645487	-1.09511945089256	-27.7457884517639	4.37802387050298	-4.62007012070545	8.44572722631852e-06	8.44186013509768e-05	-0.0129629959384587	38.2395449797264	4.37802387050298	10.6161776007278	8.40862236637313e-20	2.81534089352646e-18	23.3547027287733	-58.2084856982046	4.37802387050298	-8.05335877306365	2.78410276739245e-13	2.21813735080939e-11	5.21889868359852
172	COL4A5	-37.1517449626226	4.69773488242113	-15.5077020532218	1.67656161433736e-32	1.44091889925136e-30	44.8003773138975	20.0089478691434	4.69773488242113	10.6547617810204	6.66963288927306e-20	2.47615792470801e-18	29.2604107243144	-28.437281213278	4.69773488242113	-8.33459576827795	5.65762643049389e-14	1.33088345881123e-12	12.453503275161	25.8968752408295	4.69773488242113	10.5360778446496	1.35985213145493e-19	1.22667653015129e-17	25.2007108568405	-28.0506751524336	4.69773488242113	-7.45864187413645	7.57417260937754e-12	5.2456912456444e-11	8.6091685515797	31.8190274846899	4.69773488242113	11.5575028370465	2.89824791060368e-22	9.30422821889387e-20	27.1954466137279	-33.1748884222558	4.69773488242113	-7.999642655739	3.76648372719955e-13	4.00693663570985e-12	8.96584857751604	11.8785956546781	4.69773488242113	3.57166978896596	0.000482934725297206	0.00373846278483618	-1.06806450066788
173	CAPN2	-34.3375020382934	5.32982820980965	-14.9598151168511	4.14276347936939e-31	2.89860662675108e-29	44.7380882745127	6.04496962179567	5.32982820980965	3.32799235238017	0.001110837289611	0.00243469658957912	-0.949197484565103	-24.7616485939597	5.32982820980965	-7.49694168048858	6.14102426271867e-12	9.42746551723971e-11	10.412116710165	9.77071652679301	5.32982820980965	4.00408934330182	9.93887799347694e-05	0.000690533757471679	0.67075534719364	-4.92347206721682	5.32982820980965	-1.89767712404715	0.0597422963778908	0.0868638823717435	-3.96038893433353	5.38750177802883	5.32982820980965	1.80266454252512	0.0735343769625162	0.143070895640974	-4.07242396440893	-37.2921875189526	5.32982820980965	-9.38729169684549	1.26328870885606e-16	2.47799706438914e-15	13.8682262295451	8.33582790670754	5.32982820980965	3.07032522971365	0.00255698913990306	0.0140815017467416	-1.8247302126777
174	ATRX	-22.6463413669688	7.58059817843013	-13.3923857177731	4.58301123521985e-27	1.68998539298732e-25	44.7231290112779	9.63830154162999	7.58059817843013	6.77015495905943	3.0332109606573e-10	2.39043304227974e-09	12.5173543105139	-2.86517351916875	7.58059817843013	-1.43534541938162	0.153359480097897	0.216464337937224	-4.72551723804326	6.22655761207206	7.58059817843013	3.18411146623473	0.00178017754704162	0.00770751206900407	-1.33593612915341	10.2367031456279	7.58059817843013	5.77624487404136	4.54037741139438e-08	1.90388856878101e-07	7.6569854472264	13.8942962731885	7.58059817843013	6.33267431556996	2.89444383509608e-09	8.82481968158485e-08	9.28783099834229	-34.6253712278288	7.58059817843013	-11.3120149568396	1.27495167043331e-21	5.84709978268049e-20	25.9155155597193	5.86812769704536	7.58059817843013	2.80328408072199	0.00575700337470759	0.0265473983248556	-2.27743389644609
175	SEPTIN7	-19.4381043559213	8.49998191926867	-13.0757928565797	3.06382756122725e-26	9.63737113279408e-25	44.7226798330963	4.34623976624253	8.49998191926867	3.31171092251767	0.00117262095145592	0.00255625278313189	-1.01487349943763	-5.58449990864125	8.49998191926867	-3.07456301061746	0.00252317271486926	0.00581758136518758	-1.61055348083501	6.93422723779443	8.49998191926867	4.00993295921577	9.72032089751557e-05	0.000680110914079374	1.12986214323581	6.144075093947	8.49998191926867	3.71869541450258	0.000286251343405658	0.000652282549743791	0.224919637322231	6.37828125285988	8.49998191926867	3.04907786546426	0.00273293982616671	0.0100845294802602	-1.69140485795475	-22.7253549925987	8.49998191926867	-9.95498775725647	4.38408939122799e-18	1.08263202953062e-16	24.930732608019	3.71880988119268	8.49998191926867	1.96337963238909	0.0515306161536868	0.137285007399925	-3.98441483797005
176	TKT	14.2385039586687	9.20396263612614	12.7828432527262	1.7844320104766e-25	4.86926884858801e-24	44.5821426052006	-2.1999198510165	9.20396263612614	-1.98899882915887	0.0485980713805011	0.0733594582178083	-4.2007647230011	13.5429622223911	9.20396263612614	10.1399379194604	1.45581646868572e-18	8.97753489022858e-17	29.3361785252889	-8.27089987893949	9.20396263612614	-5.17655536502028	7.47340235210037e-07	1.0171095595159e-05	5.24276758790182	-6.00479594356916	9.20396263612614	-4.27957399796444	3.39995379963431e-05	9.07125292667037e-05	2.07746137598393	-3.88408794230133	9.20396263612614	-2.24355096526042	0.0263891252933216	0.0630827474739105	-3.46517214953119	14.425688113466	9.20396263612614	9.62908852430845	3.03276412001555e-17	6.51626385235625e-16	25.9935022349631	-4.7414522881482	9.20396263612614	-2.93474430610278	0.00388701602082828	0.0194976010419764	-1.96342659233902
177	TENT5B	49.5069503516901	3.72720660065302	14.8855059947696	6.41388838340452e-31	4.2949442763718e-29	44.5487619265977	-27.7867092169187	3.72720660065302	-6.14125498332219	7.57821220073922e-09	4.60301536845123e-08	6.41302304389934	45.3615334139486	3.72720660065302	11.4828425263013	4.5482747669633e-22	5.17129365431296e-20	27.746907127509	-7.96548862909945	3.72720660065302	-1.35642008661479	0.177090635647474	0.291633115282466	-4.50162655581766	-43.9184922125009	3.72720660065302	-5.88723466695599	2.65142951898946e-08	1.14208181530268e-07	2.15273310936999	-18.0216786892392	3.72720660065302	-2.71869996362963	0.00736058885349363	0.0224102726180985	-3.05084300527085	51.0182546382731	3.72720660065302	11.4791092290302	4.65191839049788e-22	2.30798587419474e-20	25.4129195725657	-25.4095499519873	3.72720660065302	-3.69139125626203	0.000315810748054577	0.00265977956405533	-1.630659261226
178	FOXH1	44.1134710190355	6.10163874148476	13.3189588153874	7.11743281384782e-27	2.51413524799835e-25	44.4864081611685	-19.408024797672	6.10163874148476	-4.6861865087982	6.39159767825852e-06	2.213334031034e-05	3.18549144223774	44.0421858543014	6.10163874148476	11.2376888566041	1.99607288412354e-21	1.98064868456441e-19	32.3819519379907	-13.8747594334134	6.10163874148476	-2.29273906977975	0.023313098415744	0.0604998738011996	-3.35186914607554	3.78959316463478	6.10163874148476	0.847959419346614	0.397869300464086	0.465011608798104	-5.21238475959969	-42.0023083251848	6.10163874148476	-5.42951581955625	2.34506308762952e-07	4.03092340180728e-06	3.23116828129223	40.1376457045588	6.10163874148476	9.24389384718897	2.93343065332047e-16	5.38124295478873e-15	22.008823368966	-26.2631515331939	6.10163874148476	-3.84101482568687	0.000183146767648692	0.0017218320145439	-0.353842570193023
179	GLI3	-46.5424657808331	5.1956177629087	-15.8473999331475	2.32880005528058e-33	2.46784976731918e-31	44.4299867811872	34.1845969664509	5.1956177629087	17.6018481767767	1.05931699121885e-37	8.89418843011823e-35	62.2450376391347	-30.8822372503694	5.1956177629087	-7.80300171986894	1.13160752013944e-12	2.02816027624335e-11	10.7853151172308	30.0052027932275	5.1956177629087	11.7943346264569	6.93686257186721e-23	9.58428543948489e-21	32.316017680925	-22.5307444838025	5.1956177629087	-6.21963208840443	5.11960735319266e-09	2.43064437842966e-08	6.46612384704535	42.4694266443236	5.1956177629087	14.9236131560465	5.12561305904504e-31	1.39865166348691e-27	42.1834252138275	-49.8214971637979	5.1956177629087	-10.1791495815369	1.1519376119974e-18	3.15914548616874e-17	14.4785762906832	20.1478936564418	5.1956177629087	6.88160285374472	1.68760471219655e-10	8.89864996793496e-09	10.2531707106467
180	HAGHL	37.8247212846993	4.31119538769186	14.3480041672336	1.5356043502424e-29	7.98148642042658e-28	44.3880365297523	-7.66967036080973	4.31119538769186	-2.60239015855375	0.0102267256915085	0.0181238368116277	-2.73515049944322	31.9157467363126	4.31119538769186	9.74846897175083	1.49535160114153e-17	7.28650121716955e-16	21.5881555277751	-14.2137352911063	4.31119538769186	-2.84790323152889	0.00504593432896435	0.0177208407981486	-2.6815750781699	-3.20675166661838	4.31119538769186	-0.832082848723754	0.406741389771338	0.473858711639892	-4.98142411791959	-16.7348066543097	4.31119538769186	-3.17897258175917	0.00180990575281246	0.00716544116501561	-2.21938181724661	30.3464812456334	4.31119538769186	7.56628420242091	4.19598036517661e-12	3.73565462364622e-11	10.9866548137675	-0.153407157612211	4.31119538769186	-0.032690779370621	0.973966492594347	0.984387441664652	-5.09775856028012
181	UBE2E3	-23.4086846386567	7.76411197824203	-13.2662457555681	9.76429718306233e-27	3.3409813088754e-25	44.3696172099244	5.34620760526014	7.76411197824203	3.55725604810856	0.000507926067503755	0.00119586130862888	-0.264604961219884	-5.875154569298	7.76411197824203	-2.7465388843627	0.00679287171325517	0.0140451211877591	-2.40561291926986	7.74957299102851	7.76411197824203	3.92990076861424	0.000131544497609479	0.000871242834591907	0.830054685976035	13.060608992073	7.76411197824203	7.18344625458632	3.3736783361337e-11	2.14340506629216e-10	13.9630537789814	8.73936864117547	7.76411197824203	3.74286815721193	0.000262286011785144	0.00146634102665653	0.134888657653199	-31.3400727849861	7.76411197824203	-10.2508360771808	7.50580757397954e-19	2.10606400179914e-17	23.0142297988491	5.33231919004025	7.76411197824203	2.47615050549181	0.0144403971766699	0.0534294695536785	-2.99172824354237
182	TIMP4	72.8417022728282	2.08307341958669	17.6675514476024	7.33462814344347e-38	2.22381850515793e-35	44.1918999750523	-55.1375843169616	2.08307341958669	-6.96985359860863	1.0574626092694e-10	9.05270931778471e-10	3.13938577463173	55.9318545589908	2.08307341958669	11.6583155284879	1.57697746009309e-22	1.95598965646774e-20	22.7628594202533	-10.4801114109997	2.08307341958669	-1.10985350720909	0.268914031701537	0.401703851062414	-4.59239082800894	-16.4865331829572	2.08307341958669	-1.9198551180252	0.0568556038881089	0.0831318039435644	-4.14824415262315	-30.3014685499719	2.08307341958669	-3.16388125701927	0.00189989420115105	0.00745679439250761	-3.2415565478425	82.7299164201264	2.08307341958669	17.4526211612474	2.44593817246825e-37	2.05364731942238e-34	38.2330941321856	-21.0834714682383	2.08307341958669	-2.75764355551147	0.00657773066284662	0.0295092191471315	-3.29252712678397
183	NRIP1	-43.5387668911535	4.87278499101689	-15.7474164561972	4.15849931856424e-33	4.08919099658817e-31	44.1291217929566	4.88892566085366	4.87278499101689	2.36907974942523	0.0191608945695098	0.0319494598573479	-3.20543871371571	-35.0122007396889	4.87278499101689	-9.22467814278037	3.28326297094495e-16	1.21070322053595e-14	15.1078822944066	18.2961475241608	4.87278499101689	6.52779291795343	1.0682487246727e-09	2.59109662884501e-08	8.82218002792166	5.9358257301558	4.87278499101689	2.15964097393338	0.0324578610324297	0.0500533417870825	-3.55583508907077	13.8366358019385	4.87278499101689	4.05427166416083	8.2051752146851e-05	0.000564687815058561	0.211294141959919	-40.4094952273005	4.87278499101689	-9.37827098843691	1.33215773871742e-16	2.59651816394654e-15	13.5382177642334	22.7823265000426	4.87278499101689	7.46691462740683	7.23893946368142e-12	4.87734717568412e-10	11.6616525644951
184	WDR74	22.3696479357031	5.42845712332575	13.6764703479467	8.37042076111167e-28	3.38382009657533e-26	44.1284882069338	-3.43129058539033	5.42845712332575	-2.00005233955425	0.0473772369793076	0.0717926616172625	-3.88804115010775	11.8447300061561	5.42845712332575	5.43537769751287	2.28200851873973e-07	1.3081997364519e-06	5.26263430157778	-7.30029417754037	5.42845712332575	-2.81872333256002	0.00550123078645919	0.0189958665087637	-2.39942013925051	-2.13372165451861	5.42845712332575	-0.96140296434857	0.337962857219998	0.404126269342275	-5.02571359893607	-9.08397029915314	5.42845712332575	-2.90573559669829	0.00424374309720915	0.0144435472111125	-2.41806626257029	19.5151920837441	5.42845712332575	8.07013609949314	2.53295861029402e-13	2.78421381987505e-12	14.52526810707	-9.9118732931059	5.42845712332575	-3.29875424305581	0.00122406504843669	0.00786384343948587	-1.6021890801962
185	FGF2	33.3258533607275	4.77023076335493	13.9596805548307	1.54440611728451e-28	7.0238303209002e-27	44.0541580289809	0.175615664431638	4.77023076335493	0.0674217400037956	0.946339583414434	0.958546450720912	-5.51044047112239	35.3910134412804	4.77023076335493	12.2070126766837	5.74340290381e-24	9.21900627868914e-22	33.0164427762751	-15.9369299716518	4.77023076335493	-3.49765966264916	0.000624768929308921	0.00328327051680639	-1.41410537473813	-19.2181105374019	4.77023076335493	-4.85222528636994	3.13837950175391e-06	9.94460633067403e-06	2.25862504646791	0.128205683157019	4.77023076335493	0.0311013262077987	0.975231842194018	0.983470674915457	-5.16064314547418	34.0996887768213	4.77023076335493	10.0408222468273	2.62939063732191e-18	6.73704197332596e-17	21.7259165568206	-3.59699648014702	4.77023076335493	-0.867571339126524	0.3870740072632	0.557304696320725	-4.90216176538099
186	PLPP1	32.2357324672202	4.50726269772587	14.1261649981871	5.73307982892964e-29	2.80612405079673e-27	44.0384090993104	-15.741807125481	4.50726269772587	-5.85804001020663	3.05613659296035e-08	1.65547051673262e-07	6.82226997946933	29.6350437865191	4.50726269772587	10.3987451871941	3.0974673573242e-19	2.18121652936733e-17	24.5386984008637	-10.7994798711401	4.50726269772587	-2.45643411370652	0.0152227380168942	0.0430791250854031	-3.26474406571038	-16.3678118958151	4.50726269772587	-4.39437334108442	2.14319335000874e-05	5.91777268285996e-05	0.955689211371223	-26.3253477944389	4.50726269772587	-5.38256409457096	2.91533797575011e-07	4.83680639850901e-06	2.1159777608525	34.4310915499048	4.50726269772587	10.3613768683913	3.87425431881273e-19	1.13676037338282e-17	21.9468507886646	-15.2116292914856	4.50726269772587	-3.50551829402041	0.000608030347820262	0.00448725912661582	-1.47242667681046
187	SPSB2	29.5827304826828	4.08093642595119	14.4909925178116	6.58247650486501e-30	3.62867328538392e-28	43.9693466988553	-18.1302474456151	4.08093642595119	-7.66413845491814	2.4456143211328e-12	2.73502872081603e-11	13.4389006207387	20.9104954763837	4.08093642595119	7.73332509539902	1.66693788970145e-12	2.89262751448193e-11	12.5020169500395	6.86378353858006	4.08093642595119	2.16097112348782	0.0323529465400547	0.0783172347493228	-3.60370495969722	-21.4245226993747	4.08093642595119	-6.06507526856978	1.10663597514048e-08	5.02869761392939e-08	4.7956041772562	-14.3818944698266	4.08093642595119	-3.63221927337767	0.000390070610364134	0.0020264734469893	-1.45482781763868	36.4509390513869	4.08093642595119	13.2203462501986	1.28605299317586e-26	1.77686942031829e-24	32.0217333251981	-9.0263028578059	4.08093642595119	-2.31774527694552	0.0218734541843879	0.0732133555420406	-3.50106655020324
188	PYCARD	44.5708517898041	3.93786102954508	14.6085827548733	3.28380235010041e-30	1.89643929372201e-28	43.9619028925328	-33.9029164497057	3.93786102954508	-7.79525686789603	1.18147006999154e-12	1.4001895563472e-11	11.7681656083219	38.7366603805035	3.93786102954508	10.3049939817967	5.42918167722798e-19	3.5484741321523e-17	22.9388508435652	-42.1204244697308	3.93786102954508	-6.36312359190601	2.48001453777066e-09	5.66304574890517e-08	3.58311609875809	-44.1773324473074	3.93786102954508	-6.77846446980559	2.9039250240146e-10	1.62295656104042e-09	4.66162345966049	-25.3541297285001	3.93786102954508	-3.91631809386246	0.000138415963547956	0.000870784001225324	-1.25845486078519	44.2610969919357	3.93786102954508	10.3142133845901	5.13782301086793e-19	1.47966591460748e-17	20.7657541780009	-17.9437023945683	3.93786102954508	-3.11940305580292	0.00218983471513729	0.0124231007877981	-2.33333521185399
189	SH3BGRL3	-24.4089954735796	8.53895337244089	-12.9457166584491	6.69669323458223e-26	1.99630698337569e-24	43.8361560486201	0.555796618621169	8.53895337244089	0.338634255544641	0.735379053207822	0.784466611196577	-5.95130412122331	-4.27868656697359	8.53895337244089	-1.92768456154961	0.055864934318761	0.0900954134292666	-4.07459665221962	7.45181686464644	8.53895337244089	3.52655417925018	0.000565276064433689	0.00301563452751404	-0.358958980421201	20.1241113067614	8.53895337244089	10.7023807873026	5.01033299896254e-20	7.76815123347672e-19	32.2454428682006	0.376824462135811	8.53895337244089	0.144387827885554	0.88539632059825	0.921971077974614	-5.57629229374963	-32.3937555375703	8.53895337244089	-9.50713158969744	6.23436193157575e-17	1.28635275015405e-15	20.7932040862779	5.46335291572541	8.53895337244089	2.41302822091841	0.0170792983251704	0.0605317121731633	-3.15083235701713
190	KDM6B	-37.4587626622549	5.03462471947691	-15.1643267997508	1.24724161990125e-31	9.26098114368851e-30	43.8179659062079	-11.2374663099084	5.03462471947691	-5.38590775512485	2.87060262943929e-07	1.29313362362071e-06	5.60263915659181	-23.9179012743026	5.03462471947691	-7.21761828373029	2.8061519039157e-11	3.77206256542364e-10	9.54066123767477	-4.47566583707139	5.03462471947691	-1.48943978742633	0.138560831121764	0.241364741732214	-4.44387150110426	24.5230189819496	5.03462471947691	10.433682456263	2.51251311127418e-19	3.69099335256496e-18	25.9742442660593	-3.79690581839249	5.03462471947691	-1.05689819663533	0.292329751414611	0.417477330457997	-4.7621454966579	-25.6295966944853	5.03462471947691	-6.52407604094852	1.08888206581157e-09	6.5410829655109e-09	5.88976343858935	4.00894772428266	5.03462471947691	1.22236695824879	0.223567974355678	0.387894522348153	-4.67076190718449
191	GPR161	-32.8867827341498	4.70901163301505	-15.6850133427077	5.97473474048933e-33	5.77117076924257e-31	43.7767167690983	18.625130553436	4.70901163301505	12.2587266829329	4.20373241149226e-24	2.83232958465667e-22	37.0485528263071	-24.5187746256213	4.70901163301505	-7.96736695763321	4.5149084096727e-13	8.80004023063883e-12	10.2401433565374	8.50940427031297	4.70901163301505	3.87880446590136	0.000159213209637207	0.00102586315418542	0.124715846055865	13.4784178010129	4.70901163301505	6.57138090347934	8.53222581155262e-10	4.47952115118311e-09	9.17329110748943	15.1157651172731	4.70901163301505	5.95337596610042	1.91901890005909e-08	4.60069651974574e-07	5.71029143257554	-41.6383172346342	4.70901163301505	-11.979716936307	2.26491270677876e-23	1.41115141082709e-21	18.9569805554695	15.496842408545	4.70901163301505	6.69083517909335	4.59111537481259e-10	2.16935170199478e-08	8.80597078165669
192	MAP1B	-31.2825773988121	8.69727456628013	-12.9161482275331	8.00016471184107e-26	2.34736015671358e-24	43.6980058869564	12.9828663241925	8.69727456628013	6.60960511658218	7.00161845016538e-10	5.23442913585994e-09	11.9995063112614	-11.7671705655047	8.69727456628013	-4.05523527956014	8.17489474711727e-05	0.00026556242906186	1.24694494595976	22.6379010130069	8.69727456628013	9.05787623040887	8.7098713639216e-16	4.85042071108185e-14	23.5451663169437	58.0565464971029	8.69727456628013	28.9191912066579	8.21588123138053e-62	4.98201909113991e-59	113.09851429221	13.9872348974151	8.69727456628013	4.60244926563467	9.09283851103785e-06	8.94935368331633e-05	3.05013225997473	-38.1102644238792	8.69727456628013	-8.70100072215218	6.91478535139454e-15	1.00099313143861e-13	17.5220074521269	5.04558256676622	8.69727456628013	1.73500505582922	0.084881692668493	0.195956784153258	-4.37372865350988
193	MAP4K4	-22.9072985691655	7.15613513196078	-13.2830432959533	8.82829179987608e-27	3.059073174465e-25	43.6048141297193	0.179881213689361	7.15613513196078	0.119413310254527	0.905114523592537	0.926418325676345	-5.84659387453691	-5.81692842542982	7.15613513196078	-2.76824935851271	0.00637805417173445	0.0132551414959313	-2.35934312982329	-1.2328740412353	7.15613513196078	-0.583163316048701	0.560696502070419	0.679849180193137	-5.40620196724805	22.776663051925	7.15613513196078	13.2856791796923	8.68979862845781e-27	2.47647916526415e-25	43.6981977959007	3.76670843385712	7.15613513196078	1.5247932612627	0.129506228045391	0.223558513224014	-4.4846820814844	-13.2380383566139	7.15613513196078	-5.06506126085986	1.23205966871641e-06	4.42803137439565e-06	3.85559241153959	-2.02500188745588	7.15613513196078	-0.878274623689318	0.381259319976001	0.552296678887989	-5.15795578110098
194	ARID4B	-17.851177038189	7.06528254451685	-13.2173588688115	1.30931997725435e-26	4.39730078514806e-25	43.4465747191059	5.45969051144365	7.06528254451685	4.62443728769191	8.29235848637866e-06	2.80046698263685e-05	3.32743910744092	-1.65695740231161	7.06528254451685	-0.996882316983663	0.320495583518196	0.404277047740796	-5.13272921894015	2.85900516715849	7.06528254451685	1.71839843631859	0.087875442175183	0.17124807201252	-4.30255896314127	11.1555937635757	7.06528254451685	7.7045334535605	1.95552972317914e-12	1.45004123155572e-11	15.9977789399388	9.34861520543905	7.06528254451685	4.89168393421851	2.64403933454197e-06	3.17837988287727e-05	3.52039302016294	-12.0054646275807	7.06528254451685	-5.88446363361451	2.68746675984847e-08	1.28543819823602e-07	6.75495754019755	2.2441687723722	7.06528254451685	1.24567861009521	0.214907523520988	0.377687426468602	-4.84369116408095
195	BNIP3L	-25.2653187914404	6.98737521424629	-13.3834891608124	4.83400555935968e-27	1.77653773334717e-25	43.3560735252642	6.59956935834669	6.98737521424629	4.16860935630968	5.26878560004334e-05	0.000151538326283196	1.69951953030991	-6.72655607251986	6.98737521424629	-2.96564026386459	0.00353751265772163	0.00784795745102268	-1.91281022321748	10.8871558183626	6.98737521424629	5.15294059681148	8.31286372179784e-07	1.11058638339564e-05	4.86482101053201	11.1837275357292	6.98737521424629	5.69942447045651	6.5658926364242e-08	2.69423752355527e-07	7.14277815892502	8.85078207596056	6.98737521424629	3.47009337606363	0.000686971961308766	0.00320988825243372	-0.741718183994455	-29.0995099222838	6.98737521424629	-9.25235962449317	2.79133199245272e-16	5.12919001643459e-15	18.0865437616112	8.76927082691162	6.98737521424629	3.85125060988263	0.00017634661813253	0.00167662497047989	0.425957091690021
196	TSPAN6	-18.7675371899575	6.94474873159441	-13.2543819561327	1.04846673079827e-26	3.55404172877738e-25	43.2805364596044	10.0181513767556	6.94474873159441	8.06640158429096	2.5868408585339e-13	3.40185156275874e-12	18.5063423258205	-4.52043690042285	6.94474873159441	-2.64977117594629	0.00895579866542746	0.0179791323217106	-2.62005140924899	9.99696747709844	6.94474873159441	5.91659213151778	2.29757627215498e-08	4.5104397501028e-07	7.71355906028929	-4.96675826494577	6.94474873159441	-2.88430378644723	0.00452630046929653	0.00831586763547747	-2.09651808554762	11.7481761281955	6.94474873159441	6.04948816079668	1.19539880071289e-08	3.04636817384211e-07	7.68991485918149	-25.9435463252887	6.94474873159441	-9.82749513574828	9.35557147062886e-18	2.19133181549172e-16	19.0469164250314	6.31756028267043	6.94474873159441	3.5181863484657	0.000581932807395432	0.00433865887480952	-0.523178422118439
197	ATP5F1E	-20.7424037838622	9.31347340184785	-12.6344277021595	4.36228627281676e-25	1.13909939396639e-23	43.2756606949872	7.98620165382537	9.31347340184785	5.62453540957798	9.38146470318369e-08	4.67787515921654e-07	7.52842740633795	-5.29652754708274	9.31347340184785	-2.68859088643642	0.0080227249626482	0.0163068981317142	-2.58180781155524	10.0527754195295	9.31347340184785	5.40337818427879	2.64753814803637e-07	4.05869085474958e-06	6.37493826423801	8.68858140129917	9.31347340184785	4.8531892856504	3.12529887811838e-06	9.90782377422657e-06	4.21951614414971	10.3687766799335	9.31347340184785	4.77162375921816	4.44158722562302e-06	4.90191350532611e-05	3.73573131974807	-40.0192089477011	9.31347340184785	-13.6717069177281	8.61214884010856e-28	1.2876932135587e-25	40.130963767834	6.7654407643607	9.31347340184785	3.38731787742702	0.00091051518267478	0.00618436416857201	-0.758971754655478
198	SNRPN	16.7418974771333	7.90001513872826	12.7356789005893	2.37046957389106e-25	6.32608200465059e-24	43.2738715875147	-5.42100282977478	7.90001513872826	-3.96040991073494	0.000117274832365866	0.00031327821714964	1.01511572330641	22.2247303603839	7.90001513872826	14.2895642493376	2.17188183519831e-29	1.39447589595233e-26	49.0663281529263	-1.65896027118563	7.90001513872826	-0.881268422982837	0.379642648704573	0.516683230749428	-5.26537625874767	8.23783407929348	7.90001513872826	5.11814693857977	9.71913409092614e-07	3.32865856926447e-06	5.05533734421164	-2.52218763318102	7.90001513872826	-1.17161507216154	0.243288547951927	0.363687922976536	-4.91688822818891	12.5400522714515	7.90001513872826	6.70679920550105	4.22445095355662e-10	2.6996418125334e-09	11.1760985457661	-10.0702236785891	7.90001513872826	-4.95646143330951	1.99170945343123e-06	3.90998357629529e-05	4.02818438885455
199	TBC1D23	25.0815456911009	4.74360153350593	13.9045659564574	2.14496619922407e-28	9.51719758720759e-27	43.2502021676209	-15.3964070571526	4.74360153350593	-7.59659921939412	3.55083034808041e-12	3.86799533426124e-11	14.0197562288189	20.1483793548942	4.74360153350593	8.66479393248909	8.52127795962845e-15	2.36550707990807e-13	17.2020209950643	-12.7729000866918	4.74360153350593	-4.12950696272508	6.13650349527654e-05	0.000461612237428969	0.168079940875232	-6.30466180037662	4.74360153350593	-2.44817822664368	0.0155613789156931	0.0256387351304576	-3.08908291755781	-9.7582502320321	4.74360153350593	-2.77493950852398	0.00625494929447035	0.0196694818637695	-2.78989828561651	40.7676412390691	4.74360153350593	17.6701189864277	7.23009378973099e-38	7.17422488317398e-35	50.2587513960881	-15.7738852344365	4.74360153350593	-4.20862756830425	4.50299724848695e-05	0.00054490260495826	-0.28845779972761
200	TRIML2	75.199583587575	2.35798583216841	16.6584741994032	2.19438037911984e-35	3.86317126420856e-33	43.1621396335338	-41.6611727917784	2.35798583216841	-5.46090499978391	2.02618413309936e-07	9.41498502034035e-07	1.55538194805656	69.1173593312457	2.35798583216841	13.6056684175848	1.27816445360743e-27	5.36583269658656e-25	30.5778738382553	-28.6908645921437	2.35798583216841	-2.56433808000213	0.0113624588394972	0.0340904997892006	-3.77489277734289	-44.5737258153153	2.35798583216841	-3.8629321178373	0.000168879202476842	0.000399678338038753	-2.6776557958282	-30.0019377789203	2.35798583216841	-2.5354251781285	0.0122997279136858	0.0341346377263871	-3.85420095696337	91.6204629978505	2.35798583216841	17.9512171133485	1.50897958324692e-38	2.05881401889252e-35	41.8186148291852	-37.5826299308631	2.35798583216841	-4.0476977944781	8.41462730957539e-05	0.000918456570840154	-1.80751420054903
201	CEBPZ	18.8733354783183	6.96635393354463	12.8868741020208	9.5407728532986e-26	2.7476922346637e-24	43.1598454734622	0.812066461535584	6.96635393354463	0.534164149894114	0.594052521888561	0.657015227116592	-5.67777963598224	22.0240648367648	6.96635393354463	12.2205457370105	5.29297074355367e-24	8.62280233819228e-22	37.4239416652063	-5.95788645439072	6.96635393354463	-2.57820819560295	0.0109359937124719	0.0330563199589118	-2.78238197342984	-1.06305602498824	6.96635393354463	-0.550518434039217	0.582817739136703	0.643806863948701	-5.46401088541434	1.90886263094109	6.96635393354463	0.78144203416342	0.435826789367798	0.563231044985735	-5.15441832042022	14.5215659498932	6.96635393354463	7.12538175619842	4.60939242283212e-11	3.51092242115929e-10	12.6494404138553	-7.15159420158908	6.96635393354463	-3.08080000830431	0.00247415432618947	0.0137292295222969	-1.68833979787163
202	NDUFAB1	14.969920013757	8.90417665026003	12.5556189340692	7.01419564857959e-25	1.76405404387664e-23	43.1531004397271	-2.98883917577688	8.90417665026003	-2.49894720402593	0.0135806521200969	0.023421206808478	-3.12480059009137	13.5398251103951	8.90417665026003	9.41527431444468	1.07142149005255e-16	4.26808962186992e-15	25.3802881380969	-3.13920314905871	8.90417665026003	-1.90035779295663	0.0593869793557763	0.12650446519678	-4.11810110086722	1.69249644392963	8.90417665026003	1.16358781627625	0.246517512177858	0.306881688574512	-5.21740292797622	-3.11952034849531	8.90417665026003	-1.61621876561248	0.108238048774798	0.194408145857647	-4.46434025983527	15.0808703199593	8.90417665026003	9.3637797244988	1.45070414949561e-16	2.7926694518068e-15	24.4405550531634	-7.84405605758044	8.90417665026003	-4.48313708416712	1.49153818927634e-05	0.000217068524479349	2.63599588871976
203	POU5F1	80.7920112185069	2.13567528915033	16.9654757545311	3.82527720688267e-36	7.87790579492913e-34	43.115099232848	-52.7909312905004	2.13567528915033	-5.16307846440833	7.94180467852196e-07	3.28102944988899e-06	-0.505565485997993	74.3741256460548	2.13567528915033	13.9061237783279	2.12513709586358e-28	9.66494641722959e-26	30.8001687220805	-34.1416411869136	2.13567528915033	-3.1815263528115	0.00179507515269518	0.00775970110561105	-3.13205154760099	-27.2167779624657	2.13567528915033	-2.66041148793518	0.00869076118112602	0.0150475346275366	-3.55793946167375	-29.0338425459511	2.13567528915033	-2.43311870806944	0.0161963796404276	0.0428150844696698	-3.90580325496733	88.1492501900818	2.13567528915033	16.0968367076427	5.5065568217059e-34	2.61322033517043e-31	35.8490048537518	-35.9732877950064	2.13567528915033	-3.50551807610439	0.000608030806070985	0.00448725912661582	-2.69211930781663
204	CDH1	55.9496905246868	3.73289136699218	14.5918506904219	3.62510712605487e-30	2.07162535502036e-28	42.9747057002701	-57.5256538639496	3.73289136699218	-8.4203021520478	3.46889032730114e-14	5.36302236862493e-13	10.4882258018285	58.7268209469163	3.73289136699218	13.5320117587496	1.98598728452654e-27	8.02853748541007e-25	36.0202571673438	-37.9920054803224	3.73289136699218	-4.04233213120018	8.58935870144844e-05	0.000615176182587334	-1.65384130358783	-27.9416376892571	3.73289136699218	-3.6606838618584	0.000352497561036436	0.000791668905084919	-1.62727911938609	-44.6555761025986	3.73289136699218	-4.06847856223607	7.7694020897961e-05	0.00053877397592201	-2.12835887998013	63.0154560657896	3.73289136699218	12.5883711248765	5.75767395793284e-25	5.1938025827138e-23	29.3014963488095	-45.2912058558682	3.73289136699218	-5.21961912157872	6.14994319610336e-07	1.39266867189768e-05	0.670885854412556
205	MT1E	66.2929640009363	2.72774233551915	15.5116745361432	1.63819484600381e-32	1.41911878921679e-30	42.9647282617335	-50.7386826916513	2.72774233551915	-6.09301695624129	9.63430352670562e-09	5.75894978061292e-08	2.58105343725792	60.5885773097099	2.72774233551915	12.3343134676171	2.66422101488806e-24	4.6158686313497e-22	28.5856472538233	-17.4861393938947	2.72774233551915	-1.68919972474111	0.0933475187762232	0.179381719620154	-4.30073738115723	-17.113120367287	2.72774233551915	-2.11300719306773	0.0363268800329944	0.0556112055484058	-3.85106433197926	-45.803227768489	2.72774233551915	-4.85589117394107	3.08891759224785e-06	3.60916187481417e-05	-0.470103399230712	83.0476963397871	2.72774233551915	17.1431450970938	1.39873203571294e-36	1.01781067798711e-33	43.6737156806947	-42.743631795818	2.72774233551915	-5.25333557671573	5.27587166670525e-07	1.22004532292559e-05	1.03382020375664
206	MAN1A2	-27.6260586842971	5.35684654699271	-14.2445646362356	2.83690025327014e-29	1.44022168671831e-27	42.964539426181	7.18297141022827	5.35684654699271	4.5365174001038	1.19657654381116e-05	3.91170940986406e-05	2.81168188110791	-15.4935810052673	5.35684654699271	-5.96452484311537	1.8168836397822e-08	1.3168183883282e-07	6.16905461368098	6.33601643004164	5.35684654699271	2.81979812824401	0.00548381704768573	0.0189537248497434	-2.31676998936788	5.74650428981931	5.35684654699271	2.71012742068109	0.00754387665593479	0.0132254117731333	-2.52081547092955	9.75626443009393	5.35684654699271	3.64498937587594	0.000372768982129067	0.00194771347053076	-0.661094772174333	-17.791231179831	5.35684654699271	-5.94601503165215	1.98951782662674e-08	9.70745957873529e-08	5.23762196665369	8.92009043956595	5.35684654699271	3.68941752872035	0.000318055797782246	0.00267456011771434	-0.371889202228082
207	SPP1	56.8984800277081	6.12518063852093	12.92850633992	7.42703146729614e-26	2.19097428285236e-24	42.925825001223	-18.2340498434998	6.12518063852093	-3.30678411338474	0.00119194011553233	0.00259370541487947	-1.0255228973269	42.1748634720643	6.12518063852093	7.80423241198145	1.12387857727366e-12	2.01762083403651e-11	16.1228135803245	-7.15192178314875	6.12518063852093	-0.805861949673155	0.421652610028213	0.555368437125371	-4.99150795497162	4.60483529284658	6.12518063852093	0.767852035590224	0.443833703754962	0.510963492931696	-5.28248904204725	-40.329684904308	6.12518063852093	-3.94874032896488	0.000122549388803735	0.000788694916741021	-0.327054961184357	59.1721269259955	6.12518063852093	11.1134377974943	4.22162538822992e-21	1.74541822395945e-19	31.8841397783275	-26.0637466860791	6.12518063852093	-3.01704706249859	0.00301940249282318	0.0160921768599438	-2.04061572655682
208	ATAD3B	25.0559896898881	4.40130093641324	13.9829001010541	1.34489031735592e-28	6.16784782098316e-27	42.8110253039455	-3.17853889357007	4.40130093641324	-1.70221674523033	0.0908748128776528	0.128235110867431	-4.29069079331377	14.8983873788591	4.40130093641324	6.03397206682921	1.29068825626733e-08	9.69570703176728e-08	6.48792422259711	-14.1483169086552	4.40130093641324	-4.84891653919471	3.18368112066547e-06	3.60850253707826e-05	2.04135668953205	-19.2157390725307	4.40130093641324	-6.83361829776376	2.17342417116345e-10	1.23621286233711e-09	8.22137537674094	-5.75255491450545	4.40130093641324	-1.88694946268799	0.06118210612792	0.123074583189504	-3.97267905384667	26.323267854184	4.40130093641324	10.3761825338209	3.54559608509244e-19	1.04878540023805e-17	21.9538922012829	-7.32857319541169	4.40130093641324	-2.13465300761981	0.0344841985925528	0.102504092493931	-3.70850671849266
209	FZD2	-67.1500210354746	5.38236868260579	-15.4838501816268	1.92663877922169e-32	1.64291111525037e-30	42.7983249163261	35.4974492993372	5.38236868260579	12.9759457894107	5.58357037551798e-26	5.22730883884184e-24	42.1840358523499	-35.7004267146596	5.38236868260579	-6.70031276319057	4.36981244853135e-10	4.52210657430179e-09	7.94873032839687	2.08632856866922	5.38236868260579	0.497555397772287	0.61955716002628	0.728313501803508	-5.27348956955358	-6.57098252091144	5.38236868260579	-1.40960872824798	0.160813561261379	0.210591484243306	-4.54530583593057	33.1469255579833	5.38236868260579	8.16189915082777	1.50850108824219e-13	1.23728862579226e-11	15.7149496992872	-61.1012515255242	5.38236868260579	-8.15105321730438	1.60396415124785e-13	1.81988240237737e-12	8.51942578450986	32.122112076329	5.38236868260579	8.27902703732363	7.76248294232089e-14	7.01799497730568e-12	16.6104586240733
210	NUP35	23.2440989719757	4.52143262329931	13.9735262168183	1.42212397976052e-28	6.49476286154231e-27	42.7854075523396	4.23466811995397	4.52143262329931	2.50417733121477	0.0133899686059113	0.0231215800242876	-2.92444918714811	13.3369845505076	4.52143262329931	6.08578099858238	9.98666544722201e-09	7.63336508098237e-08	6.92769223185095	-8.85756570805899	4.52143262329931	-3.19240990563026	0.00173312737548457	0.00754871720008542	-1.89082416370188	-18.0965631544595	4.52143262329931	-7.05178361558339	6.83504540004474e-11	4.16785030958035e-10	9.09271211891503	0.251033693892414	4.52143262329931	0.0845254687871275	0.932756175656303	0.954084308620425	-5.09240785237718	19.5109757953774	4.52143262329931	8.23255676019753	1.01075098114666e-13	1.19011294058423e-12	14.0179198844651	-9.82005614555198	4.52143262329931	-3.03562790887084	0.00285002725333856	0.0153619987507113	-2.41757745310738
211	PTPRA	-18.8611962063891	6.01482251613189	-13.5785917937165	1.50288801949559e-27	5.77606434253323e-26	42.7210943245309	10.3600536371606	6.01482251613189	8.75552099071294	5.04614881735666e-15	8.7426530700711e-14	21.4187799269192	-8.69603391935744	6.01482251613189	-4.77425571813444	4.39176367566041e-06	1.88214719141448e-05	2.91420912823618	7.99192662194448	6.01482251613189	4.85040808951681	3.16318169619577e-06	3.58899461683751e-05	3.43515965137479	5.77748373893116	6.01482251613189	3.72513613913107	0.000279670820277537	0.000638754342609189	0.0457959244011166	15.1029678153719	6.01482251613189	8.16882997314273	1.45047395697932e-13	1.20854375881139e-11	15.3769650460026	-20.9323193383345	6.01482251613189	-9.37268087403007	1.37669941180701e-16	2.67378542346504e-15	17.6982804443007	7.23623502100683	6.01482251613189	3.99338900637018	0.000103512865268982	0.00108222502338212	0.586232262246986
212	COL2A1	-68.8703355225688	5.43577439054551	-16.1317137994983	4.50339528878469e-34	5.46161773078721e-32	42.6985128483752	39.076301996446	5.43577439054551	15.7813929714259	3.4144341241008e-33	1.00725806660974e-30	55.4917742684803	-41.8742350893597	5.43577439054551	-7.85882941771526	8.28896624492661e-13	1.51294425691261e-11	10.8949903529187	42.9190147622688	5.43577439054551	14.1185619825476	5.99823764152202e-29	1.59684789895641e-26	44.3097488032298	-30.4845438123294	5.43577439054551	-5.81050207622337	3.84818896030159e-08	1.63055056295388e-07	4.68769908940155	37.8990428010015	5.43577439054551	10.29963322048	5.60611757052949e-19	1.1767456400448e-16	24.7995993572168	-66.8611572483851	5.43577439054551	-9.26432621187172	2.6020879195835e-16	4.83846501571617e-15	10.5325669627332	45.6120361755546	5.43577439054551	14.1832123215616	4.08427355654836e-29	5.33249364330147e-26	43.4308070120526
213	SLIRP	13.2140967601306	8.43832608289675	12.5353794534367	7.92432770021376e-25	1.97474969972222e-23	42.6726547920098	-0.830605186584246	8.43832608289675	-0.786301593905556	0.432984204540433	0.501381560848591	-5.68449089237775	12.4780422820235	8.43832608289675	9.67251425453114	2.34538133668869e-17	1.08016191096865e-15	26.3081591899413	-2.98880682352291	8.43832608289675	-2.01249890811644	0.0460338310918057	0.103621213934225	-3.89344988726626	-0.806238733564324	8.43832608289675	-0.611119201080394	0.542085153708412	0.605248480269722	-5.6006721868279	-0.34494743065866	8.43832608289675	-0.205269729407912	0.837651580757832	0.887736817783399	-5.5392620448045	11.4114164592707	8.43832608289675	7.89913626041783	6.61713135958111e-13	6.71869663161189e-12	16.9659729430017	-3.4151893141242	8.43832608289675	-2.24565340625438	0.0262507312008064	0.0838042500897344	-3.45936283255827
214	USP47	-21.2556903032096	5.71513299211741	-13.7862977085335	4.34353773052515e-28	1.84473596609658e-26	42.6700777093171	5.77801551783515	5.71513299211741	4.34517236939943	2.61455808785985e-05	7.97148087401962e-05	2.18173385485857	-13.2558869873739	5.71513299211741	-6.23209939869361	4.80879884122525e-09	3.97636661757376e-08	7.36910155805316	5.81182968366041	5.71513299211741	3.08299598360256	0.00245710612420674	0.00999601690112433	-1.72414061696905	8.919465779737	5.71513299211741	5.32486915498743	3.8033927847294e-07	1.39122091974938e-06	5.18653328972141	10.4512670423394	5.71513299211741	4.90989301671105	2.4422258882572e-06	2.96187728559192e-05	3.00368087654316	-21.7273762177497	5.71513299211741	-8.89393192181433	2.26233219173764e-15	3.52258999612216e-14	15.4786592666684	4.32118214939444	5.71513299211741	2.12325993216957	0.035443764640968	0.104587372548301	-3.61513598187901
215	GTF2H5	-16.3338378285595	7.16002963617461	-12.9887739221609	5.16909086127625e-26	1.58040971290841e-24	42.59678456511	4.45752516075766	7.16002963617461	3.93640559264508	0.000128369913507747	0.000340086797557539	0.928892614290848	-5.01412436854261	7.16002963617461	-3.14956845769869	0.00198906030984817	0.0047033347664629	-1.45565888069934	6.42997444181794	7.16002963617461	4.23445886371902	4.06662825486897e-05	0.000326189535513609	1.69662814718213	-3.30452909586951	7.16002963617461	-2.18017704212382	0.0308705064294488	0.0478284709265342	-3.56328764672821	7.51146264471883	7.16002963617461	4.20176369588191	4.62628974784143e-05	0.000352625367302299	1.35303012078678	-14.4015562110679	7.16002963617461	-7.09075620355652	5.54930233092481e-11	4.14867362616742e-10	10.9916443827805	3.29184757709195	7.16002963617461	1.96167317972302	0.0517311546972417	0.137584199200876	-3.90701920084237
216	EMG1	17.9455439868923	6.25644437196122	12.9755580620267	5.59660305369715e-26	1.69215851332699e-24	42.5234071619233	0.0919808386927627	6.25644437196122	0.064338671520534	0.948789883604266	0.960582652772522	-5.72632808136443	15.4620724391847	6.25644437196122	8.7057722735912	6.72688782474452e-15	1.90711637940484e-13	19.5503512770621	-2.00317025764564	6.25644437196122	-0.956283967244859	0.340533140479644	0.477753114181917	-5.03497588999237	-3.95313403332177	6.25644437196122	-2.13894932941345	0.0341282140648584	0.0524661206363281	-3.60978478988654	-7.18873423825094	6.25644437196122	-2.95868523849015	0.0036135706314004	0.0126498150871505	-2.10453247884278	11.6043115075863	6.25644437196122	5.52974407117434	1.46793520824559e-07	6.16962371890666e-07	5.54940116207025	-11.6572302118236	6.25644437196122	-4.70110018211043	6.00001702788323e-06	0.000100909377287127	2.26102190372152
217	MAP2	-63.812577077157	4.26030217472547	-16.9732814843934	3.65960309283673e-36	7.81065759932203e-34	42.5155382013281	38.6442025472652	4.26030217472547	15.5781057260544	1.11258742678343e-32	2.89140280079551e-30	50.4238205656557	-56.3840299841362	4.26030217472547	-8.52578662340407	1.89579843636775e-14	4.8460515065466e-13	7.20755767624561	45.0772632291184	4.26030217472547	14.3524044759323	1.4960550408718e-29	4.41336237057182e-27	39.9303266731303	75.4666336818981	4.26030217472547	29.3676698165328	1.23469942952105e-62	8.98449618214814e-60	88.6030229361769	48.2486413210694	4.26030217472547	14.2156684339462	3.36800368299419e-29	7.35235203997632e-26	37.4122690977626	-51.5514194295409	4.26030217472547	-8.18808819195319	1.30061369704563e-13	1.50383458720901e-12	7.15325576538591	29.1299431125871	4.26030217472547	8.17351005546922	1.41254959622278e-13	1.20452959709154e-11	14.2354109820892
218	PLSCR1	30.0574897117146	4.4358855960858	13.8040615917867	3.90655098166108e-28	1.67874031357601e-26	42.4732215098456	-6.55896976938657	4.4358855960858	-2.72801911027653	0.0071659252477188	0.0131876705578909	-2.46733429860833	22.2726320671497	4.4358855960858	7.83998096529054	9.20841570423963e-13	1.67705354774669e-11	13.6440726597422	-2.40472595143597	4.4358855960858	-0.6515504627099	0.515730796167568	0.640566902411928	-4.99962499423871	-61.4245058021766	4.4358855960858	-12.3315607675089	2.70883468433729e-24	6.18555033044802e-23	17.6101654995952	-25.5268051912565	4.4358855960858	-5.30510874993207	4.16436689463337e-07	6.4749379850318e-06	1.69696830633273	36.9108667356967	4.4358855960858	12.4126948726246	1.66048359454611e-24	1.36427756941155e-22	30.4528502740259	-7.53920498978639	4.4358855960858	-2.02099155101418	0.0451359095541525	0.124565980476251	-3.80267834346537
219	TPGS2	-16.628682209624	7.0269096512839	-13.0319908411593	3.98643831091877e-26	1.23613562964995e-24	42.4494988918581	11.4813404298658	7.0269096512839	10.3886522552404	3.29047891618317e-19	1.09833569939264e-17	30.5068053029601	-1.43602674429176	7.0269096512839	-0.923171847076427	0.357463539725456	0.442421423755908	-5.19433678503612	7.92567268869122	7.0269096512839	5.22810899980377	5.91741285499918e-07	8.23858108767356e-06	5.13003811588062	7.49747600382909	7.0269096512839	5.31050285297525	4.06264339248059e-07	1.48009855236734e-06	5.59933542021645	7.17725259411515	7.0269096512839	4.00679064244145	9.83727038816868e-05	0.000653920866546049	0.749883959677646	-21.1546719649539	7.0269096512839	-10.0595618295832	2.35148358823419e-18	6.03916314484145e-17	22.0984221456711	2.65011317164943	7.0269096512839	1.59656204683317	0.112557880368033	0.238890478679531	-4.44051009688982
220	MCRIP1	-15.3846544703003	7.05630981829201	-13.0034797999759	4.73169479627403e-26	1.45074294104863e-24	42.431494063636	6.69517884220801	7.05630981829201	6.46437279139922	1.47948522358399e-09	1.02857205193753e-08	10.95998639449	-3.21279794206413	7.05630981829201	-2.18970821116053	0.0301569586048823	0.0527167205593034	-3.53286572722897	8.3475612844389	7.05630981829201	6.0571039612246	1.15118945067996e-08	2.34864165498537e-07	8.44500114130033	10.0723094735686	7.05630981829201	7.78537469586663	1.24826692957995e-12	9.46826513993406e-12	16.2793534099421	8.92006978385304	7.05630981829201	5.59787481280797	1.06451900813748e-07	2.06014627195401e-06	6.16903108906684	-13.6214444708146	7.05630981829201	-6.99793044677175	9.10814608540094e-11	6.58380228623518e-10	10.367899504906	7.83457676146189	7.05630981829201	5.22716718744944	5.94277987416944e-07	1.35136338180332e-05	4.9902623089886
221	PCNX4	-23.6902003827555	5.51482423037525	-13.8604672811093	2.79016340918468e-28	1.21818534445003e-26	42.3291725977246	9.36181289730311	5.51482423037525	6.56302507044117	8.90839181439523e-10	6.51709763097346e-09	10.8781707624915	-11.5231176930633	5.51482423037525	-5.13414377920606	9.04598880039234e-07	4.50031758232828e-06	3.76681722053358	5.04307090619023	5.51482423037525	2.50975416087662	0.0131892820762827	0.0385025444938821	-2.92843555122898	11.9362817505841	5.51482423037525	6.58391833709393	7.99698747144604e-10	4.21066658228816e-09	9.97039347270091	14.7540573566169	5.51482423037525	6.32764159570122	2.96921233664195e-09	9.00248684845747e-08	7.56444427370234	-28.9573256945831	5.51482423037525	-10.2599138290537	7.10930297756662e-19	1.99994953608607e-17	18.8610559234308	7.90941262941256	5.51482423037525	3.51603443684882	0.000586290374803359	0.00436220820789275	-0.817031015971619
222	PTGR1	-25.999975435987	6.78021676265964	-13.1763740858711	1.67454198620608e-26	5.53867447861798e-25	42.2988196042043	9.98195385638327	6.78021676265964	6.13259841692444	7.91240057303277e-09	4.78735322919361e-08	9.45593120057978	-12.627205917493	6.78021676265964	-4.99871110223846	1.65354720088779e-06	7.77614667636086e-06	3.96955818360606	11.6065982099176	6.78021676265964	5.31140270364159	4.04591119469478e-07	5.84915505829053e-06	5.4651498227768	-10.7356799657077	6.78021676265964	-4.6146771877119	8.63890195836826e-06	2.54160686996198e-05	2.84996437177397	13.8172473717724	6.78021676265964	5.30674369506585	4.13327523920378e-07	6.43885434284017e-06	4.95157686486433	-23.1449881212179	6.78021676265964	-7.29231312636808	1.87365610669428e-11	1.51938754863061e-10	11.0894272342457	5.5911587827143	6.78021676265964	2.2522179852273	0.0258226858116328	0.0828214713978246	-3.4042877053818
223	PRTG	-85.6966532859157	5.70844932806547	-16.7323556380688	1.43985771400469e-35	2.66373677090867e-33	42.254528019981	18.3872957449736	5.70844932806547	6.45614690362383	1.54313755883923e-09	1.06874025727983e-08	10.559628369009	-50.7288947145739	5.70844932806547	-8.77234459515305	4.5781778440395e-15	1.34692213390003e-13	14.3470617358951	41.3354716005272	5.70844932806547	12.3092891399695	3.09840341738085e-24	5.28423020323625e-22	36.6726347923414	-30.3169657329202	5.70844932806547	-5.46952671714783	1.94628106092352e-07	7.48279597744987e-07	4.05030141699014	21.3969223879173	5.70844932806547	4.76654351623974	4.5393091488825e-06	4.99965281130702e-05	2.76932565440472	-82.5253501264174	5.70844932806547	-10.4659566424392	2.07064600152837e-19	6.36650735399497e-18	13.8939577847611	20.0034223212021	5.70844932806547	4.75361394391548	4.79749905575661e-06	8.36496840153089e-05	2.91585066871945
224	CCNG2	-32.8456866903647	5.02549088136749	-14.6620411113043	2.39464042570677e-30	1.42827870199942e-28	42.1308623330166	0.821120079239978	5.02549088136749	0.451933259778557	0.651997768037201	0.709810057662682	-5.49431798468386	-26.3166703042259	5.02549088136749	-8.40109514779767	3.87132455911348e-14	9.28692473906014e-13	13.0766718200097	-1.31636366516572	5.02549088136749	-0.495867319100544	0.620744777754207	0.729324999912505	-5.1846936120861	14.3834761742801	5.02549088136749	6.30443060440177	3.33937469845261e-09	1.62213061119761e-08	8.33249227067585	1.36857547046132	5.02549088136749	0.419769182464181	0.675280353054091	0.766502189432758	-5.07397727724793	-17.0613458498448	5.02549088136749	-5.51038315702943	1.6076052665018e-07	6.6973326274302e-07	3.98892262540848	7.29460859831241	5.02549088136749	2.6724940032257	0.00839840395083385	0.0354754563170865	-2.69894507481137
225	ABI2	-17.1705238654633	6.70636686111949	-13.086905859531	2.86593218397044e-26	9.06714486609777e-25	42.1152339982055	8.79802838694023	6.70636686111949	7.65930030131698	2.51192851693337e-12	2.8034457834691e-11	16.4248131728776	-0.580731304622708	6.70636686111949	-0.365432091882718	0.71532566726904	0.776383808584453	-5.47140275368119	10.3707883108133	6.70636686111949	6.64733851734981	5.75700305525792e-10	1.45457611916991e-08	10.5949923869139	5.74022436359637	6.70636686111949	3.85391018121034	0.000174619395771194	0.000411923644876287	0.504581027042738	11.0652995237122	6.70636686111949	6.207369408931	5.44455071605544e-09	1.51600181290166e-07	8.21225515836987	-22.1581828576024	6.70636686111949	-10.3402711332924	4.39599077557965e-19	1.27952638174538e-17	22.632339384819	6.3239821958236	6.70636686111949	3.71345518835776	0.000291713177487788	0.00250121707170402	-0.036434024294695
226	RHOBTB3	-70.3396250928311	5.39205140788691	-16.3597446879129	1.21306333219494e-34	1.81377894122024e-32	42.0894651296568	8.62620935856063	5.39205140788691	3.28154603741766	0.00129564960894425	0.0027932086671196	-1.07135016670989	-36.4926136368009	5.39205140788691	-6.6005479603904	7.33780223397332e-10	7.24160139094202e-09	6.37663174845376	0.852000390005845	5.39205140788691	0.21685512785741	0.828628499604682	0.887529297795726	-5.314461374314	8.20762595530155	5.39205140788691	2.41070749497109	0.0171839882538265	0.0280406573183108	-3.10919603652468	17.8996774829943	5.39205140788691	4.66377794342606	7.02678174178025e-06	7.21476783588647e-05	2.47104841271877	-75.6956447890097	5.39205140788691	-10.7670166857496	3.39742519031947e-20	1.21185934484762e-18	13.8710421394175	21.8210877623399	5.39205140788691	6.1185748965715	8.48474899238485e-09	3.13935712718239e-07	7.73370022229754
227	COMMD3	-33.7187008392054	4.42730976784674	-15.3556480407769	4.07147635207963e-32	3.26765914580509e-30	42.0634677662185	9.73170058872633	4.42730976784674	5.7313134927854	5.6356232571425e-08	2.91391889397018e-07	6.92353088733392	-41.2223763706993	4.42730976784674	-11.5255949411644	3.51383564950387e-22	4.12403399078868e-20	17.7901854980568	2.424483035446	4.42730976784674	0.987422967642864	0.325093289130709	0.462753423430058	-4.89538323937616	21.9589613629914	4.42730976784674	10.606383019179	8.91788589625999e-20	1.35380701749204e-18	25.6066714067589	11.1101564007934	4.42730976784674	3.95671708016677	0.000118920110823878	0.000769877229918519	-0.186657395704134	-39.1588437379674	4.42730976784674	-10.3076384584347	5.34396234238842e-19	1.53095404113306e-17	13.6037874329434	10.5699368403474	4.42730976784674	3.89026871686302	0.000152561384613619	0.00148282058152952	-0.259010074752304
228	DPH2	24.6341832363444	3.92280051166266	14.2359998135884	2.98491148383428e-29	1.505025649418e-27	42.0585176160135	0.695631370270367	3.92280051166266	0.390945310657333	0.696416073152981	0.75097623379419	-5.37444745276322	20.0426275239074	3.92280051166266	8.86719296775668	2.64227891492266e-15	8.05599842357005e-14	16.396508065302	-17.9783102814989	3.92280051166266	-5.45749476080473	2.05866543047811e-07	3.25657002516936e-06	2.32587901967841	-17.389064188298	3.92280051166266	-5.95639733687635	1.89079656830945e-08	8.30839152298616e-08	4.39438683276501	-4.05845044101535	3.92280051166266	-1.35801290892246	0.176585816439526	0.283654773574308	-4.50403924686351	23.49573880985	3.92280051166266	9.38712359969862	1.26453904247801e-16	2.47799706438914e-15	16.8029627927042	-9.56105949712414	3.92280051166266	-3.0145917755461	0.00304246509864377	0.0161535592481289	-2.48891532561879
229	TARS	18.8616278493499	6.52914050753242	12.7947330503091	1.66116831301625e-25	4.55569149160109e-24	42.0481925028619	-3.26405856216938	6.52914050753242	-2.09649780221857	0.0377887295989984	0.0585897232409601	-3.7839061228166	18.2576320202442	6.52914050753242	9.95956042230869	4.26637772802011e-18	2.2827212206539e-16	25.9338056945027	-5.11831710163073	6.52914050753242	-2.25942348011236	0.0253598822393834	0.0647038603653272	-3.38634406575719	3.33084792700698	6.52914050753242	1.77111007723108	0.0786601204352155	0.111379071044377	-4.23406768976022	-1.32269053748619	6.52914050753242	-0.529567897671669	0.597227901558909	0.705846995323604	-5.23182213767079	11.8226826135025	6.52914050753242	5.3577968712131	3.26855449497259e-07	1.29731899318639e-06	5.11707149418025	-11.5374489807799	6.52914050753242	-4.62534047630489	8.26097714743614e-06	0.000131327297053684	2.32138987212289
230	PRDX2	-15.8243953449286	9.69423356151811	-12.3132996562764	3.02433169247695e-24	6.79230049863908e-23	41.9205892697708	13.4894469414837	9.69423356151811	12.1124458251271	1.01638346704027e-23	6.58460104818045e-22	41.6470760983373	-8.59215076752216	9.69423356151811	-5.4707946572588	1.9347928418345e-07	1.12751008374926e-06	6.62008052800564	4.85251201544811	9.69423356151811	3.19969202169557	0.00169279401079421	0.00740851909696025	-1.29385133817698	10.0611851439364	9.69423356151811	7.23151286394515	2.60338611131171e-11	1.68042338290759e-10	14.7976139767658	13.2410099406238	9.69423356151811	7.88081459223234	7.33097821339466e-13	4.97003895647222e-11	17.3699603175485	-22.5591601047773	9.69423356151811	-10.984704042932	9.16823555870861e-21	3.62577141751103e-19	30.8897888601796	7.13778309618205	9.69423356151811	4.51896239003916	1.28675263928197e-05	0.000193455992531167	2.92745936378031
231	ZFP36L1	-24.1174871974966	7.37496290349821	-12.8894342426768	9.39494158385202e-26	2.71285151819431e-24	41.9141995586328	16.6968599222025	7.37496290349821	10.9044366837634	1.48644401782792e-20	5.83616419229917e-19	33.6566296244745	-2.16970042133585	7.37496290349821	-0.977949136361378	0.329741285463687	0.414025782909944	-5.1793546054856	18.1209393240875	7.37496290349821	9.03431879324846	9.99304584519869e-16	5.48111032162531e-14	22.3392472694812	-25.0872173503699	7.37496290349821	-10.2107021019781	9.54048935989752e-19	1.31482880509194e-17	25.9596141761682	17.9295168859457	7.37496290349821	7.44756624040137	8.04715808569187e-12	4.26382186919062e-10	13.865852654224	-34.914182181947	7.37496290349821	-11.1155373806566	4.16854471465116e-21	1.73002530647975e-19	26.0559409296228	0.320364318335005	7.37496290349821	0.132557812576581	0.894728341390498	0.940280136166194	-5.51348190039696
232	EPHX3	43.7811721088138	2.5524332360781	15.9671562671333	1.16443338087939e-33	1.31028766518541e-31	41.8616949498176	-17.1798664725986	2.5524332360781	-5.11443274596819	9.88226139145154e-07	4.00621835496538e-06	2.67204293253723	33.6487702056667	2.5524332360781	9.59345137359657	3.74429318912576e-17	1.66407221616183e-15	15.888089358552	-6.62664895436313	2.5524332360781	-1.29401065313518	0.197735433226311	0.31744113158776	-4.51887975713346	-24.2483528532147	2.5524332360781	-4.27960215997705	3.39957242535124e-05	9.07125292667037e-05	-1.4203312297253	-17.9584102692225	2.5524332360781	-3.22823023267906	0.00154299173246165	0.00629635794667219	-2.78484766092164	50.1757274174661	2.5524332360781	13.8153629462755	3.65175059668443e-28	6.22794652543915e-26	27.0837228255557	-18.0753101762697	2.5524332360781	-3.40303288760043	0.000863424411140931	0.00594591637072761	-2.46056430490083
233	TMSB15A	-54.2396810215088	6.93837886027705	-13.6529153989656	9.6359332177843e-28	3.83854784934729e-26	41.7968098998007	40.9290734371434	6.93837886027705	16.019512102424	8.60431094706032e-34	2.93487668709886e-31	59.9295911091184	-13.5397408113592	6.93837886027705	-3.19970340828628	0.00169273163281643	0.00407730104452257	-1.36548646553989	19.6430275655662	6.93837886027705	5.67472345215222	7.388260417161e-08	1.2620166268124e-06	7.07867363275244	24.1413858778298	6.93837886027705	7.33432838946903	1.49168950940407e-11	9.91582886427858e-11	14.4349153354711	37.9639369367485	6.93837886027705	10.047189136076	2.53147738969509e-18	4.76397857043482e-16	26.2465357725236	-72.3453317060567	6.93837886027705	-9.95265889438848	4.445279201786e-18	1.09526461597052e-16	16.37297277091	20.3190408141442	6.93837886027705	5.18886724676432	7.06907033280683e-07	1.5714644130873e-05	4.91449329275141
234	TCTEX1D2	-24.7540073664809	5.78158354417728	-13.6221912235799	1.15790511671514e-27	4.51376226748064e-26	41.7839955600832	24.4923466421857	5.78158354417728	17.3223511539791	5.08893198325059e-37	3.26739368218707e-34	62.7073933809987	-13.9805758221254	5.78158354417728	-5.8696983453933	2.88773715309178e-08	2.00379218219941e-07	6.33448178507107	18.2566938766358	5.78158354417728	9.09738071021224	6.915670131816e-16	3.93148643170685e-14	20.4969783517253	11.5554748915081	5.78158354417728	6.10728239527497	8.97502545803881e-09	4.12994953096516e-08	8.26082616279743	25.0558910638598	5.78158354417728	11.4775249410865	4.69661171214581e-22	1.46467190965919e-19	29.4637183618169	-36.9774700956736	5.78158354417728	-11.9038167484593	3.58156816899578e-23	2.12460959590157e-21	23.7511953377623	9.69111929311809	5.78158354417728	4.23591151994497	4.04333287369061e-05	0.000498677721088509	1.22495689916242
235	COMTD1	39.0308885991869	3.90185758069469	14.0637999966408	8.30818527144838e-29	3.89201039647464e-27	41.7667521667767	-14.7510186408563	3.90185758069469	-4.50321652743971	1.37318096062845e-05	4.42654169676891e-05	1.949648990231	31.0194808501178	3.90185758069469	8.91024360017624	2.05778431725847e-15	6.5239880559863e-14	17.2847021325572	-23.1666345531825	3.90185758069469	-3.9270453888507	0.000132961506133589	0.00087956050875644	-1.25127224880977	4.37982548857736	3.90185758069469	1.14996886196288	0.252064921502273	0.313037731049871	-4.75305581227559	-13.5422396082668	3.90185758069469	-2.47901117118482	0.0143299138068392	0.0387347719667284	-3.33715409032656	39.4435697638641	3.90185758069469	10.3495265183352	4.15908016044972e-19	1.21706058850694e-17	21.2731467025659	-23.4464847872802	3.90185758069469	-4.2883396076911	3.28321005359413e-05	0.000420120020339741	-0.309705867075539
236	FABP5	22.1861356532087	7.92112761915444	12.3830936489243	1.98506240870681e-24	4.60020301295856e-23	41.7258819067233	-2.61173478097218	7.92112761915444	-1.41416264287604	0.159474846720405	0.211092402613779	-5.00153702566352	16.5854914096442	7.92112761915444	7.3494501587332	1.37399227725809e-11	1.97330601398317e-10	14.6819969625194	-20.2344243176164	7.92112761915444	-6.70945131076819	4.16640009617013e-10	1.08019612944648e-08	10.5771290482068	0.26579027830236	7.92112761915444	0.117914958732515	0.906299528566986	0.923388346337035	-5.74309437314634	-6.53785797216368	7.92112761915444	-2.1314380558235	0.0347526755198991	0.0783568381118981	-3.61716810987101	17.66528498182	7.92112761915444	6.90547249911395	1.48758209414479e-10	1.031572970622e-09	12.1701506684176	-7.72354103856459	7.92112761915444	-2.7355006995096	0.00701303774766962	0.0309268868411177	-2.43293635077537
237	CHD3	-36.6056628287079	4.68625270545001	-15.200996226855	1.00611729446465e-31	7.67955962872845e-30	41.7242183384609	5.63267962178608	4.68625270545001	3.09688560047466	0.00235176750687424	0.00482194921633535	-1.57877325333674	-24.1942123941414	4.68625270545001	-7.5325125840251	5.05205030972359e-12	7.93426318426373e-11	9.82910614134253	2.31866771349841	4.68625270545001	0.868725113459251	0.386444589728234	0.523005914058732	-4.9846228048563	19.3187770915942	4.68625270545001	8.42959964117889	3.28929840228078e-14	2.89304529096653e-13	16.6152561060834	10.765321941883	4.68625270545001	3.61289921886648	0.000417693984122553	0.00213943211482762	-0.886149676783837	-22.6688698701183	4.68625270545001	-6.48339369122824	1.34203486188752e-09	7.9265749553584e-09	5.87638544737333	7.49498779858122	4.68625270545001	2.48422981882835	0.0141303009286487	0.0525466868742909	-3.09900017047814
238	NBDY	-16.7775310242369	7.12040854799972	-12.8436448043727	1.23752867191365e-25	3.46349370613783e-24	41.7028838776217	6.01002286495701	7.12040854799972	5.24247189652063	5.54338043556035e-07	2.36259263780325e-06	5.71336850680676	-3.26215236149644	7.12040854799972	-2.02526083025731	0.0446901855033559	0.0742116803239205	-3.82343951543983	9.26844038776115	7.12040854799972	5.93526855521641	2.09702477341041e-08	4.15408809469593e-07	7.88070935596807	10.7549084538643	7.12040854799972	7.60265806979306	3.43419833335751e-12	2.48240230520511e-11	15.501185352194	8.02608696771846	7.12040854799972	4.49310584488532	1.43159932352358e-05	0.000131420577092177	2.30565902914079	-33.8504779363583	7.12040854799972	-13.9870417801944	1.31211839889625e-28	2.34783152851682e-26	33.8224453903887	6.81476431338574	7.12040854799972	4.14192372734856	5.84713612010043e-05	0.000676075113886612	1.33105401107866
239	DERA	-31.8657238253039	5.22074280475953	-14.1345343844201	5.45475398769445e-29	2.68192071061644e-27	41.5325886700238	13.5580693534878	5.22074280475953	7.61125114295047	3.27526318156181e-12	3.58930699063727e-11	15.4406695749556	-24.9408535128307	5.22074280475953	-7.9380682994897	5.32111390730232e-13	1.02614767311316e-11	12.237784107637	12.9376043598004	5.22074280475953	5.04799648115389	1.32922684950712e-06	1.67922581740396e-05	3.69250450883064	-10.7220163476899	5.22074280475953	-3.7319965602983	0.000272819150566114	0.00062388875517057	-0.383358773371698	12.6653403398782	5.22074280475953	4.19366557275502	4.77591302810364e-05	0.000361756354627004	0.675958190996966	-28.3059359880669	5.22074280475953	-7.71271641679588	1.86881261786304e-12	1.75694140602714e-11	9.75544852647302	10.0662471096777	5.22074280475953	3.64197561153664	0.000376785601666383	0.00305543450385481	-0.536584275250746
240	RRS1	20.9724088824031	5.0532455107212	13.2835028439499	8.80398837475356e-27	3.059073174465e-25	41.4330062455517	2.24143720638189	5.0532455107212	1.39103333939039	0.166363158474905	0.218935842145357	-4.75282102511737	15.7585203520466	5.0532455107212	7.6892075188635	2.12880811721405e-12	3.60247141075835e-11	13.6834577470557	-8.84763955372649	5.0532455107212	-3.4752419302587	0.000674929448720389	0.00349736039441788	-1.09644175307657	-20.1133670833129	5.0532455107212	-8.02930362487743	3.18786781183055e-13	2.56038095409349e-12	13.0682094201921	0.701209471012354	5.0532455107212	0.268573783299024	0.788642474851691	0.853717406823982	-5.17931439877534	14.846425280203	5.0532455107212	6.10069950006159	9.27355686464288e-09	4.770069424014e-08	6.57269012707909	-4.64190661133488	5.0532455107212	-1.68731339787368	0.0937103280375033	0.210261430205339	-4.20301973547597
241	DYNLT1	-18.2285637487413	7.79980575449991	-12.5782320102064	6.12047866119281e-25	1.55918833588255e-23	41.4061918738072	6.27156108884842	7.79980575449991	4.93360984673768	2.20166009844525e-06	8.37321253467942e-06	4.55891856500499	-4.00963019386481	7.79980575449991	-2.25752228248666	0.0254812849540116	0.0453816881212578	-3.43644651120758	8.96877441468789	7.79980575449991	5.31063530831969	4.06017623540163e-07	5.85426996161279e-06	5.69910945505189	15.8322415555502	7.79980575449991	10.2836550824619	6.16835487135162e-19	8.74384330140297e-18	29.2403762152052	7.88060418792091	7.79980575449991	4.00923218895504	9.74628640267551e-05	0.000649122925030773	0.940319753137205	-16.9554158871534	7.79980575449991	-7.1021638925054	5.22041518697962e-11	3.92995941282457e-10	11.4177406516459	2.50773291335672	7.79980575449991	1.32867762898298	0.186058211748179	0.342110971019709	-4.82828597955619
242	ZFYVE16	-24.8015952443983	5.36370135810406	-13.9029475212957	2.16576318959517e-28	9.53322219557288e-27	41.376720027168	10.8019624497147	5.36370135810406	7.4436220838122	8.22255890123216e-12	8.45892840781801e-11	14.7003388096513	-15.0024084593922	5.36370135810406	-6.26343122289286	4.10726431710918e-09	3.42743042975892e-08	7.09721567017331	8.16969588830843	5.36370135810406	3.92069829923387	0.000136163538569329	0.000894777256763534	0.332341522566294	-4.81821562405234	5.36370135810406	-2.2531531255428	0.0257622086627864	0.0405502640604307	-3.40223939889654	16.1772209767468	5.36370135810406	6.80828305485253	2.48319198690341e-10	9.61136189257117e-09	9.03161080213281	-20.2434105652318	5.36370135810406	-7.71539143698109	1.84129976999336e-12	1.73406272558046e-11	11.2673502410769	7.73386037660421	5.36370135810406	3.46521879629378	0.000698559370130174	0.00502290877797816	-0.944719379396266
243	CCDC14	-17.1895987172151	5.68769510089437	-13.4069269016419	4.20055515897082e-27	1.5542054088192e-25	41.1933201634773	15.4676652528671	5.68769510089437	14.3601977021862	1.42849885310099e-29	2.13589931254758e-27	48.4592672022949	-4.23954188661078	5.68769510089437	-2.58548396956473	0.0107180814016439	0.0211245681652118	-2.79428117501479	-0.933339754170588	5.68769510089437	-0.55726307204417	0.578213774239186	0.694178928266032	-5.22497767617441	1.59067254347794	5.68769510089437	1.06802282484682	0.2872992663162	0.35076862324847	-4.97380786779166	12.6689708961456	5.68769510089437	7.24274088422852	2.45017635659322e-11	1.16784606690895e-09	11.1777665460311	-20.7930596173691	5.68769510089437	-9.78968742643821	1.17097785584911e-17	2.7021613734869e-16	17.9973443473969	8.62321202939587	5.68769510089437	5.22031286963851	6.1306128992605e-07	1.3911775425245e-05	4.27898178872827
244	ANKRD12	-17.022072840354	6.4795815560457	-12.9847876856429	5.29447643273927e-26	1.60972730538577e-24	41.1114903363189	1.17173180446972	6.4795815560457	1.01283245941018	0.312840761304031	0.379786109402013	-5.30827762152181	-2.57237313254902	6.4795815560457	-1.59391247721657	0.113150521136122	0.166245515978029	-4.43194276300888	9.04109916272361	6.4795815560457	5.77305650358911	4.61068515260748e-08	8.40160741915035e-07	6.93510921377231	9.93375588217584	6.4795815560457	6.94886737390622	1.18208413717519e-10	6.95549776672087e-10	12.1050554904369	10.3433524733308	6.4795815560457	5.80732494732197	3.90776858310477e-08	8.62552720744201e-07	6.5559209170085	-16.4945421762715	6.4795815560457	-7.61518991065459	3.20486956473843e-12	2.91996254583639e-11	11.8443947401931	3.27101114857529	6.4795815560457	1.90113333198391	0.0592845143541038	0.151636964881847	-3.97505558287145
245	PABPN1	-12.6125845885037	7.39752981202852	-12.5978024723568	5.43954321784982e-25	1.39700268759602e-23	41.0983932359491	7.34229270511245	7.39752981202852	8.170548566886	1.43643156804514e-13	1.99473925766065e-12	19.2431484152763	4.73020411036687	7.39752981202852	3.99156166607658	0.000104233269589686	0.000330920924249978	0.982818182029479	4.26013089673767	7.39752981202852	3.39461096957738	0.000888369665866993	0.00435604443078986	-0.79734968489158	5.67096499574317	7.39752981202852	4.99140929698865	1.70770866385527e-06	5.63301301480215e-06	4.46620564912436	8.53404210435606	7.39752981202852	6.13443540437533	7.84029438628474e-09	2.10262440359454e-07	8.30949355966703	-16.6950347447281	7.39752981202852	-10.6490447341354	6.90261519459105e-20	2.33981505742116e-18	26.1971587006589	4.51145211172193	7.39752981202852	3.39680679560198	0.000881801482764845	0.00603818267526868	-0.822786322668795
246	NAV1	-40.9818489185552	5.7449877863516	-13.7284628035036	6.13525091883112e-28	2.54624577106623e-26	41.0313381499045	24.8197160597732	5.7449877863516	11.3777375175683	8.5762927512009e-22	4.01760666864197e-20	34.7718692857551	-23.9408944746044	5.7449877863516	-5.98748279253612	1.62307592453306e-08	1.18580145356615e-07	6.29043366232046	-13.3532100222327	5.7449877863516	-3.61142773659804	0.000419871832276565	0.00234299644647173	-0.545943471640857	31.9381721859473	5.7449877863516	12.1303820152044	9.12089755733324e-24	1.96748215095439e-22	36.2097457805739	30.9660414828587	5.7449877863516	9.50670263498203	6.25016258546552e-17	9.09606994938082e-15	21.7316709605786	-19.2252617822433	5.7449877863516	-4.39694180400663	2.1209776212823e-05	6.19659280950115e-05	1.09963374634978	7.62782318171776	5.7449877863516	2.05099611062334	0.0420820812677497	0.118719544336389	-3.72771346945441
247	ERCC1	-15.6023035225718	6.51078843840986	-12.8929062553908	9.20072668431093e-26	2.66381781854785e-24	40.9707152679922	7.37977703980772	6.51078843840986	6.99983765922573	9.016158623304e-11	7.77341006108713e-10	13.2603991307718	-3.58746407883399	6.51078843840986	-2.35616244567549	0.0198139026642478	0.0364020129584299	-3.21233528269418	8.38231556441159	6.51078843840986	5.81406329062866	3.78246431319516e-08	7.03332163177601e-07	7.17261224813682	1.19568000688022	6.51078843840986	0.85505859020422	0.393940590608462	0.461012281172013	-5.24123817896399	8.3631046831722	6.51078843840986	5.10684290808338	1.02239293343584e-06	1.38971592384211e-05	4.17919838349906	-19.9435065943346	6.51078843840986	-9.76341037558598	1.36854148592578e-17	3.12502726336399e-16	19.7065813178227	6.7451949926016	6.51078843840986	4.27325562942227	3.48656405189153e-05	0.0004409715715689	1.5676050161404
248	PPAN	20.6243576824805	4.75155088171188	13.3678162001641	5.31013644134732e-27	1.9320046419102e-25	40.962131001026	-0.0740906758120721	4.75155088171188	-0.0469057922022346	0.962653368645043	0.971464637459379	-5.54134541268319	12.1882766138994	4.75155088171188	5.83990461320251	3.33740133433192e-08	2.2867379513015e-07	6.1471961219183	-5.09807992474468	4.75155088171188	-2.11901595872659	0.0358070470423974	0.0849732794628541	-3.64116030526606	-15.5972353201077	4.75155088171188	-6.79952309223636	2.60012607373572e-10	1.4613993869632e-09	8.87080581250157	-1.88402240467953	4.75155088171188	-0.668334338620723	0.504991191269832	0.6272165285287	-4.96165102975819	15.4020687716882	4.75155088171188	6.39715309547041	2.0857189369014e-09	1.19441879308913e-08	7.15159245455455	-11.1683117946713	4.75155088171188	-3.79038782585867	0.000220605199739753	0.00199165074868437	-0.889001143409718
249	TUT4	-17.3685540370156	6.43921792418654	-12.935874814259	7.10505635324755e-26	2.10167181831157e-24	40.9088483123671	9.44628894627018	6.43921792418654	8.10433815150019	2.08851450523107e-13	2.80050808655985e-12	18.4824711600105	-4.49636048387988	6.43921792418654	-2.57616876122111	0.0109977853049851	0.0216172927433662	-2.78733486803125	12.4533239458301	6.43921792418654	7.78555449682132	1.24701878703535e-12	4.74258190261006e-11	15.2421884318287	9.51890358919979	6.43921792418654	6.45966883631207	1.51556116188394e-09	7.72285251258788e-09	10.0066074199848	16.8827028863004	6.43921792418654	9.22351344065268	3.3057548027756e-16	4.3472667075055e-14	20.187458215608	-19.1813509461653	6.43921792418654	-8.9766294799089	1.39860408493417e-15	2.25158754971334e-14	17.3328370024592	7.97326627490291	6.43921792418654	4.60147706368047	9.12990154841471e-06	0.000143179418679521	2.58245579669532
250	TMEM158	32.8223404907857	4.31146214672816	13.4407938163104	3.4291430318817e-27	1.2774435560747e-25	40.9015364111546	-15.3033210913985	4.31146214672816	-5.47175060608338	1.92617524291107e-07	8.99623567666853e-07	5.48852311628187	36.3874294492133	4.31146214672816	12.3825622712633	1.991435159615e-24	3.62275246119963e-22	32.9642016234285	-22.286469724756	4.31146214672816	-4.88528296428533	2.71875220684903e-06	3.15163643069397e-05	1.60549995581627	43.5361821748064	4.31146214672816	16.5183973625666	4.88630943800081e-35	2.80705618504099e-33	51.2954815726514	-16.658327840074	4.31146214672816	-3.15866352350141	0.00193196107498267	0.00755548374540877	-2.3666016383226	3.84697650061712	4.31146214672816	0.874297391202024	0.383413644879682	0.452037149909454	-4.85691366727916	-9.01104560293282	4.31146214672816	-1.9123332243177	0.0578212287408057	0.148848752760824	-3.96549275328467
251	AKAP1	27.3434552007201	4.47460344374906	13.4494119515599	3.25660996679295e-27	1.21732526669675e-25	40.8076071701952	-4.46569553419708	4.47460344374906	-2.06625398935981	0.0405981059578214	0.0625004691861242	-3.72911701098282	25.6795546971602	4.47460344374906	9.99305221223609	3.49508473715958e-18	1.94636989316821e-16	22.4602035293175	-17.6049811443739	4.47460344374906	-5.1182128209626	9.71626431022425e-07	1.2731455575762e-05	2.65163945551472	-15.3208624517424	4.47460344374906	-4.67697968242821	6.64555052059468e-06	1.98892744536032e-05	1.67611517415656	-12.3637558745169	4.47460344374906	-3.05091987536013	0.00271725465936387	0.0100334352526917	-2.41268987061749	35.0114520224049	4.47460344374906	12.6340506857676	4.37220710405566e-25	3.97688671173063e-23	31.1054902574061	-18.8551037970018	4.47460344374906	-4.27870708784905	3.41171373467584e-05	0.000432507031521334	-0.397766354477553
252	SDK2	-48.8577561619338	3.87726221729589	-16.5299931571757	4.57261551923665e-35	7.56213612007092e-33	40.8039481166437	31.3491572090501	3.87726221729589	15.2238692388744	8.7999009028564e-32	1.84713304528226e-29	47.3810902343943	-41.1192877742518	3.87726221729589	-8.880321468109	2.44839759118725e-15	7.5706118152433e-14	9.44853969014069	32.6475248906083	3.87726221729589	11.6585755080857	1.57450419610072e-22	2.0218486235811e-20	26.9645751130439	-9.63803608416615	3.87726221729589	-2.78404740260305	0.00609082935607039	0.0108736346780354	-2.6725825642828	32.6511618369048	3.87726221729589	10.4664731306501	2.06424529700633e-19	4.89809509061394e-17	20.7186536409001	-31.9568887002079	3.87726221729589	-6.98348109040357	9.83583636401084e-11	7.07700421312975e-10	5.16362132775215	33.1839497394504	3.87726221729589	11.1723933850129	2.95904999530211e-21	9.22800877106358e-19	24.0677968456059
253	MATK	57.2587245282223	2.52017650170813	15.4202253238423	2.79243584234774e-32	2.27458486710639e-30	40.7870503316051	-18.0188986452199	2.52017650170813	-3.78471540524033	0.00022522835974078	0.000569198320576663	-0.710629858487807	51.9337830880018	2.52017650170813	11.8407344057145	5.24192394262808e-23	7.06365430046735e-21	24.923651852365	-26.1164062256715	2.52017650170813	-3.09452741683829	0.00236935228195904	0.00967145854808635	-3.11721644928268	-23.1570375264259	2.52017650170813	-2.91783530879103	0.0040914515339173	0.00757175203335154	-3.20154854127202	-20.2397105699166	2.52017650170813	-2.54192466088076	0.0120832021942256	0.0336449367219317	-3.58968870594897	59.9122890443735	2.52017650170813	12.5186801868252	8.76360416238795e-25	7.58267789799497e-23	24.8797564795717	-8.59950192734512	2.52017650170813	-1.32831966255299	0.186176098918299	0.342164020827284	-4.50207475565505
254	TESMIN	41.9390296099757	3.11509158737071	14.826533591072	9.07659179970433e-31	5.89708330320076e-29	40.7407002563927	-21.4659581032773	3.11509158737071	-5.98152138187947	1.6713578892252e-08	9.52133160798178e-08	5.47197461670452	38.1006900124481	3.11509158737071	11.104561814242	4.45358823491363e-21	4.15477910975062e-19	23.3213346153095	-13.1672589328442	3.11509158737071	-2.64884186378997	0.00897928957300982	0.0281473135236652	-3.15830127499733	-43.5545057712363	3.11509158737071	-6.19176240032354	5.88756220684419e-09	2.77592835800019e-08	0.932708191549185	-28.5205426383686	3.11509158737071	-4.18436840719195	4.95340670877614e-05	0.000373386976700909	-1.8022738337719	46.037410056567	3.11509158737071	12.3355941623861	2.64371581409139e-24	2.03212381062025e-22	25.3889887330398	-17.771131815963	3.11509158737071	-2.95998104649671	0.00359928715270467	0.0183838180962899	-3.03606819261543
255	TMEM123	-30.2712034622752	6.21764173010203	-13.1423726019205	2.05384096684865e-26	6.69184303079195e-25	40.7375712060151	9.06065712847735	6.21764173010203	4.81838651990664	3.63270045190359e-06	1.32037713728031e-05	3.97269860325305	-10.7150926926652	6.21764173010203	-3.69017358288709	0.000317194033351329	0.000900435077771067	-0.195265226337179	-1.47712583093951	6.21764173010203	-0.520739515067769	0.603348876228754	0.71512140124192	-5.31556802700309	-19.9607814875954	6.21764173010203	-6.70572436839945	4.24820411728289e-10	2.32543369810144e-09	9.81308183708132	11.6643987442328	6.21764173010203	3.75083700327534	0.000254811194551214	0.00142995588099049	-0.134545432769428	-15.086873989761	6.21764173010203	-4.38163327678622	2.25673690006048e-05	6.55113916600003e-05	1.35938301107292	8.92666413155938	6.21764173010203	3.07218556999338	0.00254209284827021	0.0140065337904439	-1.73558136007476
256	ARID1A	-16.8237072676561	6.72719501102917	-12.7652728448446	1.98354722733604e-25	5.38567611601316e-24	40.6929218386247	5.08232454847903	6.72719501102917	4.33943390969472	2.67562227954108e-05	8.13493514796405e-05	2.26807530825738	0.271103544797945	6.72719501102917	0.17019144704442	0.865098706847983	0.897292280388654	-5.52413262151433	2.35963413579855	6.72719501102917	1.41401788134455	0.159517270786332	0.269066761031188	-4.66308841192621	7.22322645220828	6.72719501102917	4.91828652892958	2.3543090196096e-06	7.6230444820643e-06	4.05623763627042	3.27086459244472	6.72719501102917	1.73343394913243	0.0851613055392732	0.160735889669923	-4.20335492072724	-17.4324924912661	6.72719501102917	-8.03906773968711	3.0174106281751e-13	3.26736478239397e-12	13.8872870961087	1.8562611219702	6.72719501102917	1.03696796142438	0.301490776355913	0.473492348766157	-5.00001110057515
257	PCDH1	41.5005842566903	2.75144276850573	15.1903292249398	1.07098710218885e-31	8.11793348638286e-30	40.578195124513	-18.8121300462824	2.75144276850573	-5.45028317215056	2.12903647546657e-07	9.82597595336896e-07	3.63761826808688	37.0916434120426	2.75144276850573	11.2691008730963	1.65160472616622e-21	1.68479117627143e-19	23.0300150150347	-40.977807104809	2.75144276850573	-6.393020890914	2.13009095918876e-09	4.91542131491444e-08	1.32086769454331	-14.1952556960942	2.75144276850573	-2.93279207990517	0.00391013085386724	0.00726699783244694	-2.85361849651842	-21.3002889104396	2.75144276850573	-3.87391440088894	0.000162133649700783	0.000984254052549526	-1.80149403853847	46.8527708282593	2.75144276850573	12.4125054918656	1.66238128018082e-24	1.36427756941155e-22	23.2653744200768	-29.4409226056209	2.75144276850573	-4.83263578339283	3.41597934947618e-06	6.26645623521555e-05	-0.769672837633436
258	CPE	-57.1601448243055	5.52262073218912	-14.1558769901909	4.80474943169687e-29	2.38381091122597e-27	40.5749122352664	14.152048620215	5.52262073218912	4.78381039885491	4.21539867124809e-06	1.51352225318003e-05	3.71384361365778	-48.3408422643767	5.52262073218912	-7.92791864220256	5.63246843571477e-13	1.07856829782152e-11	10.7740455291113	33.3318483422285	5.52262073218912	9.08588196332215	7.39613041692411e-16	4.18283748708429e-14	20.82167260349	44.3787313088424	5.52262073218912	13.6768215856896	8.35286803802666e-28	2.60490156100174e-26	43.1495982242379	11.2641842326751	5.52262073218912	2.31127123701167	0.0222384720313013	0.0549542499935824	-3.32207837430459	-45.1449643607587	5.52262073218912	-6.20833815059992	5.41815946668647e-09	2.90040267674756e-08	4.18217354485411	32.7487258170538	5.52262073218912	8.41573402870534	3.56066482141019e-14	3.50132040772002e-12	17.3566636988277
259	RABGAP1L	28.7512228794381	4.52236208939782	13.3552056141208	5.72712452934795e-27	2.0699193456236e-25	40.5609226721244	-15.464674307233	4.52236208939782	-6.43075194265517	1.75714298835348e-09	1.20170524548109e-08	9.20091141052688	33.442611361336	4.52236208939782	12.91124013249	8.2398879218951e-26	2.09159015505779e-23	35.0715281526078	-11.6887811056883	4.52236208939782	-3.15553894045224	0.00195140361760172	0.00826525824063747	-1.9783590589939	10.428674261423	4.52236208939782	3.79007388661804	0.000220858696877147	0.000511928790914008	-0.045961826648055	-15.232554327336	4.52236208939782	-3.31230191049414	0.00117032329052471	0.00501731292854565	-2.09255543598379	27.1368352875823	4.52236208939782	9.26334386111516	2.61712960166262e-16	4.85815809560332e-15	18.6962959323116	-24.0122217900755	4.52236208939782	-5.0121553507965	1.55815474105178e-06	3.16120055735691e-05	1.0253348457756
260	SKIL	20.2804036764454	6.65963738642217	12.4573219099923	1.26867908740912e-24	3.00382478070945e-23	40.4775491446796	-11.7021395203754	6.65963738642217	-6.54411738986268	9.82095423566582e-10	7.10375848126523e-09	10.8932822290236	25.4399780060702	6.65963738642217	12.990418469516	5.11823251876937e-26	1.39663769855919e-23	40.6370284526162	-2.51896957261436	6.65963738642217	-1.00624561482586	0.315987062036396	0.452683919428699	-5.01455456736672	6.30619474112138	6.65963738642217	3.05113620012524	0.00271541806415081	0.00519340952693291	-1.68741627155773	-9.96095106995529	6.65963738642217	-3.29975839158017	0.001220004024044	0.00519621043761124	-1.37568226383848	24.8812847379331	6.65963738642217	11.2917121209769	1.44104957794093e-21	6.55377339301052e-20	31.1837483382263	-11.0407337220403	6.65963738642217	-4.00025364496273	0.000100848766005709	0.00106251378470301	0.526229433794007
261	BCL7A	-25.5003145987795	5.18673862208645	-13.7538986717454	5.27054725316432e-28	2.22115919954782e-26	40.3799562600664	15.5945530996245	5.18673862208645	10.5184169768299	1.51181414662161e-19	5.30593292938099e-18	29.3178794126818	-15.6394957519905	5.18673862208645	-6.37540764068696	2.32987579556756e-09	2.05582815752788e-08	7.45164884170344	4.0580341679911	5.18673862208645	1.88298986631679	0.0617208284626249	0.129979325230475	-3.97941232545373	29.3851363048465	5.18673862208645	16.9744768881776	3.63487474111981e-36	2.2933328207701e-34	54.4829001435394	15.8666450247084	5.18673862208645	6.8912844319787	1.60346146022266e-10	6.55497447128476e-09	9.71789467356143	-21.6134636293973	5.18673862208645	-7.83088451324371	9.68764384642528e-13	9.54337839203356e-12	11.3231080243264	7.41892317459573	5.18673862208645	3.03278099806054	0.00287539685927099	0.0154758169225557	-1.99721710683046
262	ENPP1	39.8252665677893	3.36459391132902	14.4418210461752	8.80687937414902e-30	4.80635441844183e-28	40.3735488418501	-8.36555982282688	3.36459391132902	-2.63869655673931	0.00923938026467474	0.0165459943542124	-2.74867834408011	41.5752643999804	3.36459391132902	12.6517245787802	3.93055929482875e-25	8.41216758883447e-23	29.7500715142457	-16.6524998669581	3.36459391132902	-3.15491332111564	0.00195531824339966	0.00827541629573761	-2.52633597287978	-36.9296472966507	3.36459391132902	-6.52364312653788	1.09131066382809e-09	5.63465274157219e-09	3.37265280792276	-31.8251042918211	3.36459391132902	-4.69695957090588	6.10634536665784e-06	6.45215485741243e-05	-1.02466787214374	29.0488025431182	3.36459391132902	7.66540901376627	2.42848889592109e-12	2.2406556465747e-11	10.4383034014835	-28.7457648466017	3.36459391132902	-4.79345585013569	4.04432140613638e-06	7.26048818223333e-05	-0.308427963373893
263	ARGLU1	-19.3058611445014	7.90542501536063	-12.3533946211566	2.37453299620489e-24	5.41086172308485e-23	40.3698123481964	11.5759281310779	7.90542501536063	8.56153218395893	1.54400001966684e-14	2.50412484616101e-13	21.5300337596758	-0.00635499311466337	7.90542501536063	-0.00341446488981433	0.997280387076888	0.998103376576584	-5.67729777076307	7.22740393861056	7.90542501536063	3.92305601418145	0.000134965623336333	0.000889583199707772	0.806655432586541	2.64080258333323	7.90542501536063	1.47912532735867	0.141293355965261	0.187731829623959	-4.73843524749034	16.8155263541372	7.90542501536063	8.26782826325721	8.27270999612118e-14	7.16639917521133e-12	18.0836705850573	-23.2110911866623	7.90542501536063	-9.09741852174859	6.91414261954026e-16	1.18473888056957e-14	19.7670372930519	6.64151188686632	7.90542501536063	3.31709520277248	0.00115184249897102	0.00747909629760186	-0.99455575951596
264	BTG1	-24.5138985250621	7.48620921392317	-12.5241982556958	8.47687045456694e-25	2.09332671971942e-23	40.3681726850156	1.54431009049088	7.48620921392317	0.906891004991144	0.365981089519822	0.433686200424369	-5.50782073642058	-8.54788692936495	7.48620921392317	-3.54426409643277	0.000531491458718213	0.00142641486892286	-0.394866893737341	-4.91934059964119	7.48620921392317	-1.91530450667476	0.0574381562451384	0.123237010818305	-3.98795870195233	9.50185624909768	7.48620921392317	4.57286399229925	1.02884075979857e-05	2.9922187298698e-05	2.99462416604462	7.74561548340851	7.48620921392317	3.04062136588016	0.00280602733597703	0.010284683805302	-1.73214915643267	-22.0811603951526	7.48620921392317	-7.12382371905707	4.64808354503168e-11	3.53792412092195e-10	11.2905557866427	9.24896518814277	7.48620921392317	3.94035795617623	0.000126476794347239	0.0012735186441883	0.78473357740591
265	ZEB1	-68.5415663677104	3.91591792819019	-18.0257004636692	9.97860555605422e-39	4.18909537093584e-36	40.3067595291749	29.930373052135	3.91591792819019	12.7765602254164	1.85322487709599e-25	1.60539282011927e-23	37.5982707012831	-53.0616842773139	3.91591792819019	-8.90805778826575	2.0840882683932e-15	6.57451544783576e-14	7.89986051350204	22.6515300225657	3.91591792819019	7.14860893969709	4.06895173456184e-11	1.22686762935753e-09	10.5077274840401	43.2702021795221	3.91591792819019	16.4085418544182	9.16844630034598e-35	5.10579547797328e-33	48.9651862592963	35.3665991834502	3.91591792819019	9.96925756202533	4.02707534123046e-18	7.08960118540814e-16	19.2965522996481	-58.1105391371952	3.91591792819019	-10.4209767822329	2.71125132782046e-19	8.1524265132673e-18	12.1549623783807	28.4416430187038	3.91591792819019	8.0447388649879	2.92259148319459e-13	2.29497021863806e-11	12.6412594075646
266	HDGF	-19.0333699533196	7.95938242691794	-12.3286938349426	2.75609459247435e-24	6.24123910308247e-23	40.2853422476772	9.0753567841586	7.95938242691794	6.85285797633877	1.96396307391439e-10	1.60574209376596e-09	13.0159212240509	1.91736347699162	7.95938242691794	1.05708504161495	0.292244770714812	0.374659580966898	-5.19518069061069	3.7849732118085	7.95938242691794	2.06575927833909	0.0406455088465352	0.0941123735808085	-3.80977866140542	1.32451057067578	7.95938242691794	0.762913227905649	0.446764434270803	0.513958031204239	-5.46982660885338	8.96946474832129	7.95938242691794	4.26276113685273	3.63511679788423e-05	0.000288352469832168	1.74465231288422	-25.4511608738118	7.95938242691794	-9.78503615287477	1.20374983404751e-17	2.77192604190476e-16	22.3094201913327	3.97541489507638	7.95938242691794	1.9955509251777	0.0478712261825207	0.13026537543599	-3.89549249829067
267	PHF6	-20.5511646495288	6.36654706949579	-12.8724543930043	1.04055089754093e-25	2.96543421583791e-24	40.2690173997456	11.0287200477875	6.36654706949579	8.11766129575187	1.93715506764471e-13	2.60715752938865e-12	18.532058582703	-7.90361109600249	6.36654706949579	-3.90076642550596	0.000146702932716336	0.000451218935074983	0.443861692388079	4.46804705197627	6.36654706949579	2.30327147626962	0.0226968978322719	0.0593097054917997	-3.31045620728156	5.2472334215514	6.36654706949579	2.93428286940028	0.00389246819690165	0.00723856007622904	-1.98041270591997	16.9548677524883	6.36654706949579	7.98590245246969	4.06873225763942e-13	2.92172451264041e-11	15.0618841465409	-22.5841533256135	6.36654706949579	-8.83021699005585	3.27433587957306e-15	4.97070599798886e-14	16.403592041907	7.41818132940356	6.36654706949579	3.6293979773372	0.000393993994433236	0.00316674848986655	-0.316575627986134
268	TIMM8A	25.4491621744093	4.80590318054854	13.126538373946	2.25874990144905e-26	7.25125152185775e-25	40.2647913100745	-1.22344787153626	4.80590318054854	-0.602539668662662	0.547763637079699	0.614494656559673	-5.38565414449975	17.0606773721604	4.80590318054854	6.77185407490545	3.00632102630932e-10	3.22337858567448e-09	9.8791281899048	-8.82006455413694	4.80590318054854	-2.62839368112097	0.00951044400577241	0.0294988622685439	-2.88489859197855	-20.2621392298643	4.80590318054854	-6.67623309374344	4.95388151334890e-10	2.67813851997044e-09	8.21137138666659	-12.3601886775412	4.80590318054854	-3.14121630418316	0.00204287017245816	0.00791267847139136	-2.20977496549296	24.2228100515235	4.80590318054854	8.44943080203005	2.93651656355916e-14	3.77083274014685e-13	15.0800214902931	-9.96240351123969	4.80590318054854	-2.45666552034961	0.0152133413505142	0.0555849114019073	-3.30818375233329
269	CUTA	-18.4155424736425	7.96429985897064	-12.3121122884913	3.04607507755146e-24	6.82708613377293e-23	40.2575438328998	12.7484920626388	7.96429985897064	9.96584539175843	4.10971335177171e-18	1.15910907582915e-16	29.0189488369554	-5.33778540822243	7.96429985897064	-2.89891160201535	0.00433190652403078	0.00939081622836067	-2.04911882463153	10.6328332668595	7.96429985897064	6.0685886684726	1.0875405007068e-08	2.22711155069695e-07	8.80482660102465	10.1954010551654	7.96429985897064	6.23065510415388	4.84383252041568e-09	2.30774473855684e-08	9.67170049884334	10.4067643014794	7.96429985897064	5.28758080430789	4.51235181318223e-07	6.94673061225445e-06	5.39749576631292	-25.9575151932252	7.96429985897064	-9.25831666805099	2.69547154922536e-16	4.98662236606692e-15	18.8798672265666	13.0929867345708	7.96429985897064	7.293856750521	1.85804624063537e-11	1.15888998380201e-09	14.1118397927832
270	DYNC1H1	-18.0554984900334	7.31342923328781	-12.4903995090533	1.03927776779358e-24	2.4876572007603e-23	40.2526119993313	2.89019044939999	7.31342923328781	2.25403038210183	0.0257055875136385	0.0414931215189832	-3.55917988844423	-2.20585076754594	7.31342923328781	-1.26326562771501	0.208537381346194	0.281114674248944	-4.90774660471379	1.70567760070406	7.31342923328781	0.955156858034119	0.341100765156986	0.477935154260398	-5.18581926446395	17.7339431479029	7.31342923328781	11.7756108245817	7.76714643513126e-23	1.52479142696866e-21	36.2696881127345	7.80716683973727	7.31342923328781	3.78126498768555	0.000228085323843965	0.00130343000510831	0.133711046069379	-16.6606862815279	7.31342923328781	-7.50693513962375	5.81353949998294e-12	5.07638269138511e-11	13.0688450770543	2.85343365933215	7.31342923328781	1.5116334659018	0.132820865776948	0.2696187000103	-4.5671720655789
271	UROS	-17.4475399008983	6.12775134724496	-12.910287029005	8.28726699896081e-26	2.42508094621065e-24	40.1973288884993	9.7593421556533	6.12775134724496	8.45423117733111	2.85693549971281e-14	4.4997764760989e-13	20.0859057840284	-6.03356146210289	6.12775134724496	-3.50064260718913	0.000618365001846016	0.00163781946011873	-0.669397552130106	7.99934027852175	6.12775134724496	4.78611688163383	4.17386316444939e-06	4.56342926681615e-05	3.19168795986919	-1.26204198829331	6.12775134724496	-0.792429456321089	0.429415228042688	0.496669197211607	-5.22620566336984	8.89949108292807	6.12775134724496	4.80848172780059	3.79113035915132e-06	4.31043623647257e-05	2.98370639455848	-21.8411211607565	6.12775134724496	-9.09873150689288	6.86130836814095e-16	1.17753428990972e-14	15.7323046867909	10.1661056319674	6.12775134724496	6.04165621839822	1.24260063132542e-08	4.46150851674899e-07	7.64174349982657
272	KIF5B	-15.4354683171381	7.74494409004902	-12.320530238045	2.89523519201592e-24	6.54275199189519e-23	40.1348889978668	2.0431096708431	7.74494409004902	1.79480806410982	0.0747840625212659	0.10781508947558	-4.42817643907562	-1.69837968209382	7.74494409004902	-1.10737236863509	0.269981226524927	0.350606197206374	-5.10748385604742	1.28924889552068	7.74494409004902	0.820996135480957	0.41300697736438	0.547554874625834	-5.3308805618978	11.1570407067164	7.74494409004902	8.1224203577309	1.88577117599651e-13	1.54993918569292e-12	18.3385228890843	5.39345378905683	7.74494409004902	2.93983304971901	0.00382735234649799	0.0132958468688815	-1.98591380603105	-17.2080295100126	7.74494409004902	-8.31683671404663	6.25989750251183e-14	7.63427723351024e-13	16.3309849742368	0.629199688785032	7.74494409004902	0.376467174310507	0.707124316546803	0.816065480334974	-5.51114357678661
273	HSPA2	38.5998962892166	3.12960009832305	14.4714511945283	7.38967204597713e-30	4.05317941617289e-28	39.9527859392611	-14.6224193160856	3.12960009832305	-4.58881083287024	9.62630287493976e-06	3.21220103576788e-05	1.74031986428957	23.4473475912352	3.12960009832305	6.47049541743267	1.43379318910736e-09	1.31843746075036e-08	6.59777510635463	-25.3601442652965	3.12960009832305	-4.35549446535506	2.5080734926495e-05	0.000216089656709823	-1.12794269488379	-26.5908377072802	3.12960009832305	-5.1915783665309	6.98293913421391e-07	2.44683083948459e-06	0.975477824982868	-38.5212862013474	3.12960009832305	-5.48597852038722	1.80226019211239e-07	3.20908156556391e-06	-0.355394220916259	28.8629504814506	3.12960009832305	7.33651024758963	1.47411099775411e-11	1.21708937522588e-10	8.44879599476985	-22.7810113268343	3.12960009832305	-4.35083030165128	2.55566322981911e-05	0.000339769356315171	-0.71516351680245
274	ZNF618	-25.4989477310942	5.12160210432507	-13.6773134170891	8.32835124625721e-28	3.37932913951292e-26	39.9404834052762	7.4938740599839	5.12160210432507	4.92215447564454	2.31483553961939e-06	8.75482672035538e-06	4.13153542803056	-16.3933747678846	5.12160210432507	-6.57299560027719	8.46136066992627e-10	8.18837152044645e-09	8.00219038171359	8.90256322328049	5.12160210432507	4.15522523908063	5.55165025918339e-05	0.000425834592965472	0.969007178295454	7.80440321558425	5.12160210432507	3.89806652130599	0.000148188882050296	0.000354400010424842	0.369902512094942	13.1250148653808	5.12160210432507	5.45983855630802	2.03628746906364e-07	3.55617243597275e-06	4.54344106455452	-19.443361321625	5.12160210432507	-7.07323021213505	6.09488173380636e-11	4.54099891634788e-10	8.8676705244641	7.91327271883912	5.12160210432507	3.24069449316552	0.00148151636922515	0.00912055903558515	-1.55434696740459
275	TMED4	-15.0629674648817	6.49127924801479	-12.6648059891898	3.63268388028888e-25	9.50857183533648e-24	39.8576901482626	3.68209624377224	6.49127924801479	3.45371105563992	0.000726646657919996	0.0016565054868832	-0.570370663276502	-3.40644205046805	6.49127924801479	-2.25749917279033	0.0254827637650196	0.0453816881212578	-3.39358970604766	8.8900048159837	6.49127924801479	6.22607818284478	4.95651877711463e-09	1.06496855220878e-07	8.75367316719894	4.13198726857247	6.49127924801479	2.98939896464403	0.00328865962793502	0.00619318837800393	-1.84915231076815	6.63163593705464	6.49127924801479	4.0183909820451	9.41208713626303e-05	0.000633032321030129	0.699248480549929	-10.9196713233132	6.49127924801479	-5.6634448578232	7.79649636806313e-08	3.45648894627982e-07	5.30804341760274	7.84379023592716	6.49127924801479	5.12707479990861	9.33766345989974e-07	2.03029077021525e-05	4.39373369965756
276	GFPT2	37.0590148639071	3.45472770816732	14.0833107531279	7.39754652397661e-29	3.54141317145635e-27	39.8105610325177	-13.2462317023028	3.45472770816732	-4.32369010814365	2.85027366446132e-05	8.6155461222917e-05	1.23239724114908	32.8081375551175	3.45472770816732	10.1008389517537	1.83837518371236e-18	1.08464135839029e-16	20.7023797883281	-12.0826694726965	3.45472770816732	-2.56485317223721	0.0113463583046463	0.0340609188380677	-3.21636790117188	-17.2606537120089	3.45472770816732	-3.93323574698116	0.0001299076867404	0.000313773489880829	-0.758221379743239	-13.2144261414784	3.45472770816732	-2.4944041682751	0.0137482485471739	0.0374219782774073	-3.4276735124907	34.5996096018549	3.45472770816732	9.21592533952747	3.45609304234515e-16	6.27674801284482e-15	15.3689725953666	-12.3961523986951	3.45472770816732	-2.29805112948073	0.0230005047317379	0.0760528655398119	-3.66494991824847
277	FADS1	-21.5440060461055	7.06163943939914	-12.4843061429413	1.0781704151955e-24	2.575105050735e-23	39.65870992667	19.0191052186203	7.06163943939914	13.5095405536853	2.27191997189079e-27	2.58312567637374e-25	47.0758230668791	-1.51284937666307	7.06163943939914	-0.732279363267027	0.465189506471776	0.549042329491721	-5.33505591433205	-0.257764042098784	7.06163943939914	-0.124540679157405	0.901061059820238	0.936153788755932	-5.5575537718793	5.46114813716725	7.06163943939914	2.89178022691859	0.00442583146991386	0.0081463660192428	-2.06647350715057	12.5793508185123	7.06163943939914	5.53539635925627	1.42944567072096e-07	2.63999991470716e-06	5.94510345630501	-30.2011000383125	7.06163943939914	-9.92719884996011	5.17240916939431e-18	1.25739078137948e-16	20.3906647000813	11.8860940706987	7.06163943939914	5.58419507984717	1.13567663002896e-07	3.15417567856644e-06	6.33702450111457
278	ZEB2	-66.4999916211965	4.42949706326974	-16.1984402850781	3.06617966419075e-34	3.98420845650501e-32	39.6403455387964	15.7747278460159	4.42949706326974	5.85932889635855	3.03705598194548e-08	1.64758777549378e-07	7.45819345103074	-48.2198680350243	4.42949706326974	-8.12715877412411	1.8359545095225e-13	3.86861843077955e-12	8.65187998977535	24.8096928725017	4.42949706326974	7.00261790470558	8.88370524163961e-11	2.57203296319619e-09	10.4685817578889	20.2130388139533	4.42949706326974	5.92454787870762	2.20994496478818e-08	9.62936099427665e-08	6.73246173452511	20.3450128630317	4.42949706326974	4.82499232733469	3.53062406598422e-06	4.04373155091477e-05	2.27014722697093	-63.7343604176828	4.42949706326974	-10.0219756086665	2.94192139837019e-18	7.46769117749086e-17	12.1283095950155	30.7436017765275	4.42949706326974	8.41631697911026	3.54882028418634e-14	3.50132040772002e-12	15.6010993788831
279	LAMTOR2	-17.2609192878323	6.90888118420217	-12.4746689085602	1.14267784131174e-24	2.7172829276509e-23	39.5640652556663	3.57309538924162	6.90888118420217	2.94490306362716	0.00376874548287873	0.00737995280689297	-1.96115760841724	-2.95786111737445	6.90888118420217	-1.73060706307029	0.085666306898528	0.130812498572668	-4.27280595495892	1.78619429500197	6.90888118420217	1.05198241930731	0.294571567380398	0.430363894787451	-5.07027793670029	5.32632032791625	6.90888118420217	3.37159951127417	0.000960013427849878	0.00198871637217336	-0.852846465731098	3.8256257829313	6.90888118420217	1.87368059433789	0.0630030441873851	0.126225812647817	-4.0031895140016	-14.3239232219046	6.90888118420217	-6.56237494878681	8.93833512979583e-10	5.42010710787342e-09	8.87356574437479	3.93699502532593	6.90888118420217	2.17875436602808	0.0309782611521478	0.0946341227191977	-3.53644084871559
280	GPR160	51.5976762807932	2.96084789694346	14.634577423366	2.81630730664296e-30	1.65268786301118e-28	39.5414550442258	-39.7366092324683	2.96084789694346	-7.67662194440063	2.28241417844696e-12	2.5736106154699e-11	9.09333288004079	47.0202673978857	2.96084789694346	11.2230626217172	2.18011624311144e-21	2.1246400708537e-19	23.7418789198928	-24.6734097408209	2.96084789694346	-3.304581490639	0.00120067286977388	0.00556018004818918	-2.64353315403519	-20.6963300110547	2.96084789694346	-2.99575638344428	0.00322485925679479	0.00608246896611367	-2.88995150971102	-32.172911844451	2.96084789694346	-3.29553223106566	0.00123718099975499	0.00525032294413909	-3.2032276786914	63.2342444243323	2.96084789694346	14.2725332150046	2.40289041501269e-29	5.24550977597271e-27	31.797753423443	-2.9970721386949	2.96084789694346	-0.501521057912748	0.616771137836733	0.74739270478755	-4.91611860718853
281	GNAS	-16.9155708740147	10.2768760727765	-11.8092146857459	6.34079552886487e-23	1.17703712921021e-21	39.4819182618929	2.29848069089689	10.2768760727765	1.81683859517468	0.0713234540402663	0.103289836917806	-4.62134899730033	-3.92145129076474	10.2768760727765	-2.34650804380203	0.0203147050730298	0.0371851426919538	-3.40352313950438	4.13979061755017	10.2768760727765	2.50061936473615	0.0135194253819392	0.0392981432873146	-3.07301471763031	9.2852272511476	10.2768760727765	6.11899882511219	8.46686539675368e-09	3.90929931495628e-08	9.65668704851042	-0.0188167288426655	10.2768760727765	-0.00950313214542752	0.992430878427694	0.994609469967077	-5.77762280764782	-16.4824849363628	10.2768760727765	-7.61671409081239	3.17803346093438e-12	2.89793109658302e-11	15.6923701405839	0.750657545162241	10.2768760727765	0.424814453576384	0.671606680647824	0.789423532120504	-5.79796184947662
282	FAM171A2	-30.233827212857	4.73646375998512	-14.1539543530127	4.85997691148708e-29	2.40030081397654e-27	39.4360530435475	9.72368724619837	4.73646375998512	5.878004215601	2.77334603544444e-08	1.51810792261164e-07	7.67570088695691	-23.0910797592541	4.73646375998512	-7.74738841114254	1.54174238697651e-12	2.70548523373771e-11	10.5806460351388	6.55215065194895	4.73646375998512	2.91631116793314	0.00411035513304023	0.0151262731885145	-2.1365378310425	24.4132369886545	4.73646375998512	12.419383232969	1.59483515039166e-24	3.71164726365137e-23	34.457967958136	9.14325867009599	4.73646375998512	3.41646935309885	0.000824980915433265	0.00373792722787633	-1.25202986344142	-21.776548802646	4.73646375998512	-6.55119299796488	9.46915058953019e-10	5.72608192159125e-09	5.91417149930004	12.1436404710834	4.73646375998512	4.45421742300777	1.67941825335279e-05	0.000241195397833496	1.2345364006783
283	PLAGL1	-55.19879382469	4.32397463977238	-15.9866926980706	1.04008583995819e-33	1.18255593157746e-31	39.3199647090415	36.7322715362511	4.32397463977238	17.0747421943756	2.05952252884448e-36	1.07046135249226e-33	57.3984180503682	-55.3108720494296	4.32397463977238	-8.96678124133467	1.48113314807874e-15	4.84028991355672e-14	7.66123398092229	48.2654719588234	4.32397463977238	18.7526188965132	1.82613701223122e-40	1.99322854885038e-37	57.8148587582746	-11.2951256257358	4.32397463977238	-3.13148529787299	0.00210726436168973	0.00410875143048293	-1.88724479942735	46.4930617236596	4.32397463977238	15.1300631031485	1.52468496643584e-31	8.29357685441684e-28	40.446555723547	-67.7692248166039	4.32397463977238	-12.0998924608252	1.0963958774202e-23	7.34181656566959e-22	15.7135250415291	24.210697435673	4.32397463977238	7.42977380503664	8.8689103415191e-12	5.83157568540247e-10	11.385834958746
284	HSPA9	13.3904094310007	7.76973906694572	11.987351789072	2.16288012678577e-23	4.30799937661801e-22	39.2823512760234	3.04077717761255	7.76973906694572	2.72653567220203	0.00719659631085996	0.0132305632886065	-2.5342949682246	14.263284628445	7.76973906694572	10.3600025556395	3.90626199284498e-19	2.68156287118886e-17	29.2294099108225	-6.02981503329341	7.76973906694572	-3.4991005844032	0.000621667744891154	0.00327327710346693	-0.557286029851833	-0.65687018691046	7.76973906694572	-0.463142460315244	0.643962181125819	0.698206735570509	-5.60411646344732	0.0809364387190712	7.76973906694572	0.0461961205838032	0.963218005079627	0.974828421459817	-5.51601094609949	10.6297926356708	7.76973906694572	6.57837080740883	8.22960909715893e-10	5.01262183568581e-09	10.5190848929046	-2.88373903932538	7.76973906694572	-1.71459169573459	0.0885736866474548	0.201917667033619	-4.3045493340047
285	USP32	24.4125104827385	4.10976617369692	13.4526173281591	3.19468101736303e-27	1.19827983864321e-25	39.2601077791082	-15.1532713276541	4.10976617369692	-7.40807282181066	9.98430663898069e-12	1.01564498568941e-10	12.4505867136616	26.7875493083128	4.10976617369692	11.9352773906701	2.9619471590602e-23	4.19865626508338e-21	28.965116889329	-8.94132401222307	4.10976617369692	-2.71022729831985	0.00754171759616105	0.0245945167499545	-2.93149598142823	-7.72870215502508	4.10976617369692	-2.94573721261466	0.00375918245783111	0.00701632635554491	-2.26487318712137	-15.0687439720392	4.10976617369692	-4.23390478782842	4.07554749661402e-05	0.00031797427394955	-0.408966941540038	24.613611338014	4.10976617369692	9.29373737189787	2.18951081734192e-16	4.09922994361699e-15	16.5810996750001	-14.6823540668757	4.10976617369692	-4.02304152727433	9.24660522983532e-05	0.000995332308517284	-0.904189161653504
286	ADD1	-14.7541411427722	5.75525520117014	-12.8645028500885	1.09154787168931e-25	3.10266797382521e-24	39.2432586389461	1.99929303596098	5.75525520117014	1.96229838138187	0.0516576059239923	0.0775574647400792	-3.99435417944873	-8.32058645267926	5.75525520117014	-5.48385661510827	1.8202336991691e-07	1.06472941192019e-06	5.16586112917222	3.4458976108053	5.75525520117014	2.35266516255041	0.0199940447778308	0.0535414118095968	-3.22242869808382	6.10829617162592	5.75525520117014	4.7279256629844	5.35328751390225e-06	1.62534445658534e-05	3.10715171658717	1.07175212673758	5.75525520117014	0.638055530729866	0.524451952760645	0.642973499312865	-5.12673421394037	-14.0853800579324	5.75525520117014	-7.46755325116684	7.21368012659988e-12	6.22921824223399e-11	10.5394939949711	2.4635143806197	5.75525520117014	1.56932257305372	0.118769882008558	0.248723596931739	-4.38539519542143
287	ZFP42	39.2491350601247	4.64653560268312	13.0236333308682	4.19181213580444e-26	1.29613681196333e-24	39.1914035645084	-30.1458501153477	4.64653560268312	-7.63459434788299	2.87936298257504e-12	3.17457039947541e-11	12.8503328845048	37.1067060169631	4.64653560268312	10.2039012846558	9.9361333660664e-19	6.16209634605766e-17	24.1483040075841	-24.6602331037097	4.64653560268312	-4.41330046640822	1.9845967783912e-05	0.00017596973059415	0.528513306778001	-11.1893465658593	4.64653560268312	-2.35004570365328	0.0201299155094432	0.0323924558138837	-3.30124256919227	-42.0654574511487	4.64653560268312	-5.40849421318173	2.58548199320836e-07	4.37527689238284e-06	0.994496399361244	35.8919434699215	4.64653560268312	9.11097947072471	6.38741101329601e-16	1.10995688981449e-14	18.6617741451032	-43.5916519309197	4.64653560268312	-5.3037316396289	4.19073211360106e-07	1.00531518725177e-05	0.473127434755543
288	CBR1	24.3951830990669	5.37840016134508	12.6024513777034	5.28926444910055e-25	1.36161135523426e-23	39.1846334576153	1.7469488546954	5.37840016134508	0.875516649048891	0.382752417133226	0.450867972481023	-5.2912210194105	16.4490101329033	5.37840016134508	6.48535872996874	1.32857287801232e-09	1.23206227387463e-08	9.23114902721537	1.67024270956426	5.37840016134508	0.563939189724623	0.573673672115724	0.690521408374848	-5.18215141147913	-2.32484314239087	5.37840016134508	-0.899748172231807	0.36975801852041	0.436881226688707	-5.08329581454587	0.908360685701901	5.37840016134508	0.291908987010668	0.77077676843026	0.840321944524576	-5.23459966623248	15.3125735524292	5.37840016134508	5.19964667301434	6.73261286457797e-07	2.53576499023011e-06	3.96372005323449	-5.58563716301942	5.37840016134508	-1.57003164471912	0.118604802998406	0.248525902232213	-4.33165574729997
289	FNDC3A	-25.7496925679707	5.27181313043141	-13.3344855487226	6.48467278525174e-27	2.31307854415107e-25	39.1061996650534	10.8079137618992	5.27181313043141	6.83318822588612	2.17834982617457e-10	1.76515874927212e-09	11.9445620333451	-18.2751845251407	5.27181313043141	-6.9739935168674	1.03445740638701e-10	1.22729375986025e-09	9.48630306184841	1.4454695197227	5.27181313043141	0.577129781135807	0.564753916147765	0.683402327577922	-5.1554280698915	9.61298954162536	5.27181313043141	4.62805351439398	8.16740065991879e-06	2.41003455536668e-05	2.60888150502581	19.3571560490243	5.27181313043141	7.54574186660657	4.69783994810492e-12	2.62958579659309e-10	11.7128526395311	-17.3972680371928	5.27181313043141	-5.77981491466885	4.46289919563997e-08	2.05364859698188e-07	4.63182977254645	12.6482144523886	5.27181313043141	5.24173329623678	5.56203993091385e-07	1.27680618954137e-05	4.10327567148539
290	FAM124A	40.5751074662288	3.41549695034972	13.9326294087479	1.81455303862739e-28	8.11715017074505e-27	39.0765446405611	-0.277044696233871	3.41549695034972	-0.0858129497948166	0.931734436482841	0.947180904741567	-5.31364757064503	37.2901991972125	3.41549695034972	10.4081248679662	2.9282404640392e-19	2.08900291928025e-17	21.7458711411162	-3.22608375714947	3.41549695034972	-0.603556831591603	0.547088863836393	0.668773093154242	-4.8855311304073	2.56922971445104	3.41549695034972	0.620639245340993	0.535819097173334	0.599473702915841	-5.01039365142808	-0.0172518892136448	3.41549695034972	-0.0035384223584916	0.997181655664295	0.997730110145364	-5.03642446362641	43.7410904912469	3.41549695034972	11.1400520422325	3.59598413047014e-21	1.52132429395665e-19	22.5169008472399	-17.5528226341954	3.41549695034972	-2.92406586284841	0.00401500147012202	0.0200199822048341	-2.93474891819533
291	SLC25A19	33.2530807025613	3.39800486537008	13.952870083809	1.60836611937206e-28	7.28436356553779e-27	39.0296680980597	0.598610307140309	3.39800486537008	0.232706127523277	0.816320382333212	0.854443514879844	-5.31203301397889	26.0539625809027	3.39800486537008	8.72269066204317	6.10065961087289e-15	1.74773489902041e-13	15.3427126441305	-21.7890520921639	3.39800486537008	-5.16825632857353	7.75855781484298e-07	1.04807745728974e-05	1.60610399009246	-31.7589965164814	3.39800486537008	-6.73031637313767	3.73631648344407e-10	2.05657561355482e-09	4.3089501689252	-4.35715036118788	3.39800486537008	-0.99364380841454	0.32206479867846	0.450049581049212	-4.7147260548015	33.5056278599722	3.39800486537008	10.022697058534	2.92930226487845e-18	7.45299165994133e-17	18.051386447701	-11.2740453888869	3.39800486537008	-2.61059123582202	0.00999575010740464	0.0406042472729147	-3.18118734398848
292	CHEK2	27.325671128656	4.65249504663334	12.945330261592	6.7122735950424e-26	1.99630698337569e-24	39.0207526750424	5.49036591536058	4.65249504663334	2.53072643771947	0.0124584194754024	0.0216879822287108	-2.87064861871871	19.6477045419721	4.65249504663334	7.29683806989043	1.82826100094221e-11	2.55185023341231e-10	11.8441563716199	-10.9195363859743	4.65249504663334	-2.80582042098837	0.00571425509340782	0.0196012238669222	-2.67804389442425	-48.0090769774369	4.65249504663334	-11.6432122221143	1.72753080343736e-22	3.29650327264314e-21	20.1329925528853	-12.5999552561174	4.65249504663334	-3.18950706402538	0.00174945280791586	0.00697416997750243	-2.02935342591521	30.3942299990371	4.65249504663334	10.1951565548655	1.04690139734759e-18	2.88558806869924e-17	21.9009510483807	-3.518020137491	4.65249504663334	-0.913620088285207	0.362445275229145	0.535040597663797	-4.83584639937209
293	MTDH	-11.5938700995388	7.41979806810166	-12.1481152492366	8.19504377461908e-24	1.73809854820518e-22	39.0022719709106	3.85069474156482	7.41979806810166	4.39041417192597	2.17787687109701e-05	6.74178277028469e-05	2.48939527922571	3.13586889007128	7.41979806810166	2.69428191740394	0.00789358596539805	0.0160653534984747	-2.52405595288019	4.0381836359415	7.41979806810166	3.41357317411651	0.000833129058923832	0.0041391004452224	-0.733619156792449	5.45760743688277	7.41979806810166	4.96219913539073	1.94212612392091e-06	6.36012800557956e-06	4.35678004176194	7.33520746846876	7.41979806810166	5.34111556578717	3.52962839549592e-07	5.60073631935183e-06	5.23987480700586	-15.0403047005245	7.41979806810166	-9.69623314872452	2.03799755870028e-17	4.50298448445618e-16	21.9285779121941	0.930128668536685	7.41979806810166	0.715062352844037	0.475729443329995	0.636594492962294	-5.31450149219973
294	SCG3	39.8060557043198	3.93841809085434	13.3665808549439	5.34960442395716e-27	1.93989808264094e-25	38.9633880168549	-14.1764544498174	3.93841809085434	-4.02993858366853	9.0062881688061e-05	0.000246436789577635	0.58972251170549	36.0024456569479	3.93841809085434	9.83385066769835	9.00901888942069e-18	4.55247412861235e-16	21.1303923925331	-35.6174587327955	3.93841809085434	-5.46781352087402	1.96190940690223e-07	3.11253505470026e-06	1.58918168973891	77.1952815146657	3.93841809085434	26.4751726237308	3.66217352231283e-57	1.59890495984178e-54	79.7481286475215	-22.8889480400493	3.93841809085434	-3.61610404996909	0.000412987549781332	0.00211930376392254	-1.77735395752852	26.783938446035	3.93841809085434	6.01899524829157	1.38972142552172e-08	6.95816943099524e-08	5.53365168319371	-17.4091260259743	3.93841809085434	-2.65627011370202	0.00879306431201695	0.0367443709669468	-3.23300415463621
295	SLC1A5	21.4432273162468	5.35458263870672	12.5668410344655	6.55544043103156e-25	1.6601538817798e-23	38.8972049282631	5.30996743788831	5.35458263870672	3.08264507341316	0.00245982306371934	0.00501943704253067	-1.59688785850461	20.6570995893391	5.35458263870672	9.6879797011763	2.14011164234257e-17	9.98261477614067e-16	22.9389522884003	-12.0047565464304	5.35458263870672	-4.08153199339841	7.38857151994807e-05	0.000540524518366174	0.313222389254055	-42.150319645809	5.35458263870672	-13.452376892405	3.19928511677536e-27	9.36198312321799e-26	29.3582464561985	-5.60806945058396	5.35458263870672	-1.99216687424532	0.0482454689325869	0.102014586090505	-3.81690232158173	10.5886343858636	5.35458263870672	3.98948436894178	0.000105058022317139	0.000269370052523273	0.324542763035981	-5.42939043204223	5.35458263870672	-1.76629232093687	0.079467983556829	0.186938155285084	-4.11200468864907
296	GALNT1	-16.5376367034742	6.44873871018425	-12.5179114025018	8.80431523539705e-25	2.15953035492941e-23	38.8726013292967	8.20098775157747	6.44873871018425	7.15433085036744	3.94573814871708e-11	3.6436321398686e-10	13.9183004832808	-3.00569198548589	6.44873871018425	-1.82870874668222	0.0695145220350112	0.108984632004043	-4.09857352006939	6.225005603269	6.44873871018425	3.97237977980413	0.000112089661424353	0.000760857372168415	0.767814481042707	-0.797706054933821	6.44873871018425	-0.513418260348012	0.60844643187809	0.66685337924986	-5.40752807626367	11.6483855318695	6.44873871018425	6.43095658279371	1.75530685565302e-09	5.58576511062762e-08	8.80805806561905	-15.2158804410913	6.44873871018425	-7.95087521202807	4.95249904632936e-13	5.18258449234647e-12	14.3197837129768	4.96038692733466	6.44873871018425	2.80816353345598	0.00567502078998539	0.0262692332157297	-2.31680076612311
297	CADM1	-57.3022256713252	5.58461723044004	-13.8964468287554	2.25135293269364e-28	9.86888243387593e-27	38.8658503662698	10.1241372127937	5.58461723044004	3.46353544803615	0.000702603326479234	0.00160706523648802	-0.563403136806574	-47.6306692844962	5.58461723044004	-7.69909964034533	2.0153044795458e-12	3.44241758908332e-11	9.78932843986547	5.03896205919756	5.58461723044004	1.20937205953669	0.22850380937189	0.354227961836981	-4.80478638227387	38.3337732277911	5.58461723044004	11.9067269285024	3.51918502833233e-23	7.19324055884782e-22	35.1054113948839	11.0186307579671	5.58461723044004	2.43044704198102	0.0163114061006789	0.0430565895015502	-3.09967202113922	-46.0578326000755	5.58461723044004	-6.63250727270837	6.21777696824542e-10	3.85827376966451e-09	5.57942388880619	15.7872986965567	5.58461723044004	3.64230674208222	0.000376342293981179	0.0030541086533863	-0.412322398689035
298	PDLIM1	25.7419343047691	6.67447415736085	12.081599212668	1.22440799723308e-23	2.54560253139029e-22	38.8168380015935	-20.155005848112	6.67447415736085	-7.9195101348941	5.90404582446129e-13	7.32302956522670e-12	16.8830031663349	22.9397394314343	6.67447415736085	8.60871992897911	1.17705427772121e-14	3.13354815642123e-13	19.8143861787435	-16.7401874450093	6.67447415736085	-4.50692123868115	1.35235621919747e-05	0.000126486445008915	1.97117647395665	-7.54258698078229	6.67447415736085	-2.52052194844374	0.0128093834540311	0.0214505094201824	-2.89134120846096	-31.5830967840064	6.67447415736085	-6.8290150409271	2.22672147808737e-10	8.86748095446931e-09	8.24805150675805	31.6898634664769	6.67447415736085	11.3091520737914	1.29716006980672e-21	5.92405948198339e-20	31.9521089146889	-35.8829867796309	6.67447415736085	-8.05852731557631	2.70420792211312e-13	2.17032569631358e-11	12.785153826255
299	BASP1	-25.3342852493851	8.22343513518349	-12.0157524488013	1.82207309414429e-23	3.68294959677499e-22	38.7842174218792	6.59423423682784	8.22343513518349	3.66352828342135	0.000348936980424645	0.000848062155719216	0.0556086659865276	-8.12274056709504	8.22343513518349	-3.15477089543013	0.00195621044688164	0.00463670728071945	-1.40668910633992	-1.55453795289717	8.22343513518349	-0.619008302142685	0.53688995590589	0.659110771421976	-5.51888979325428	37.4291588665559	8.22343513518349	19.2972448538835	9.51232628152653e-42	8.72496145906404e-40	74.5663288625438	9.23155113808674	8.22343513518349	3.26808134837787	0.00135436375941849	0.00565743606354874	-1.13587433627484	-40.0273255388152	8.22343513518349	-10.7686604287249	3.36401613737468e-20	1.20387659473589e-18	25.8105537648846	-1.66299311958912	8.22343513518349	-0.602808530172391	0.547585237278612	0.696120762275338	-5.44886895305938
300	TSPAN14	-27.2106714567809	5.46580017344964	-13.1100655490604	2.49367882816657e-26	7.95862702030355e-25	38.7512692036887	5.628684295991	5.46580017344964	3.23844078185245	0.00149246030963274	0.00318292385299753	-1.18729899236404	-16.4485402630402	5.46580017344964	-5.70611221708188	6.35910834201416e-08	4.08292162076968e-07	5.24920175786767	0.184932415164825	5.46580017344964	0.074234758703738	0.940926719224196	0.962081043590829	-5.36074169006614	0.551759307924145	5.46580017344964	0.231533638567442	0.817229280208897	0.85027768854146	-5.37649453205677	5.33686940450318	5.46580017344964	1.95081600175106	0.053022579252479	0.109818112436586	-3.87468307458418	-18.9084776711889	5.46580017344964	-5.69960489950134	6.56022836898168e-08	2.94285715531475e-07	4.42813673781636	2.45675483553544	5.46580017344964	0.880748817136163	0.379922933387198	0.551224088518046	-4.98684966149884
301	ZSCAN2	29.0888131283343	3.85034481208899	13.4691662510232	2.89322511705308e-27	1.0927180675652e-25	38.7038328837078	-20.8809434995794	3.85034481208899	-8.17788594261564	1.37798134919882e-13	1.92090248103513e-12	14.7725079082436	19.5547084819409	3.85034481208899	6.70621151118444	4.23742231989464e-10	4.41330769290553e-09	8.23989014336041	-12.1453634065194	3.85034481208899	-3.33898662214501	0.00107085187571382	0.00506647083806515	-1.80118598794284	5.26250074587793	3.85034481208899	1.76294210575495	0.0800337711482665	0.11312724839204	-4.11717071018425	-13.092430319129	3.85034481208899	-3.07056725258559	0.0025550466377634	0.00951847028946291	-2.55038830811364	37.8853106499736	3.85034481208899	13.1906701409269	1.53681363725653e-26	1.99694295841132e-24	30.9410812786981	-11.4416316090655	3.85034481208899	-3.04710192418477	0.0027498583385474	0.0149475616360781	-2.37446268714209
302	LEFTY1	75.0437938579181	2.35002607416933	14.6732162625263	2.24174259494513e-30	1.34442969361682e-28	38.6880741710919	-43.9091984230673	2.35002607416933	-4.92732238701124	2.26309628597241e-06	8.5799569160781e-06	0.586327335660844	56.282266976482	2.35002607416933	9.01437375018484	1.12253716218359e-15	3.79334152484022e-14	15.2112053113353	-25.8039799360553	2.35002607416933	-2.26921770225491	0.0247424444999417	0.0634548359297143	-3.85992705746698	-25.9501365002321	2.35002607416933	-2.7882320654684	0.00601674586697729	0.0107484093515642	-3.09445410203903	-23.7620028974912	2.35002607416933	-2.17612023273634	0.0311786340708014	0.0719785936723345	-3.90754200511872	86.274335479579	2.35002607416933	14.4951183565701	6.42368913608376e-30	1.59351288455351e-27	33.6822638468581	-37.4832055429426	2.35002607416933	-3.30329085276341	0.00120581758313475	0.00776947988188652	-2.81957153002479
303	CBX1	-16.1641877295165	7.71093769275483	-12.05017167583	1.48020552217833e-23	3.0142618049583e-22	38.6806639807655	10.0943737503861	7.71093769275483	8.62627719630974	1.06389448470321e-14	1.7674898478745e-13	21.7831167845477	-0.328903303671884	7.71093769275483	-0.201794084903304	0.840362794943621	0.878907826106277	-5.62818918774953	7.58824533538903	7.71093769275483	4.77146566426677	4.44459735343874e-06	4.82234394759283e-05	3.64418738223925	4.6789750506094	7.71093769275483	3.08776297693379	0.00242047127415292	0.00467650782918771	-1.57654444495895	12.1218673804098	7.71093769275483	6.57134823187212	8.53366570904923e-10	2.93832685218525e-08	10.2556457274146	-13.639627351367	7.71093769275483	-6.33123125292771	2.91569117035933e-09	1.63120292795859e-08	8.54758552922211	5.64787609680345	7.71093769275483	3.2390569364289	0.00148946083375399	0.00914882667440898	-1.21128725872966
304	POLR3GL	-33.798258570063	4.74588210057974	-14.0815534586016	7.47529459521251e-29	3.5630061356657e-27	38.6628713400873	1.87323983451216	4.74588210057974	0.989758516391686	0.323954086296787	0.391405673226636	-5.14116933578093	-28.0661413616354	4.74588210057974	-8.1595607652491	1.52859411141412e-13	3.2523595957281e-12	11.3179007121767	11.6363678397342	4.74588210057974	4.57477740499287	1.02067023338057e-05	9.98263046357426e-05	2.09008189161471	12.4971583810026	4.74588210057974	5.2101454075685	6.41992913826465e-07	2.26555210294726e-06	4.2887305118845	7.57205836222787	4.74588210057974	2.39772687746424	0.0177801090193849	0.046119270424569	-3.2475145994215	-40.6657782869169	4.74588210057974	-9.97404540036452	3.91390708586165e-18	9.73127467931204e-17	13.8243575138116	15.9071293779552	4.74588210057974	5.90438623496445	2.43868651896941e-08	8.14125567108981e-07	6.08871896404402
305	EPCAM	34.9759378529149	7.08361623190303	11.936586526676	2.9386274687707e-23	5.74822917950398e-22	38.5878382537481	-20.2546128124676	7.08361623190303	-5.73347359474773	5.57750145857185e-08	2.89071360020474e-07	7.41277612360967	31.552163991708	7.08361623190303	8.97609212779947	1.40298672824112e-15	4.62646529871655e-14	22.2255838599575	-15.4158459402486	7.08361623190303	-2.8218922142688	0.00545003318029517	0.0188788042408511	-2.33973264385227	-1.56346378210426	7.08361623190303	-0.396222020380925	0.692528356644457	0.742748060604721	-5.53453555738242	-26.3566879177011	7.08361623190303	-4.37818321318524	2.28846681425435e-05	0.000194234955502226	1.29867706155512	31.0306347377344	7.08361623190303	8.11369528746364	1.98103608977777e-13	2.21774450460763e-12	17.5956909187909	-32.6958647647549	7.08361623190303	-5.71992518174372	5.95199065908043e-08	1.79464027745477e-06	5.63186922698804
306	CRLF1	50.7665832993291	2.55653982619718	14.9699538553848	3.9030670003497e-31	2.74851460056884e-29	38.5648391531105	-39.735516649392	2.55653982619718	-8.12581374139507	1.84996103013369e-13	2.4928795856678e-12	9.69695056446619	42.2910397061518	2.55653982619718	10.0672820999574	2.24569910714751e-18	1.31578851044183e-16	17.7943244910946	-27.1736660888987	2.55653982619718	-3.68653909974076	0.000321356990606623	0.00187072616131802	-2.40216151535427	44.2928071349543	2.55653982619718	11.4829599354766	4.54505296805213e-22	8.29586173014867e-21	24.0140334911022	-24.0846669748961	2.55653982619718	-2.90082766762351	0.00430698376437445	0.0146177636157174	-3.46755260927337	71.6442705529239	2.55653982619718	17.7479789430997	4.68010996496774e-38	5.10834002676228e-35	39.8474635455887	-16.7977770082483	2.55653982619718	-2.80378806923114	0.00574848586625579	0.0265193251184201	-3.08542554800145
307	TRAPPC1	-16.8109424140743	7.46141426675801	-12.0919469115196	1.15026464608386e-23	2.40519896781711e-22	38.5082199784152	4.24672580145893	7.46141426675801	3.43750958367865	0.000767990789763243	0.00174274833061659	-0.61799494880302	-3.8511345212661	7.46141426675801	-2.25428473580449	0.0256891910040855	0.0457045672061276	-3.42865278929192	9.52342402704116	7.46141426675801	5.86865635989749	2.90241027583505e-08	5.58726775321686e-07	7.81638143937752	12.4862570921621	7.46141426675801	8.22886719605936	1.03213683532931e-13	8.7128952495123e-13	18.6354405331014	4.46238368520367	7.46141426675801	2.24644139038044	0.0261990253225198	0.0626972947588914	-3.41370069672074	-26.0358685455128	7.46141426675801	-11.1590539970446	3.20682154261073e-21	1.38349632954925e-19	27.0468346289802	3.69440778540971	7.46141426675801	2.08454283910489	0.0388786129171189	0.11196835355946	-3.72581180356356
308	HOMER3	-25.8171550368546	6.18426477912083	-12.6257350220425	4.59686060872702e-25	1.19748767408724e-23	38.4579385265436	4.10110726046844	6.18426477912083	2.39504894966146	0.017905344197647	0.0300256309597967	-3.20907977667558	-18.6949063141887	6.18426477912083	-6.67775131735929	4.91488418747617e-10	5.02773766694492e-09	9.36496506438332	-0.473551975827433	6.18426477912083	-0.190329242780775	0.849319473541006	0.903276045376603	-5.42391847978193	13.2542120581032	6.18426477912083	6.22973072510132	4.86638637558912e-09	2.3174785030347e-08	8.99944175262075	7.82475875676036	6.18426477912083	2.87482892434596	0.00465662279778557	0.0155672397665634	-2.20449407997529	-45.7330618311207	6.18426477912083	-11.3663457142539	9.18648070858012e-22	4.32200159198931e-20	20.4231753378831	17.4811902778737	6.18426477912083	7.45865951880402	7.57344149703262e-12	5.07141803313565e-10	13.6411536380632
309	SMARCA1	-17.1916558878206	6.33258547837686	-12.4827499604054	1.08833454745613e-24	2.59370558635015e-23	38.3893142039494	2.7504066174921	6.33258547837686	2.2684624081951	0.0247895864168813	0.0401569688707199	-3.46232603353926	-7.85801220045157	6.33258547837686	-4.40346011923764	2.06558784937922e-05	7.6323261259222e-05	1.88784233785133	7.83688684899847	6.33258547837686	4.65076479070068	7.42320595207294e-06	7.52314697928284e-05	2.79893794571965	2.6736596734505	6.33258547837686	1.70672072193205	0.0900317361042906	0.12548798360086	-4.30278182687863	3.99801553217761	6.33258547837686	1.98715770418172	0.0488039908666746	0.10277508376289	-3.82409869497995	-18.0908506124077	6.33258547837686	-8.66968844227688	8.28412359085156e-15	1.18197658815875e-13	16.4163361319507	3.26017447562164	6.33258547837686	1.81132885970245	0.0721762542914073	0.17452454931119	-4.10093179785354
310	POU5F1B	53.3175336694579	2.02023238434706	15.87888401026	1.94058346494618e-33	2.09717510097897e-31	38.3585542269278	-24.482621882723	2.02023238434706	-5.51842872130843	1.54805476430154e-07	7.38506020644723e-07	2.75761425559072	38.5745312460816	2.02023238434706	9.19611369184175	3.88147145770695e-16	1.39822643435219e-14	13.4972489347897	-12.6823795371156	2.02023238434706	-2.10850041870957	0.0367210253543783	0.0867042090384075	-3.93281503416115	-13.1033107727609	2.02023238434706	-2.14862217564647	0.0333383403747985	0.0513337119509757	-3.90687896981553	-22.4417857799539	2.02023238434706	-2.86120703218358	0.00485000662081155	0.0160856342346272	-3.5624282568114	59.1789075976743	2.02023238434706	13.8345512786426	3.25667521786281e-28	5.64231904809089e-26	25.404287552906	-26.4528310177746	2.02023238434706	-3.87167188256864	0.000163489892211969	0.00157919661371119	-2.24208651416259
311	FAM98A	16.1200402618122	5.33998410815928	12.5282514775374	8.27225232956369e-25	2.04742934642149e-23	38.3387813097785	-6.60859380668543	5.33998410815928	-4.89528429048778	2.60289447314305e-06	9.71966923515442e-06	3.91925706522682	15.3014970351483	5.33998410815928	9.35318875473738	1.5439361066019e-16	6.01859378698561e-15	20.9990548491391	-12.6718628838987	5.33998410815928	-5.69032630169654	6.85780601210239e-08	1.18814210511266e-06	4.70110663092316	-2.56153897823411	5.33998410815928	-1.47689363876661	0.14189004930895	0.188364131380101	-4.51510611883209	-13.8787519551252	5.33998410815928	-5.52140630860156	1.52656670242208e-07	2.80041605998942e-06	3.50319642800404	10.2399142910152	5.33998410815928	5.4503813204573	2.12806315727465e-07	8.73225915851611e-07	4.80508937479076	-6.0734693785627	5.33998410815928	-2.83570033429955	0.0052319786882529	0.024657619767824	-2.43716112842626
312	SMPDL3B	54.6056525509644	2.51849924104637	14.8712213744197	6.97649472257444e-31	4.61505696344849e-29	38.3277010041343	-22.0745961890027	2.51849924104637	-4.54546292020335	1.15300084592916e-05	3.78268837791306e-05	0.855996197902598	42.3291542386027	2.51849924104637	9.6094679728274	3.40596964999407e-17	1.53620490618534e-15	16.9161609513408	-10.331034578388	2.51849924104637	-1.45834570789212	0.146925201938505	0.252873654914654	-4.41895015543239	-28.970976832279	2.51849924104637	-3.49702580851734	0.000626137725188195	0.0013463934732918	-2.71263517811048	-9.11682167106895	2.51849924104637	-1.27239192017641	0.205286784715921	0.319372020606937	-4.52919598248379	42.3931946189205	2.51849924104637	8.1784109123729	1.3738910709939e-13	1.58352914888051e-12	10.1526419415674	-21.973160197811	2.51849924104637	-3.19459869776826	0.00172091144729565	0.0102363751756033	-2.67631367200788
313	ARL6IP5	-26.2909321695312	6.4609933609583	-12.4919392255933	1.02967431551244e-24	2.48099230768616e-23	38.3105614164548	1.64395222272257	6.4609933609583	0.906232299277642	0.366328373033186	0.434003494155783	-5.39132491399312	-15.7910071119993	6.4609933609583	-5.81605039543437	3.74627033543954e-08	2.53820861026211e-07	6.66009273056458	13.5634794554999	6.4609933609583	5.86564446505683	2.94523561450546e-08	5.64977974206099e-07	7.46127001956259	19.7160157979055	6.4609933609583	9.28846754783331	2.2583171010207e-16	2.46394940691169e-15	23.0598945035956	6.18451093827568	6.4609933609583	2.12416283100905	0.0353668881234353	0.079499128843668	-3.61357956189137	-24.0788667942898	6.4609933609583	-7.26567882314057	2.16436080005692e-11	1.7383368751009e-10	10.7039736916611	6.52874087149567	6.4609933609583	2.49899536827298	0.0135788851133018	0.0510552983161175	-2.93895526811835
314	CNMD	48.3422854570805	5.02684601957002	12.4962705438468	1.00313281483315e-24	2.43315437197863e-23	38.2609833660403	-11.1562503200648	5.02684601957002	-2.376776327021	0.0187809118527087	0.0313493887249297	-3.17286128867208	45.4560721470976	5.02684601957002	10.0666439831259	2.25425974761907e-18	1.31578851044183e-16	25.1485894216411	0.919115685597364	5.02684601957002	0.133910620058253	0.893660418136789	0.93220534902351	-5.1682850208176	13.9040269970015	5.02684601957002	2.72353056698023	0.00725909400150646	0.0127692201493059	-2.50382971505359	-21.9871600115509	5.02684601957002	-2.7060253667477	0.00763303619473259	0.0230724425548342	-2.89524225274291	28.7214583260382	5.02684601957002	5.30815086516149	4.10669646043036e-07	1.59859457437936e-06	4.53184736474441	-25.1385653260933	5.02684601957002	-3.32324578077183	0.0011285277526681	0.00735835150559878	-1.71199310517041
315	NIPBL	-16.053959234413	6.42869540596751	-12.3617608983168	2.25766674294773e-24	5.17219764641677e-23	38.2502549409854	3.56989428684936	6.42869540596751	3.09002999162029	0.0024032268507205	0.0049177392342734	-1.57273087822754	0.502943481506862	6.42869540596751	0.318088191115915	0.750879353673154	0.805567932508598	-5.45474733268312	1.35317011236228	6.42869540596751	0.818370927345676	0.414499014603073	0.548879429979382	-5.18352634681453	6.40278051355537	6.42869540596751	4.41389663345112	1.97978946414021e-05	5.50018928194921e-05	2.24703101186529	7.20617838211041	6.42869540596751	3.814163891069	0.000202188663386592	0.00118092689558784	0.0336989557803324	-17.9587088753169	6.42869540596751	-8.19760136032078	1.23236339052622e-13	1.42794547851313e-12	13.7849579731	0.24812819455292	6.42869540596751	0.139316347873704	0.889395031865374	0.937416205210101	-5.39206856772298
316	ARID1B	-18.4682140482395	6.37742310799904	-12.4132590163515	1.6548434415274e-24	3.87609788932866e-23	38.2437881562633	1.3383765695877	6.37742310799904	1.0133456155241	0.312596523237801	0.379531818814305	-5.29189135587437	-3.34748031609544	6.37742310799904	-1.78153490755818	0.0769351410266847	0.11924254785468	-4.15863797840931	0.87400739554993	6.37742310799904	0.466906930375205	0.641272874259472	0.745980349673076	-5.36477465259745	7.80166449383959	6.37742310799904	4.73811515394803	5.12575230688524e-06	1.56147324671092e-05	3.32562864557023	4.53477546355437	6.37742310799904	2.07145797687438	0.0401023257275596	0.0880540907898437	-3.69636247036679	-16.2222638240837	6.37742310799904	-6.96286905794426	1.09742585762523e-10	7.82902172286236e-10	9.83309501521627	7.43664899243198	6.37742310799904	3.88118204705698	0.000157811411058485	0.00152976159121081	0.378840274879197
317	TMSB10	-20.4057311577178	11.0198793691098	-11.5244947411163	3.53724788564825e-22	5.99519575649856e-21	38.19830543622	-2.72204250806754	11.0198793691098	-1.71247385295824	0.0889641001143203	0.125815386466417	-4.82750952625901	-5.39375123990368	11.0198793691098	-2.66356380621317	0.00861361219531286	0.0173752683629347	-2.72978792376211	-8.54291871428029	11.0198793691098	-4.08669380440643	7.24295440472821e-05	0.000530939203006101	1.44974244192324	21.103956101969	11.0198793691098	12.2887505278109	3.50716536493125e-24	7.89292988829373e-23	42.5675116116399	-1.83450726024074	11.0198793691098	-0.757177238001961	0.450182144001947	0.576682695714122	-5.57233270248257	-21.057256043724	11.0198793691098	-8.39509179008992	4.00637882531095e-14	5.03797521639044e-13	19.9822251419744	-2.65248366943832	11.0198793691098	-1.23560993933797	0.218617662314995	0.381732808217592	-5.2349376234559
318	CR1L	65.8374531911924	2.12334032091555	15.3914798187389	3.30263596578898e-32	2.67024233826569e-30	38.194293502504	-52.7684167230749	2.12334032091555	-6.31731139888116	3.12868495577367e-09	2.02670099742847e-08	1.87338686492386	52.7777032649267	2.12334032091555	10.5360625513355	1.35997689250002e-19	1.04536251983364e-17	19.3157932457566	-39.9617815242493	2.12334032091555	-3.98202224294475	0.00010807234446308	0.000737717098070369	-2.42440765458215	-35.7946256125188	2.12334032091555	-3.88539263632562	0.000155357639152557	0.000370004065317512	-2.28405338472247	-30.4885551737315	2.12334032091555	-2.77179190059243	0.00631259640192228	0.0198222064807197	-3.70882178901088	92.967804026192	2.12334032091555	19.7891825698421	6.80819856378218e-43	2.47704957745608e-39	45.274756281148	-20.7818228042627	2.12334032091555	-2.42309541429464	0.0166316768958955	0.059422177845728	-3.71376395727483
319	PHIP	-15.0726061595277	7.25196807901536	-12.0590920712086	1.40260168622347e-23	2.87574924539186e-22	38.172510020101	8.97562211614087	7.25196807901536	8.16219862701469	1.5059467942509e-13	2.07805426792018e-12	19.193139927973	-0.0529030986675521	7.25196807901536	-0.0347485167667911	0.972328444862073	0.980120050693674	-5.59594413940292	0.635167719960056	7.25196807901536	0.397749397332495	0.691404552684403	0.785759210074085	-5.48750483049847	4.6388120171737	7.25196807901536	3.28422031024777	0.00128427441121472	0.00260168062331267	-1.06551468097835	8.62993273799924	7.25196807901536	4.76103963145023	4.64752840803909e-06	5.10339764323407e-05	3.11043777563523	-16.1567548742298	7.25196807901536	-8.2295370558735	1.02822101774028e-13	1.20418802667759e-12	15.8527793140596	9.01808746616731	7.25196807901536	5.68640498657745	6.98750314894413e-08	2.08130754419745e-06	6.80421614126282
320	RNF125	42.5007686357157	2.60126677310671	14.924161292727	5.10911365193935e-31	3.52949212094418e-29	38.1546458262877	-20.5784517898979	2.60126677310671	-5.72854339726868	5.71102658729549e-08	2.94871595081978e-07	4.1172725144048	37.4125222379939	2.60126677310671	10.7894374722375	2.9689566985485e-20	2.49278172035822e-18	20.2096122326478	-22.144065716312	2.60126677310671	-3.85858864493106	0.000171619974433617	0.00109290082902155	-1.98842311379174	-42.0222088336656	2.60126677310671	-6.32648596101731	2.98664743053065e-09	1.46381934010966e-08	0.865493291608378	-25.9923530337942	2.60126677310671	-3.72906006221897	0.00027573221404693	0.00152540147811568	-2.6886005509939	52.941099957834	2.60126677310671	15.0992079233989	1.82714141532547e-31	5.69807101379356e-29	32.0729220997587	-11.6742710524494	2.60126677310671	-2.22419775406249	0.0276932637674635	0.0869847407257162	-3.78885699137943
321	CAST	-31.8206855727908	5.69107897725942	-12.94407382696	6.7631870609046e-26	2.00598333613515e-24	38.130912493291	7.00958683308771	5.69107897725942	3.46321041142768	0.000703386698993939	0.00160851997056754	-0.565085510583611	-23.7880497000974	5.69107897725942	-6.82971382629974	2.21854855975806e-10	2.44107434775798e-09	8.91905256723647	17.1633328572136	5.69107897725942	6.37110634468595	2.38140083027125e-09	5.48375317772377e-08	8.88184136272024	-15.5142475646791	5.69107897725942	-4.7522676167299	4.82518670064725e-06	1.47609060643399e-05	2.4877787952606	7.82416985715837	5.69107897725942	2.43048942618915	0.0163095756350836	0.0430565895015502	-3.10820707646812	-39.9077477165329	5.69107897725942	-9.29871744713389	2.1264076084758e-16	3.99479157427081e-15	14.619297681835	5.42127476908548	5.69107897725942	1.73053803808384	0.0856786681996477	0.197254305715915	-4.18063536400506
322	ZBTB16	-63.0497337067465	3.883852115821	-15.8362662756706	2.48399114741489e-33	2.55780786547486e-31	38.0941920512969	44.7171168130481	3.883852115821	17.1315576172875	1.49342280153504e-36	8.15035493937746e-34	55.6011099633575	-60.6355848892602	3.883852115821	-8.27254304226411	8.05396273702171e-14	1.82006217959818e-12	5.5979398467446	24.2444570090293	3.883852115821	6.49707130467007	1.25104816529025e-09	2.98148269086093e-08	7.93910252185795	36.8846668546571	3.883852115821	11.6312035690662	1.85742581947309e-22	3.53202139713393e-21	29.7343738953775	44.4186438774845	3.883852115821	11.6528834820348	1.62955191193608e-22	5.389866399631e-20	26.2325221321079	-54.0111719774404	3.883852115821	-8.16596084177324	1.47422150993584e-13	1.68317236202402e-12	6.70688617497708	40.5677521575971	3.883852115821	10.690411415484	5.38392694009505e-20	1.36664098956134e-17	22.9152053282095
323	TOP1MT	20.0240582718061	4.56630778037248	12.885258864727	9.63394400294265e-26	2.76722365242418e-24	38.0794181620404	-7.50018180183565	4.56630778037248	-4.61390147033482	8.66703673271868e-06	2.91617465898965e-05	2.72983893127567	16.8212690618663	4.56630778037248	8.5514095417236	1.63645201012548e-14	4.27317552404774e-13	16.4850061371521	-10.0644231571079	4.56630778037248	-4.04882463223716	8.37836587289927e-05	0.00060283364207446	0.0525454874767002	-30.7669698389928	4.56630778037248	-12.0514493095168	1.46883251027437e-23	3.11912584623439e-22	24.4419154157734	-8.28729080842954	4.56630778037248	-2.77568485556974	0.00624136888865693	0.0196324326857897	-2.82301601149114	18.3537562704972	4.56630778037248	7.98024377922377	4.2000941943782e-13	4.44655946960602e-12	12.6409052829029	-2.90015021774396	4.56630778037248	-1.05811128820312	0.291778312964889	0.464386160106702	-4.74324256940682
324	SPOP	-19.3894709404653	5.39337646136917	-12.8844984682303	9.67812046791071e-26	2.77261640176497e-24	38.0549647367559	10.5468455199079	5.39337646136917	8.31458544415564	6.34065795214673e-14	9.35247047941643e-13	18.8164798755264	-15.7635077020732	5.39337646136917	-7.55394825492775	4.4905950802207e-12	7.11391078383295e-11	11.7620277053919	5.19518159548231	5.39337646136917	2.75025365904015	0.00672020090148432	0.022338711842481	-2.48233270260528	5.95778870390179	5.39337646136917	3.50618256575996	0.000606634973979343	0.00130909860438603	-0.655839399669436	9.96397615510257	5.39337646136917	4.83111175333497	3.43854664063819e-06	3.95644576614171e-05	2.64845412064036	-27.3325814953643	5.39337646136917	-11.0412238212548	6.52296803810239e-21	2.64677309055344e-19	21.2802938394685	10.8915685475342	5.39337646136917	5.66231191022228	7.83870379233023e-08	2.31241761873742e-06	5.59467984482375
325	LYAR	20.657869743317	6.16161515960559	12.0726475115534	1.29239438542267e-23	2.67675231819516e-22	37.9979212228943	0.54943543731217	6.16161515960559	0.308916497645295	0.757832003938672	0.804408861518098	-5.67338786708946	21.425217089407	6.16161515960559	10.062199848555	2.31478947013232e-18	1.34393229077097e-16	25.9732628449804	-6.19133871204677	6.16161515960559	-2.26540189978428	0.0249814145360533	0.0639124371115052	-3.3793170956538	-5.81315613586165	6.16161515960559	-2.50771949107935	0.0132621877540048	0.0221476100573688	-2.91805000292205	-6.61081089309531	6.16161515960559	-2.124745081033	0.0353173892517928	0.0794168322380137	-3.62157086335556	8.56029908899156	6.16161515960559	3.17047391840623	0.0018600836439278	0.00378925214137214	-1.55168995077852	-5.60869671931795	6.16161515960559	-1.97613894732984	0.0500519067312773	0.13446137385476	-3.84036140150013
326	ARL2BP	-25.3331420749821	5.77627163995296	-12.7396360477349	2.31464929635779e-25	6.1922541837611e-24	37.9962759511101	9.76572458522139	5.77627163995296	5.92654826633577	2.18843190675427e-08	1.22307907128637e-07	8.25156541410098	-19.4304574171316	5.77627163995296	-7.0438814091662	7.12959334932188e-11	8.75360083327877e-10	10.1852350976796	10.0579267951631	5.77627163995296	4.3810715969603	2.26187362813403e-05	0.00019766493715839	1.8493615099675	13.4396168799407	5.77627163995296	6.50593950443798	1.19533041245378e-09	6.14267017510972e-09	9.8814777099122	9.62427055465228	5.77627163995296	3.44046728489187	0.000760282112522135	0.00349409652975962	-1.05601539680909	-23.6783545386373	5.77627163995296	-7.37614010150967	1.18825266874063e-11	9.96142694262982e-11	10.0023955560928	9.6784612251562	5.77627163995296	3.93052568726966	0.000131236299459285	0.00130840192958692	0.398647710934304
327	WDR12	17.561220612087	5.39756902825434	12.3821886580182	1.99592811276812e-24	4.60791752037896e-23	37.9582847488438	-3.36414785905883	5.39756902825434	-2.28589840046444	0.0237211301489812	0.0385779227599237	-3.37034864549473	11.3588347128221	5.39756902825434	6.07581919919066	1.04925465893781e-08	7.97535835815191e-08	7.57266651810744	-8.87377725503637	5.39756902825434	-3.87181734475643	0.000163401592686673	0.00104738717872746	-0.0728643910660711	-8.3993006362035	5.39756902825434	-4.23364766908311	4.07969283643525e-05	0.000107378459873862	1.22047113137447	-3.31780729071749	5.39756902825434	-1.3428493995047	0.181435779015073	0.289485678694565	-4.56727834073214	17.8477946039239	5.39756902825434	8.56749770112351	1.49196678608592e-14	2.03306085769386e-13	16.4033583248413	-6.4440218952615	5.39756902825434	-2.51251743477165	0.0130908426754441	0.0496668303613414	-3.05672516184805
328	CTNNB1	-16.6492792310155	7.46282120835301	-11.9771961007009	2.29964753388977e-23	4.57206791118522e-22	37.9507368163418	0.614356518099203	7.46282120835301	0.4860032147663	0.627704399208956	0.687683781728972	-5.76500721448212	7.54869444197222	7.46282120835301	4.67623613068137	6.66648033649523e-06	2.73860116194375e-05	3.28236783714838	4.73690832479342	7.46282120835301	2.76243970004137	0.00648673994189	0.0217319725186401	-2.36944969567843	1.13795332497569	7.46282120835301	0.704068277482502	0.482528445588149	0.548167983305022	-5.43379016008483	5.62689249133004	7.46282120835301	2.82054240727761	0.00547178778469309	0.0177382131481809	-2.26322282675662	-17.7379661011109	7.46282120835301	-8.1592453239088	1.53132485887818e-13	1.73927271952709e-12	15.7707785389518	4.61036943551851	7.46282120835301	2.58694756079995	0.0106747204644934	0.0426949702711417	-2.75444070039144
329	LUC7L3	-12.1125327956506	8.1031829421358	-11.7895161987764	7.14164433437414e-23	1.314520200838e-21	37.9357003895586	11.3700738518349	8.1031829421358	12.4247376886265	1.54415616671133e-24	1.13117211809759e-22	42.1856469878176	0.0370038632457632	8.1031829421358	0.0293927956139352	0.976592058435813	0.983439645523287	-5.69693922437395	5.63256397751954	8.1031829421358	4.45580845177618	1.6685148793566e-05	0.000151512811216117	2.56781590995573	7.2592850635258	8.1031829421358	6.21479933055704	5.24532683845536e-09	2.48600705348416e-08	9.60909427783707	13.8915906705545	8.1031829421358	9.89545286128116	6.24728227564133e-18	1.06545446935352e-15	25.6993137862185	-17.4093865489196	8.1031829421358	-10.8230943700509	2.42491974225681e-20	8.8521735741582e-19	28.3538937829217	5.61250637693636	8.1031829421358	4.14531450591452	5.77041387778595e-05	0.000670043271021634	1.46237758254489
330	SMARCC2	-16.9886909479684	5.87302731733884	-12.5162310702746	8.89395756609332e-25	2.17662661062575e-23	37.8876750073076	10.7653847866211	5.87302731733884	9.19993064300422	3.79564963245061e-16	7.86138818561641e-15	23.5133608572353	-5.51499373652313	5.87302731733884	-3.16438250107482	0.00189683982702943	0.00450674939312717	-1.53566503431116	9.19037888107557	5.87302731733884	5.68876426008914	6.90918558517646e-08	1.19514676168306e-06	6.37090753033591	15.315957081617	5.87302731733884	10.5421416370062	1.31127402184751e-19	1.95526720607454e-18	27.9450878549293	11.3928234491407	5.87302731733884	6.28918119941931	3.60689940755485e-09	1.05831470520057e-07	8.05172901207642	-14.6578945390366	5.87302731733884	-6.71185546704328	4.11445671607519e-10	2.63397624961646e-09	8.29692710484144	4.67324199869174	5.87302731733884	2.486497695541	0.01404433035937	0.0523365878704415	-2.9935581455122
331	CETN2	-19.287223111775	6.06515593831974	-12.4999648788161	9.81036316253631e-25	2.38945218185774e-23	37.8837624507626	13.5037999081552	6.06515593831974	10.3952346044469	3.16328522876389e-19	1.06030015696454e-17	29.6774900551444	-14.2376485735333	6.06515593831974	-6.87563678780605	1.74161143443769e-10	1.9658416553141e-09	10.2435568462434	18.5162845515025	6.06515593831974	11.1115549535377	4.26980063511154e-21	4.66048739322425e-19	30.4756383862987	11.7012193514731	6.06515593831974	7.07074814786334	6.1763152880284e-11	3.78307976256061e-10	12.3807137839268	17.7974742422476	6.06515593831974	8.65931995354154	8.7945127909226e-15	8.97122496382432e-13	17.3638377786915	-19.832672104393	6.06515593831974	-8.14112536551923	1.69659168828431e-13	1.91718973712453e-12	13.5219894461298	8.32491353283908	6.06515593831974	4.25632199820904	3.72925062090915e-05	0.000464666330219445	1.40419386299238
332	NR2F2	-66.5076211599987	5.88322098694471	-13.7368289058062	5.83619810486576e-28	2.4406935752724e-26	37.8601771524921	19.7477559453483	5.88322098694471	6.35412254199809	2.59603242291001e-09	1.71005998165738e-08	10.2025252111242	-53.6952877221217	5.88322098694471	-7.11201690032473	4.95190712976526e-11	6.30689221953183e-10	7.46279630640313	42.4807950058253	5.88322098694471	11.7359757957438	9.86717723442112e-23	1.34625299392133e-20	34.659269610011	8.87273927041756	5.88322098694471	2.14583029163155	0.0335646835483052	0.0516579978750354	-3.59899054959652	17.367262324039	5.88322098694471	3.50575981495638	0.000607522658451125	0.00290971192934941	-0.745707232881847	-57.6100560157863	5.88322098694471	-6.65446954321997	5.5476078456703e-10	3.46804923456422e-09	4.9353331098908	27.9891225551292	5.88322098694471	6.72592077832099	3.82311866097069e-10	1.84643098161483e-08	10.6950717703739
333	FXYD5	31.0707436674546	6.102823942307	12.01991713316	1.77683126585674e-23	3.59816572668392e-22	37.858922676045	-17.3488084071009	6.102823942307	-5.6922278694818	6.79576306437133e-08	3.47427418489991e-07	7.00636459972484	32.0012073107462	6.102823942307	10.2266710190891	8.67217401598408e-19	5.47149013783042e-17	27.1464179845316	-7.81756800910401	6.102823942307	-1.81907776182297	0.0709792674504958	0.144810972751806	-4.06544120870356	4.41408322928972	6.102823942307	1.2769955806178	0.203661246517376	0.258784924998506	-4.82333140366987	-38.0796875661354	6.102823942307	-6.97624247207404	1.02216806417966e-10	4.39250567737048e-09	8.41218600664634	25.129510268302	6.102823942307	6.42602346886502	1.8000997411484e-09	1.04068266285142e-08	8.87724538306304	-21.4643245068431	6.102823942307	-4.62329584363597	8.33218274036702e-06	0.000131614724473381	2.04023901712378
334	TBRG4	17.240910650177	5.75861035037462	12.2119888522027	5.5734834877387e-24	1.21426291953429e-22	37.8241090343255	-1.97183533669845	5.75861035037462	-1.35294587213331	0.178195499251864	0.232600319819911	-4.85224185354036	11.3390092133491	5.75861035037462	6.22842904489536	4.89832111270279e-09	4.03206447550158e-08	8.49412366071788	-3.48618892369122	5.75861035037462	-1.56461631161926	0.119870164425098	0.217447705617407	-4.38131922216976	1.51203123560994	5.75861035037462	0.814139280661238	0.416910840518681	0.484104449389511	-5.17884957456772	-4.49975160732575	5.75861035037462	-1.8948927384417	0.0601132456289294	0.121461694935166	-3.95106866679666	14.4158967442039	5.75861035037462	6.73848363704084	3.58016337746165e-10	2.31638904949579e-09	9.54049226808965	-6.40964398694466	5.75861035037462	-2.6810784230571	0.00819612167246433	0.0348774534327283	-2.68394759547847
335	TRIM44	-19.2363157367812	6.40352246048971	-12.2805046945842	3.68607465660194e-24	8.22771060875463e-23	37.7364320506831	9.75148832876423	6.40352246048971	7.23846671397738	2.50741801876576e-11	2.39025918557452e-10	14.3374868186054	-4.16975586529018	6.40352246048971	-2.13516235678029	0.0344418281490962	0.0591740208165252	-3.60807636193318	8.28673076363976	6.40352246048971	4.43968574757677	1.78223084856843e-05	0.000160503710496076	2.2092524861935	6.52570194273135	6.40352246048971	3.6917459180267	0.000315408924101368	0.000714102552699945	-0.000128656581363629	11.3539748830913	6.40352246048971	5.18758772279963	7.11007868458698e-07	1.0224836474607e-05	4.26248193409576	-21.1884755319912	6.40352246048971	-8.13764743230781	1.73028122882639e-13	1.95305270037643e-12	13.6231682139728	8.89355140508217	6.40352246048971	4.42680563797742	1.87840161610277e-05	0.00026353153778614	2.02701950605369
336	BAZ2B	-27.2081956929998	5.9963552655201	-12.5570350366085	6.95457942434204e-25	1.75310010200216e-23	37.726956984099	4.48816267686002	5.9963552655201	2.44965956495569	0.0155001285210142	0.0263978628189843	-3.08084629704294	-15.3011309574252	5.9963552655201	-5.25810130971097	5.16252792669575e-07	2.7353879766934e-06	4.31390499061893	5.52284230692109	5.9963552655201	1.99435985386946	0.0480026648471575	0.106928385062597	-3.81973378028334	14.4067488206043	5.9963552655201	6.49097731139182	1.29081083470727e-09	6.61464800977928e-09	10.0283842768706	8.35125141574533	5.9963552655201	2.80341229471287	0.00575483544227062	0.0184910299830391	-2.38934589430289	-26.1803671198432	5.9963552655201	-6.86239527236618	1.86764791416761e-10	1.26774732482211e-09	7.84879503743393	11.0658870936793	5.9963552655201	4.1977256985926	4.7003266486623e-05	0.000563162078706355	1.25716201260372
337	PPARGC1B	43.7832681110833	2.23254432693344	15.2345091556161	8.26847601037338e-32	6.40073869881031e-30	37.6969354895742	-26.2016728515929	2.23254432693344	-6.84341319169988	2.0641713160511e-10	1.68137536676849e-09	6.43379002386286	34.9112992149601	2.23254432693344	9.45294213982767	8.58190503451246e-17	3.48221165247968e-15	14.3626626411786	-24.5363948294748	2.23254432693344	-3.86896925824144	0.000165138733090648	0.00105779886835941	-2.37716040395005	5.93898682923327	2.23254432693344	1.35156750948365	0.178635277172271	0.230527790297392	-4.48958814369078	-8.95015905884302	2.23254432693344	-1.774153048626	0.0781533493901166	0.150130906123394	-4.18603550986306	53.981275394135	2.23254432693344	14.9862683156187	3.54620341029276e-31	1.07518917287071e-28	29.7194660405648	-22.4453826969549	2.23254432693344	-4.09400902477062	7.04127873633226e-05	0.000791509345077926	-1.62541196700271
338	GALNT3	59.8559607512518	2.16465889268763	15.4422070546435	2.45627485615546e-32	2.03107879204067e-30	37.6666865482652	-41.2980826302081	2.16465889268763	-6.13963009051497	7.63986609506125e-09	4.63530508213416e-08	2.30910188682878	58.1845895419801	2.16465889268763	13.0195682428202	4.2955021907319e-26	1.20218990799586e-23	26.5736863768812	-33.4735896509464	2.16465889268763	-3.81457805560515	0.000201881176851132	0.00125563648566068	-2.56429290417571	-30.4866792846028	2.16465889268763	-3.18693958015949	0.00176401115109845	0.00348870840990027	-3.35424466042265	-23.8245471013998	2.16465889268763	-2.502315244482	0.0134575819881314	0.0367591359860998	-3.87264186552308	70.045632635198	2.16465889268763	14.8592885749042	7.4842295201466e-31	2.10696004068801e-28	29.7595040874931	-23.4142963034031	2.16465889268763	-3.26220666638153	0.00138075008304931	0.00861685943766905	-2.72275983243692
339	FERMT1	54.206533849138	2.40756368575329	14.7850930455661	1.15869952466485e-30	7.39602649808e-29	37.542933710707	-30.7549961863736	2.40756368575329	-5.72123325210177	5.914786758575e-08	3.04384240781924e-07	3.06576147262856	48.1295900947047	2.40756368575329	10.5521250978247	1.23503983798918e-19	9.56060980968222e-18	18.9386522708502	-50.2272602143664	2.40756368575329	-5.98538840447444	1.63988052956219e-08	3.27226617553406e-07	0.458199308431992	-37.8952727487404	2.40756368575329	-4.24446941944519	3.90867074177771e-05	0.000103150728110502	-2.12886938633884	-25.3566654530994	2.40756368575329	-2.78393371119382	0.00609285363470346	0.0192893246501924	-3.60671146412571	72.9990793300185	2.40756368575329	17.1217234036312	1.57881731532604e-36	1.07704943729898e-33	38.7628040768393	-46.4327448190768	2.40756368575329	-5.27424788975209	4.79587388390141e-07	1.12486094817732e-05	-0.809787773181308
340	PIK3R1	-37.2556217168129	4.85955304669846	-13.5920389673023	1.38672733638961e-27	5.34845543346027e-26	37.4915530998104	-1.27481650732749	4.85955304669846	-0.578570634098799	0.563783679519591	0.629663241784134	-5.42315129924108	-26.3178009690782	4.85955304669846	-6.76742210716765	3.07695918260837e-10	3.28299212885341e-09	7.39899164930464	26.5989954997864	4.85955304669846	9.59775719219342	3.65017984470133e-17	2.52162740537437e-15	21.3727854762308	13.1695416047627	4.85955304669846	4.95223634082193	2.02900456757087e-06	6.62278255234332e-06	3.61439935079036	12.1220050409115	4.85955304669846	3.45127720907408	0.00073272127155401	0.00339041553002775	-1.2035516514448	-36.7281798875893	4.85955304669846	-8.1619080988702	1.50842470625523e-13	1.71683583616015e-12	9.91744247614971	14.5847623260274	4.85955304669846	4.50372362225135	1.37031235559039e-05	0.000202223592978815	1.63725352030309
341	PUS1	25.4068033099218	3.95210429174819	13.0643769476732	3.28137325029672e-26	1.02920083410887e-24	37.3745263355565	-2.29145882248	3.95210429174819	-1.12891646981151	0.26081222423376	0.325048155769916	-4.90832693828645	20.4625763754251	3.95210429174819	8.11451935366938	1.97183792823964e-13	4.09175113816267e-12	13.7199917026894	-12.7825655915516	3.95210429174819	-3.80772556412082	0.000207026187156804	0.00127971615129906	-0.908881827491897	-26.6609497153163	3.95210429174819	-7.86324522463965	8.087076462328e-13	6.24702332528734e-12	9.4610053214693	-8.44334324384524	3.95210429174819	-2.32219826236551	0.0216254545327405	0.0537435874828923	-3.50919440989483	25.3776569519487	3.95210429174819	9.05984054968452	8.61059358802321e-16	1.46621886136152e-14	15.7577190513708	-8.67938701619068	3.95210429174819	-2.23438610493283	0.026999872788365	0.0854287169146123	-3.66261887265853
342	ARMT1	20.2105316410404	6.30138179456744	11.9240735742921	3.16924421220639e-23	6.1661854859595e-22	37.3729687592022	-5.99909068159187	6.30138179456744	-3.30118028782535	0.00121427502944842	0.00263495267324642	-1.01109726842456	12.1184895730335	6.30138179456744	5.46612771359972	1.97740750079499e-07	1.14927597823095e-06	5.83892556570686	-4.97642232302501	6.30138179456744	-1.82630347761639	0.0698779617047834	0.142991742033692	-4.06193431574472	-0.483368592331236	6.30138179456744	-0.212940193379402	0.831675085007988	0.862574453901767	-5.48628243004601	-12.0524057180538	6.30138179456744	-3.74091189145936	0.000264152500584813	0.00147440587179633	-0.45508890768969	31.4062197771169	6.30138179456744	14.1221997175686	5.86987110227221e-29	1.12402882598774e-26	43.2550023771393	-2.06125508942445	6.30138179456744	-0.776751039050029	0.438581059709329	0.604680045926166	-5.13836431289582
343	MAP7D1	-28.8664435932746	5.14639982795531	-13.135867983762	2.13566225191656e-26	6.91713753105912e-25	37.3179164454064	7.25951425174902	5.14639982795531	4.19013642425988	4.84255904231889e-05	0.000140314658738812	1.62424159814342	-17.8484388297436	5.14639982795531	-6.07978566105841	1.02881755635808e-08	7.8363877373681e-08	6.2272881805521	8.69509847953904	5.14639982795531	3.4465663310476	0.000744614748621585	0.00378550068989502	-0.935455479213575	19.4116040355726	5.14639982795531	9.0355701392286	9.92038215379851e-16	1.01197169353935e-14	20.2081498522691	-1.31595882491904	5.14639982795531	-0.456244204356041	0.648902462895813	0.746497721596522	-5.1604075301773	-34.3511476760741	5.14639982795531	-8.63480880329117	1.01287943216248e-14	1.43206981891884e-13	10.8859503379679	6.29091646691624	5.14639982795531	2.29229982838635	0.023339112074193	0.0767077411291226	-3.35348549088397
344	PPM1B	21.069896265226	4.86798775903729	12.4996456544522	9.82926275450411e-25	2.38945218185774e-23	37.2825193778691	-3.23591629891335	4.86798775903729	-1.8236796852241	0.0702762163809999	0.101949083173659	-4.13066947691531	16.9490220627464	4.86798775903729	7.67558175943315	2.29559032267871e-12	3.86076554268692e-11	13.2242898461203	-4.24243742052786	4.86798775903729	-1.51576446234873	0.131773293929057	0.232923968135329	-4.38913799257785	4.60385582053464	4.86798775903729	2.06860750830649	0.0403732412905573	0.0610605415943513	-3.70113107156588	-12.4964515414235	4.86798775903729	-3.85138540022013	0.000176258691272776	0.00105244180264899	-0.757964902982398	19.28102964913	4.86798775903729	7.82496495777876	1.00127017347536e-12	9.85470148195087e-12	12.7726394668827	-5.90342298319513	4.86798775903729	-2.09484920128613	0.0379374469193912	0.109924935791122	-3.68993564715935
345	NKX1-2	71.4724301993525	1.74633956643047	15.8527786103921	2.25734913306436e-33	2.4155848811174e-31	37.1878849612689	-70.1226286317498	1.74633956643047	-6.5564678375005	9.21498895886873e-10	6.71439282283392e-09	0.229810748060901	63.4348384161776	1.74633956643047	12.4163599678022	1.62418153212404e-24	3.00473583442947e-22	24.0834175392028	-31.9048708466169	1.74633956643047	-3.4070334216397	0.000851806359631704	0.00421307198832447	-2.90561759494459	-21.4373351778284	1.74633956643047	-2.38761401676566	0.0182571467858175	0.029627825924353	-3.80424134476386	-29.6697338681122	1.74633956643047	-2.50095899172378	0.0135070199749932	0.0368511467885076	-3.98298080841886	75.3808009394866	1.74633956643047	14.3479825412264	1.53580128664866e-29	3.49234813411878e-27	28.3561580003196	-23.3152411862295	1.74633956643047	-2.33199457884476	0.0210885577186331	0.0712857254564509	-3.94219706512685
346	PROCR	46.5220340196059	3.17912089101765	13.6306860194847	1.10055736771455e-27	4.32107326208786e-26	37.1801892797651	-48.4750916735525	3.17912089101765	-9.26556229954075	2.58328328705448e-16	5.51791332254397e-15	13.7793637799873	35.7046437258431	3.17912089101765	8.31475295310787	6.33461338725252e-14	1.46487934580214e-12	13.5199981020875	-40.8973911864922	3.17912089101765	-5.03627849435487	1.40021979370005e-06	1.75671253428e-05	-0.407034577494656	-39.5376293387635	3.17912089101765	-5.07329700032035	1.18767059365788e-06	4.0146870640371e-06	-0.133889597280773	-32.3253840680968	3.17912089101765	-3.69668508657865	0.000309862979171247	0.00168015619356889	-2.50911887190889	52.9638567800641	3.17912089101765	12.2181815510066	5.36903053323382e-24	3.83025936406844e-22	26.6026249123046	-13.5487295329394	3.17912089101765	-2.0835538933072	0.0389699673903474	0.112142682326824	-3.8657223689244
347	GNB1	-12.2842219627324	7.36751583322356	-11.8134903576985	6.17919382545414e-23	1.15095393523604e-21	37.1708902006113	3.03884642544295	7.36751583322356	3.20862960871809	0.00164448411210725	0.0034758993190648	-1.26880242408136	4.50585910435136	7.36751583322356	3.6354974261196	0.000385558242625123	0.00107137683764084	-0.0956549518796832	0.816661974420323	7.36751583322356	0.611689804471384	0.541708546723524	0.664129932324752	-5.40912350897979	9.92835106078578	7.36751583322356	8.5548191989821	1.60471232231066e-14	1.4559796340832e-13	20.1055716246337	1.33367987501739	7.36751583322356	0.871980670418436	0.384671994677354	0.515240498454206	-5.14283085270461	-18.2143855362659	7.36751583322356	-10.7739815406771	3.25809825149964e-20	1.17366806650557e-18	26.1386872014963	0.799144575349568	7.36751583322356	0.570844923070942	0.568995457187877	0.712617279032258	-5.39148737622851
348	GRTP1	31.6695501148669	3.99594490729646	12.9865822310025	5.23765719146731e-26	1.59690023030351e-24	37.1453082635424	0.727488362814527	3.99594490729646	0.27625158101795	0.782751340558212	0.826199679159935	-5.37079405303358	26.7523761311565	3.99594490729646	8.70452243458509	6.77560842430077e-15	1.91595248578349e-13	16.2954306777733	-2.72187402075554	3.99594490729646	-0.625496054652335	0.532636622527137	0.655511188959714	-4.9304238593754	-13.9276678796674	3.99594490729646	-3.49851561392006	0.000622924982586138	0.00134107025343741	-1.38891034008042	-5.21673026659621	3.99594490729646	-1.21687233275707	0.225645507189287	0.343739388140329	-4.61042995440345	24.3926169001108	3.99594490729646	6.73456432247414	3.65427795464299e-10	2.3629409878512e-09	7.71925151613239	-0.587983785221744	3.99594490729646	-0.141445650080995	0.887715787954798	0.936494600450577	-5.06899139294626
349	CCDC169	46.0228012222935	2.83320570508244	14.203928466664	3.61126827625837e-29	1.80811895575046e-27	37.1243522325242	-26.0642648156834	2.83320570508244	-6.01125814416216	1.44376635649794e-08	8.36005823935015e-08	4.82653528639183	43.1309782770462	2.83320570508244	11.4360888846504	6.03095743820768e-22	6.71713269775886e-20	24.1601423198771	-4.30447397138823	2.83320570508244	-0.653618140572083	0.514401299829305	0.639546677839639	-4.78608104383198	-23.4645165695409	2.83320570508244	-3.82819973233789	0.000192011951549771	0.000449648240970982	-1.7020831862169	-47.4661479594505	2.83320570508244	-5.07810351161758	1.16248697630152e-06	1.54361865527142e-05	-1.66208091760453	45.5026006238981	2.83320570508244	10.5616309167292	1.16656911656018e-19	3.8123059602558e-18	18.6855800191192	-22.2380948194648	2.83320570508244	-3.78265119165837	0.000226933433782137	0.00203128112789412	-1.65005709197613
350	SCGB3A2	55.2816614514219	4.37159350925095	12.5780231297847	6.12818869531481e-25	1.55918833588255e-23	37.1065583663602	-20.3644797401862	4.37159350925095	-3.54542342010065	0.000529347506103766	0.00124200946455774	-0.711886359871816	51.2946815336658	4.37159350925095	9.98279698115369	3.71518347879507e-18	2.02756138355241e-16	23.5459780323497	-4.36020743508589	4.37159350925095	-0.554407643247641	0.580160811718317	0.695568460007187	-5.00511993608383	18.0796705452972	4.37159350925095	3.13598252752969	0.00207727400649103	0.00405389697494182	-1.67947996716495	-32.7147181825376	4.37159350925095	-3.2585922086399	0.00139722175456477	0.00580217593957875	-2.32559132003379	50.5920424881028	4.37159350925095	8.99909640811199	1.22705838631643e-15	2.00799734432441e-14	18.3845755235229	-39.9977954079931	4.37159350925095	-3.95478480547196	0.000119789743939815	0.00121405733473768	-1.19476355940902
351	SAMHD1	32.8001234527072	3.45802564332225	13.3732383597544	5.14032436246585e-27	1.87647626810417e-25	37.0760840153885	-4.04483993321141	3.45802564332225	-1.48659372363818	0.139310673362084	0.187263054156052	-4.47645838932024	27.4183913642833	3.45802564332225	8.52789137536224	1.87303675403921e-14	4.79910708223896e-13	14.219647650599	-14.9719260449038	3.45802564332225	-3.11739480144925	0.00220384617447964	0.0091048376209104	-2.56996080099198	2.8564743817628	3.45802564332225	0.792819744772121	0.4291885036969	0.496459571624805	-4.91546983108387	-4.54955340551972	3.45802564332225	-1.06455927915469	0.28885909154479	0.413967405154216	-4.6933840336786	34.7146481836234	3.45802564332225	10.2276033484379	8.62398741135135e-19	2.39518632556997e-17	19.1438917332012	-14.106902408897	3.45802564332225	-3.16071316144876	0.00191930509663076	0.0111848452374398	-2.36754489124469
352	KLHDC8B	-31.8569410762064	5.03885995377729	-13.168337444114	1.75732566668424e-26	5.79492738726842e-25	37.0719237231031	18.2270669671696	5.03885995377729	9.79368440192326	1.14352746691699e-17	2.98602925870788e-16	25.7561193110863	-28.350530837688	5.03885995377729	-7.64133212196801	2.77417970538262e-12	4.59486668956772e-11	9.87777590544716	31.8664005257965	5.03885995377729	13.9599295097202	1.5421169854125e-28	3.91446671994824e-26	41.4791100486786	26.2691491564375	5.03885995377729	11.5996569174722	2.24709528739246e-22	4.25078770569996e-21	31.73706056981	26.3327574254488	5.03885995377729	9.73279133801005	1.64101787886666e-17	2.52277607715909e-15	21.3199946686462	-38.8512123646098	5.03885995377729	-8.46789969390626	2.64188483901329e-14	3.43287774021786e-13	9.52532825983834	19.8997324996162	5.03885995377729	7.32721319006166	1.55046783876702e-11	9.72606693111613e-10	11.7744383979944
353	FXYD6	-44.5890342356649	5.49190349628878	-13.3248639931667	6.8698023923444e-27	2.44247208835307e-25	37.062774243674	26.2609521124681	5.49190349628878	11.6017033471294	2.2195054693343e-22	1.16470683643192e-20	35.561482575522	-31.2797843464886	5.49190349628878	-6.48693095950667	1.31789777563089e-09	1.22424291242648e-08	6.63068182028738	6.14017541280097	5.49190349628878	1.80162691799515	0.0736984304140277	0.149021557608209	-4.10757448965176	33.0405673765504	5.49190349628878	12.213974773044	5.50708351373804e-24	1.21189146275102e-22	36.2540226344833	20.5655892141894	5.49190349628878	5.99823294601171	1.5394448788731e-08	3.78446866056305e-07	7.16390664584967	-50.2435734779695	5.49190349628878	-8.45584511962856	2.8306637206354e-14	3.66074579511083e-13	10.0086962775034	14.0289934770544	5.49190349628878	4.04257261912402	8.58145367553961e-05	0.000933864076455781	0.718002545609562
354	PPRC1	24.3640986524381	3.89991459830195	13.0996503875781	2.65468598171871e-26	8.44778352491538e-25	37.0509809145541	-3.02214014636259	3.89991459830195	-1.54898847065386	0.123581766708571	0.168422397755532	-4.44442355321503	19.3469970350407	3.89991459830195	8.18371549695279	1.33323088550323e-13	2.875931840962e-12	13.9390083700533	-17.6849253150012	3.89991459830195	-5.32078096695832	3.87547831723318e-07	5.64011277768003e-06	2.24535298979421	-32.2185200081133	3.89991459830195	-9.20363302798612	3.71420935337817e-16	3.97456814628654e-15	11.7038773634977	-8.59100023968537	3.89991459830195	-2.46843558631839	0.0147421525498194	0.0395649360907989	-3.34096432919775	23.4698326319801	3.89991459830195	9.14846601675013	5.13015429102593e-16	9.04614444047626e-15	16.3517382891927	-8.19779487597214	3.89991459830195	-2.3367944486037	0.020829805586951	0.0706517489066409	-3.51522350183914
355	MIB2	20.2733895519766	4.98934197431069	12.3650924759944	2.21274712356042e-24	5.084659969192e-23	37.0464442261981	-9.92478135167604	4.98934197431069	-5.63433861708053	8.95471291941944e-08	4.48351795942492e-07	6.48904150447367	18.4755104097861	4.98934197431069	8.74013823512189	5.51553384512683e-15	1.60111840211594e-13	17.8824035838248	-4.12748604866276	4.98934197431069	-1.70488763573525	0.0903740915300511	0.17486850009759	-4.20116334986961	3.11054307462003	4.98934197431069	1.42172268902212	0.157271251416338	0.206547432223478	-4.56574656830738	-10.4995568304622	4.98934197431069	-3.31972851811163	0.00114180596277362	0.00492212167601662	-1.77107222729025	14.5984146712604	4.98934197431069	5.7643173068411	4.80890826136792e-08	2.19988406005158e-07	5.36808625469886	-5.47357786596031	4.98934197431069	-1.85135738818699	0.0661685986759461	0.163956924982509	-4.01329046089213
356	CENPV	-26.7394024604487	7.80176057077932	-11.7732945542494	7.87653667747356e-23	1.43815525964833e-21	37.0325204765274	26.9958424499918	7.80176057077932	15.4426871537253	2.44940453902134e-32	6.21750012637625e-30	58.3786772702555	-3.10728194041004	7.80176057077932	-1.16148331465885	0.247369046030175	0.325933502827059	-5.05719861147212	7.14772610908435	7.80176057077932	2.84380423774632	0.00510774228006712	0.0178918507660246	-2.1847703834907	2.29516341268093	7.80176057077932	0.94118753841019	0.348186629881759	0.414489809702192	-5.33453553636302	27.8559347901746	7.80176057077932	10.4554763020776	2.20489155584099e-19	5.01383152750092e-17	28.958682913188	-32.8246940190346	7.80176057077932	-8.3940466824524	4.03036379741663e-14	5.05648515503478e-13	15.8920792098135	13.4247272175544	7.80176057077932	5.03674670905476	1.39731377455051e-06	2.87225609213161e-05	4.58964607262979
357	RASGRP2	55.317077234258	3.44201893146499	13.2191140378059	1.2955993909086e-26	4.36465041721215e-25	36.9881071691733	-35.3040416641146	3.44201893146499	-5.92968949499102	2.15506357679841e-08	1.20504707688292e-07	5.14836853791826	48.9859235587844	3.44201893146499	9.67328091898282	2.33475812262281e-17	1.07982563171305e-15	19.777238148881	25.2942787618774	3.44201893146499	3.70252038997956	0.000303429688732518	0.00178156807558657	-1.10383465943599	-23.2476093456425	3.44201893146499	-2.78859816653017	0.00601030375007805	0.0107386586073174	-3.01910912549685	-38.1120656984542	3.44201893146499	-3.48451482992924	0.00065373874319881	0.00309410676199391	-2.65335837221673	67.853227418925	3.44201893146499	13.3106279910833	7.48205796328137e-27	1.06060600869112e-24	32.7074280679752	-29.1721042192098	3.44201893146499	-3.39545802593632	0.000885830529635055	0.00606196879684428	-2.20517421408609
358	ARRB1	33.0548957614828	3.63865284213494	13.1607925802162	1.8387696418584e-26	6.02707827053587e-25	36.9790438138073	-31.707525984423	3.63865284213494	-9.85946120401687	7.73751246811953e-18	2.07506016190478e-16	19.7625555047279	27.2694626615245	3.63865284213494	8.58091987435259	1.38117943292418e-14	3.6326683157512e-13	15.2694249296114	-39.5595954074736	3.63865284213494	-6.47866262190252	1.37499972650008e-09	3.26974335833298e-08	2.36976831442253	4.94336928294932	3.63865284213494	1.42413799181843	0.156572178199978	0.205703577883095	-4.48399822967511	-39.1464285469389	3.63865284213494	-6.66990098312863	5.1198453664145e-10	1.83223318604637e-08	3.0715949863092	43.478027878069	3.63865284213494	12.9469940680808	6.64544254023899e-26	7.55572972153215e-24	29.4252656690911	-22.9911982196567	3.63865284213494	-4.50209377324391	1.37955292109613e-05	0.000202662451329263	-0.242121737235744
359	ARHGAP5	-20.2650275481569	5.43964725425037	-12.5966717959927	5.47673450254985e-25	1.40325251397492e-23	36.9773770145339	6.35164189056999	5.43964725425037	4.51948695579639	1.28396554151339e-05	4.1610700372977e-05	2.72785098571714	-9.63375469616078	5.43964725425037	-4.51235772179754	1.32234709275859e-05	5.08040074532206e-05	1.84323582515798	10.487631244462	5.43964725425037	5.58477987461963	1.13254173638109e-07	1.87015023488648e-06	5.76153125637164	-6.56467235327813	5.43964725425037	-3.14912897325307	0.00199185866146913	0.0038976581731688	-1.65044370562294	12.3849826154804	5.43964725425037	5.48934273416481	1.77411848178974e-07	3.16413451449918e-06	4.62806455727583	-19.8016843612059	5.43964725425037	-7.56048750309799	4.33195656092342e-12	3.84729909377373e-11	10.2869230224511	5.19959590557035	5.43964725425037	2.38629074908752	0.01832039758743	0.0641125808486047	-3.18951239487571
360	AKR7A2	-15.1844397064248	6.4398322089254	-12.0670719779326	1.33663477616216e-23	2.75271105317169e-22	36.9204829696846	10.6511644542069	6.4398322089254	9.77015190694136	1.31489149132881e-17	3.40903577858763e-16	26.8701708975378	-10.5319501894015	6.4398322089254	-6.33332773194226	2.88487324945625e-09	2.4931426379901e-08	8.70347665433238	10.0155462373207	6.4398322089254	6.61999659151218	6.63457831053512e-10	1.66092711604337e-08	10.3081342015331	0.660153991715015	6.4398322089254	0.447027477261899	0.655527554485013	0.708564394652795	-5.44774757180651	11.9973087407174	6.4398322089254	6.95699717599766	1.13217412296618e-10	4.78979866363405e-09	10.9295349482005	-19.4885263230344	6.4398322089254	-9.14216412792263	5.32280162364211e-16	9.3556167024241e-15	17.2375604733158	10.4222913469656	6.4398322089254	6.58590856948641	7.91512143446515e-10	3.55529014227107e-08	9.94751211736322
361	YAF2	-55.2567228270023	4.04174393219174	-15.826041642812	2.63563436374562e-33	2.6885933719891e-31	36.8993348733092	15.2992262737502	4.04174393219174	6.7295988042935	3.75035274969868e-10	2.92393573306865e-09	10.7968814069094	-59.7096062811471	4.04174393219174	-10.3423504444224	4.34162011999679e-19	2.90728733802239e-17	10.6584267490489	16.7985352210385	4.04174393219174	5.4547836161723	2.08485036781381e-07	3.29321877926016e-06	4.60864977786503	20.3842198538246	4.04174393219174	6.67706730074347	4.93241633420629e-10	2.66785551476024e-09	8.81719194747216	12.5817873124014	4.04174393219174	3.28103011891368	0.00129785488626537	0.00546533496609803	-1.75572695918951	-48.5513955133344	4.04174393219174	-10.1080499758779	1.76096503823937e-18	4.66527509523852e-17	13.5941990275226	22.5550626047762	4.04174393219174	6.05509888176779	1.16267067210888e-08	4.20216900200939e-07	5.37768785175126
362	TMEM238	40.7866609085049	2.84479598462644	13.9937180842476	1.26096668223929e-28	5.8073634331822e-27	36.8880604410881	-30.7786846063063	2.84479598462644	-7.64639722291268	2.69762336101949e-12	2.99537731287159e-11	9.51156682583805	35.2697405172688	2.84479598462644	9.450278092669	8.7177141086087e-17	3.52421664798015e-15	16.2013045348914	-16.75589474005	2.84479598462644	-2.99707661045964	0.00321175374868908	0.0124180985359339	-2.88042511019229	-18.1730489285276	2.84479598462644	-3.45344324770793	0.00072731275518513	0.0015433357943684	-2.1090001033721	-20.0085090393098	2.84479598462644	-3.52726668094951	0.000563878702519845	0.00273195654799959	-2.18240648860362	48.1328180155974	2.84479598462644	12.1313960969277	9.0652376897673e-24	6.22308612476793e-22	23.1462915087533	-23.7848426780945	2.84479598462644	-4.22835109617331	4.16599043986888e-05	0.000509773381739561	-1.06377695701685
363	MXD4	-29.5916584316984	5.83438561356335	-12.5493727544439	7.28331525717204e-25	1.82752611567891e-23	36.8710298578279	-4.59995315048188	5.83438561356335	-2.29183281429368	0.0233667984679711	0.0380612752242806	-3.38277643130366	-21.2584882740995	5.83438561356335	-6.61819831362856	6.69670994018348e-10	6.66313482197837e-09	8.65772967839054	7.17890332971746	5.83438561356335	2.57513588495056	0.011029199222809	0.0332945161143426	-2.8007360077175	11.7921663917881	5.83438561356335	4.853852554374	3.11632960477585e-06	9.88225962699838e-06	3.60154908108482	5.24104691819266	5.83438561356335	1.59447934776792	0.113023518273337	0.200691671051484	-4.33297817147993	-42.7447521715517	5.83438561356335	-9.81044190581896	1.03525280727591e-17	2.40933569113358e-16	15.6296011524764	6.23380235318603	5.83438561356335	2.20037795394608	0.029375202602529	0.0906760001149897	-3.48795373244175
364	VENTX	59.1451089514904	2.05222129586438	15.1617799483369	1.2659974434244e-31	9.33673114525497e-30	36.8296071880571	-54.4708124444701	2.05222129586438	-8.03009302458755	3.17373892157505e-13	4.11417581104414e-12	6.08963545094743	47.7671387638541	2.05222129586438	10.2329782409051	8.3513546455627e-19	5.33070385709456e-17	17.5635277928984	-34.2562478416266	2.05222129586438	-3.53106312548973	0.000556487736167965	0.00297310995608093	-3.07302996978919	8.08827805710481	2.05222129586438	1.41091129843403	0.160429771521159	0.210189767873418	-4.44746445340198	-17.0073236928663	2.05222129586438	-1.95211305837393	0.052866880923425	0.109578808446484	-4.16926337589345	82.2276517917967	2.05222129586438	18.4807757650328	8.09140138458842e-40	1.47196076854638e-36	40.0608171748901	-13.2315878269136	2.05222129586438	-1.90860368745152	0.0583050939265879	0.14977644156477	-4.08999654379266
365	TYMS	-22.8132983777154	7.22570138907961	-11.8681594691665	4.44196436639581e-23	8.50597211565092e-22	36.8246684571396	28.926021007573	7.22570138907961	19.2285175361403	1.37827712240569e-41	7.52194739552908e-38	75.0358078756047	-7.56039002107997	7.22570138907961	-3.23654939653867	0.0015017028425273	0.00365220288016611	-1.22762269029893	12.5551956178709	7.22570138907961	5.87386508747508	2.82978491183926e-08	5.46674377216381e-07	7.82335073986449	-20.9640875099441	7.22570138907961	-8.50892910246604	2.08830281322469e-14	1.87758033001215e-13	18.4984172324549	17.00068405729	7.22570138907961	6.98408081509951	9.80452188703052e-11	4.24668080940231e-09	11.9346391134053	-18.4410381200684	7.22570138907961	-5.97690704336307	1.70969477004169e-08	8.43258852914823e-08	6.77167265129917	11.0416917791249	7.22570138907961	4.64416573533826	7.63240738419399e-06	0.000122739325807169	2.98011993378005
366	NREP	-25.6784801630762	7.2680074371012	-11.9116868421306	3.41535745377937e-23	6.57471368747827e-22	36.8153982233646	6.60308070409995	7.2680074371012	3.67904236626673	0.000330107555742094	0.000808237768264907	0.113266531446241	-1.60594901212375	7.2680074371012	-0.642700873453728	0.521441285957375	0.603108152614681	-5.41049936686541	1.22025017219732	7.2680074371012	0.488968332132559	0.62560880197355	0.733579961752037	-5.48698046654874	23.5827120388822	7.2680074371012	11.3671104926475	9.14419080687904e-22	1.6229080106843e-20	34.5253186216128	4.43428520053926	7.2680074371012	1.48583285111187	0.139511671535369	0.236970105012224	-4.54205798612213	-28.9314701615925	7.2680074371012	-8.09767085258536	2.16860844244844e-13	2.40552450704519e-12	14.2430086551218	8.50208762353886	7.2680074371012	3.2966416222502	0.00123265023224939	0.00790503953290368	-1.07376522920981
367	SSR2	-15.2428141212043	8.40163306081842	-11.5218159319556	3.59490703510245e-22	6.08347446327802e-21	36.7806282721972	-0.385134132150327	8.40163306081842	-0.322399320154525	0.747618288905058	0.795191348996171	-5.95663367820345	-2.25063571436043	8.40163306081842	-1.38041959890388	0.169598799650067	0.235757883110097	-4.86784719620266	-0.0156308788676256	8.40163306081842	-0.00960311512324944	0.992351245733992	0.995269121307225	-5.72129320058043	2.2908805574863	8.40163306081842	1.51520315440743	0.1319152539829	0.176799483941964	-4.74739115739701	3.25993605127187	8.40163306081842	1.72729665361233	0.0862607919636257	0.16244591861335	-4.30898329285467	-15.7369561177826	8.40163306081842	-7.23506691634117	2.55389236034789e-11	2.02144562097152e-10	12.5732402560511	1.94036089633087	8.40163306081842	1.11409164907959	0.267097885382885	0.438071757953379	-5.1130508582521
368	TUBA4A	54.572583647263	2.59217047859982	14.1748885588855	4.29138005480213e-29	2.13883165745047e-27	36.7694081670705	-44.3585557124602	2.59217047859982	-7.35349364254675	1.34410940468175e-11	1.33615247286897e-10	6.9750218940162	35.4868471932498	2.59217047859982	7.30294739977465	1.76869281718017e-11	2.47503616660532e-10	9.11745288359825	-28.2275280382318	2.59217047859982	-3.22202668458262	0.00157446552317687	0.00699442050690903	-2.98111256378686	25.2821169358405	2.59217047859982	5.11862733412081	9.69822736520798e-07	3.32254085659903e-06	2.5566562087531	-39.3808403318546	2.59217047859982	-4.04522324474927	8.49478445462225e-05	0.000580955966931089	-2.33680043776172	31.4018983193831	2.59217047859982	5.50953165706311	1.61403722499625e-07	6.72156288089814e-07	2.7611886122485	-31.9515508640433	2.59217047859982	-4.20790479772514	4.51583019980879e-05	0.000545850350286965	-1.28011125532569
369	MT1F	52.2620184486944	2.77716875753141	13.7303906003107	6.06500702665013e-28	2.52670044640787e-26	36.7582613969801	-21.1443903524569	2.77716875753141	-4.34689721457874	2.59646692038793e-05	7.91853490808445e-05	0.800453519442835	49.5859272861581	2.77716875753141	11.2664236008782	1.67848905135718e-21	1.69636185144108e-19	24.7362216319369	-17.8109665268596	2.77716875753141	-1.75167576584135	0.0819607509201725	0.162094871587911	-4.29572952116031	17.7209141423577	2.77716875753141	3.24884526878683	0.0014425571645192	0.00289705822460479	-1.9058887827591	-28.72270575196	2.77716875753141	-3.87200878435583	0.000163285452710999	0.000988497346833362	-1.57160233501283	70.9571764865787	2.77716875753141	15.4741659532411	2.03855617825392e-32	7.41694689521386e-30	36.9401526749169	-36.6135336165657	2.77716875753141	-5.40188806057996	2.6658847007926e-07	6.67388337365853e-06	1.73322070566742
370	RSL1D1	9.93248372762492	7.80293693810561	11.5063801539061	3.94593405799308e-22	6.60580831947769e-21	36.7316701447377	0.355683031663985	7.80293693810561	0.411807159255304	0.681093738754961	0.736563772764331	-5.83472670906337	15.208890845153	7.80293693810561	14.3794373846379	1.27451858909668e-29	1.07010541538387e-26	48.7460023185969	-3.52761134763179	7.80293693810561	-2.90698188408913	0.00422782022963336	0.0154595168530814	-2.03268060706363	-6.14694964555477	7.80293693810561	-5.48097071647626	1.84495980299723e-07	7.10827259079235e-07	6.34106005259715	0.627216211554113	7.80293693810561	0.460425503133819	0.645906086698089	0.743913151451898	-5.41936224545493	3.7394477031076	7.80293693810561	2.87046165401291	0.00471784079941076	0.00882523261792089	-2.12865307245164	-2.11808924928202	7.80293693810561	-1.65679408719205	0.0997406699424373	0.219367439374617	-4.39297504764483
371	FBN2	-57.1592978471777	4.22421440028246	-14.5671731204798	4.19445457844112e-30	2.3721487939733e-28	36.6905863985945	24.6645843014678	4.22421440028246	9.05242696198007	8.99128412368154e-16	1.77147772942209e-14	21.2998019806633	-53.0160825295483	4.22421440028246	-8.38170978403596	4.32450501311976e-14	1.02836540780397e-12	8.58365875547791	32.7282782516097	4.22421440028246	8.94867535207383	1.64570762015328e-15	8.76238959706005e-14	17.7975243248979	-59.206405651996	4.22421440028246	-7.68071818349376	2.23125128075708e-12	1.64666042795561e-11	4.60585165610575	18.42681985329	4.22421440028246	3.96522412304799	0.000115162489367263	0.000748303634797475	-0.219527687145739	-28.2382476047679	4.22421440028246	-4.97371834759279	1.8461724521282e-06	6.45205061706615e-06	1.34389438078722	29.7281147777408	4.22421440028246	6.92559323757272	1.3372971176522e-10	7.19044238382942e-09	8.77082079352027
372	TMCO1	-15.6902923441387	7.10979718850353	-11.7997295268657	6.71454036023765e-23	1.24218996664396e-21	36.6639100444651	4.03261302161479	7.10979718850353	3.42597956657624	0.000798747097685722	0.00180615798036869	-0.648845413701057	-4.3503530503176	7.10979718850353	-2.57574695533442	0.0110106043999164	0.0216385932706315	-2.77743850900782	8.3947494955723	7.10979718850353	5.29836045359484	4.29512896460267e-07	6.16049049259372e-06	5.43515496505365	5.29343999930543	7.10979718850353	3.55937317190992	0.000504180464715207	0.00110349504158141	-0.304707556549713	8.84167834369611	7.10979718850353	4.68468660624522	6.43232012831073e-06	6.73142609784387e-05	2.86197305041104	-18.3933176293627	7.10979718850353	-8.86195214028844	2.72387396585093e-15	4.21120174748767e-14	18.2894028754502	6.60179245666009	7.10979718850353	3.78366658087555	0.000226093181624748	0.00202611418508549	0.220654442153196
373	TCEA1	16.4619382474189	6.9258092136612	11.643347783468	1.72611754350797e-22	3.01932259413293e-21	36.6619882441542	-2.23967214689309	6.9258092136612	-1.51526367681689	0.131899941539525	0.178333687836482	-4.74559791183985	17.6043383436774	6.9258092136612	9.94407536032554	4.67825338748892e-18	2.49088466948495e-16	26.1827926792707	-0.540483360266935	6.9258092136612	-0.25755649393442	0.797117282908837	0.865897207698045	-5.45235973651036	-2.75738753077731	6.9258092136612	-1.46026118967917	0.146398903230927	0.193807644483392	-4.65630771523847	2.07200294688562	6.9258092136612	0.857356852368853	0.392673824485864	0.521859831275199	-5.07594289513205	20.3397511249323	6.9258092136612	10.5573145540992	1.19717726400163e-19	3.90065368256053e-18	28.1587521692375	-5.49780631252115	6.9258092136612	-2.48412176128384	0.0141344088559705	0.0525466868742909	-2.96959403799748
374	SMARCE1	-16.6837941311569	5.60594539557923	-12.3843967409007	1.96952081945033e-24	4.57389781793624e-23	36.632799761914	5.3979831169147	5.60594539557923	4.55118010568945	1.12595710961969e-05	3.70621889369689e-05	2.87337163220349	-11.0760391145283	5.60594539557923	-6.10186254224556	9.22011327245629e-09	7.13741392686953e-08	7.08491951817249	5.06721050161785	5.60594539557923	3.04314993019842	0.00278398671257464	0.0110700236676693	-1.81808746997948	7.58894167023745	5.60594539557923	5.00175342190407	1.63147633442908e-06	5.39950399948255e-06	3.96364597809445	12.1592625408951	5.60594539557923	6.19494268243901	5.79450499020396e-09	1.60525436467198e-07	6.94355659106113	-19.4788011785589	5.60594539557923	-8.60265472250659	1.2188633741752e-14	1.68831138694445e-13	13.7775357872221	9.18024097387216	5.60594539557923	5.17690407854772	7.46164659791245e-07	1.64201356081077e-05	4.04656325143088
375	ZNF296	54.805549334196	1.96210593320573	15.1603644758844	1.27654342980049e-31	9.35132317870625e-30	36.5443540798029	-32.3706863372264	1.96210593320573	-6.04411133429919	1.22761051047694e-08	7.20396167841712e-08	3.25557308507118	40.1711343269224	1.96210593320573	8.89450886493642	2.25476359522519e-15	7.07205305801233e-14	12.7112669482263	-26.6064379790695	1.96210593320573	-3.22533887809748	0.00155758750114538	0.00693638007956009	-3.19742579441747	-13.6019717173573	1.96210593320573	-2.03190672330488	0.0440038043683518	0.0659754841594175	-4.01436777409699	-23.5398385160528	1.96210593320573	-2.79871080837415	0.00583481981019375	0.0186875170857584	-3.59951263483695	70.9970501104484	1.96210593320573	15.8740999600977	1.99509702271534e-33	8.71059360117518e-31	31.1423617150851	-18.3289477714913	1.96210593320573	-2.64707038181154	0.00902422269087654	0.0374664856108473	-3.48412014882385
376	GRID2	51.2737212804379	3.11296922924748	13.6328490822183	1.08641484457493e-27	4.28094513665537e-26	36.520946984974	-41.7969295794232	3.11296922924748	-7.07434067305561	6.05879323358916e-11	5.45191493360476e-10	6.88321154402556	56.0178841163278	3.11296922924748	13.227162456522	1.23450372455548e-26	4.19430239021057e-24	32.1636028246161	-17.4517979131477	3.11296922924748	-2.41536275913204	0.0169745562057239	0.0470246906054509	-3.53842025362623	-9.49133723100461	3.11296922924748	-1.66586682808266	0.0979161604063385	0.135302556125482	-4.22540176744513	-26.7074190922205	3.11296922924748	-2.82638179208803	0.00537824181095398	0.0174816883164272	-3.43910270286837	57.5870810731855	3.11296922924748	11.9634741497383	2.49828214117358e-23	1.53195222308481e-21	24.9712692913111	-21.3602645571298	3.11296922924748	-3.14695055326063	0.00200578340537335	0.0115836644812963	-2.49644061740818
377	RTL8C	-21.9316353130868	5.91050297925535	-12.2764469728644	3.77743867087673e-24	8.39730001886345e-23	36.5044922294936	1.07273015906122	5.91050297925535	0.689358062323205	0.491708451932932	0.559411898358135	-5.49138426833191	-9.89415901769464	5.91050297925535	-4.30765685459796	3.0393654594963e-05	0.000108626961330721	1.47521971824188	7.10565100207974	5.91050297925535	3.37202355078112	0.000958645673510669	0.00462991925945529	-0.974372152373769	25.9717494916479	5.91050297925535	14.72017917641	1.69908986762904e-30	6.74384214733492e-29	47.4847866873437	2.95857679155741	5.91050297925535	1.1851161559212	0.237925689256349	0.357954362265066	-4.77574742299042	-29.5717146012976	5.91050297925535	-9.09152450302974	7.15635003588636e-16	1.22431913231504e-14	14.5604630789888	5.95580567175213	5.91050297925535	2.59657134420614	0.0103935068587325	0.0418307991751717	-2.76708442971345
378	ZNF503	-67.8206375063416	4.98327284052407	-14.7542852602059	1.38947476007328e-30	8.76654162208086e-29	36.4981372749246	33.2221564532106	4.98327284052407	12.4757371694824	1.13534112883757e-24	8.72693550793103e-23	39.1596560837502	-61.2893339522712	4.98327284052407	-7.76651864763953	1.3862766574451e-12	2.44841581165263e-11	6.04211983720994	3.5171306842921	4.98327284052407	0.901025922803024	0.369080588175485	0.507114126376563	-5.04847196626409	-1.04439516016362	4.98327284052407	-0.256189741619147	0.798170336767303	0.834565497252142	-5.30983058232655	32.8363129690034	4.98327284052407	7.91222493590077	6.14981727005453e-13	4.2217141825563e-11	13.825836648195	-50.6171100624962	4.98327284052407	-7.33863104742138	1.45722089401504e-11	1.20405496276867e-10	6.59612892877191	37.3107248159623	4.98327284052407	10.1952376515796	1.04639434818401e-18	2.37945714800592e-16	24.5638170729108
379	XPA	-22.7279158186285	4.71360508832806	-13.1544256483291	1.91043190626478e-26	6.24322283140123e-25	36.491502955778	9.80580160273405	4.71360508832806	7.00567037562227	8.74049575806968e-11	7.5776418744504e-10	12.3520403025383	-25.702122582783	4.71360508832806	-9.62047075146132	3.19138236446067e-17	1.44683992258908e-15	15.5108817832705	8.17033257227824	4.71360508832806	4.17558944822586	5.12679403286836e-05	0.000397153703823692	0.915723658988263	11.0225010264962	4.71360508832806	6.13408090421199	7.85415892097401e-09	3.63871581589267e-08	7.60906359048033	15.3124562390493	4.71360508832806	6.77556365852899	2.94842828756626e-10	1.1213273435117e-08	8.3641563006585	-24.8569463018581	4.71360508832806	-8.61641296071433	1.12606915104079e-14	1.5728829503447e-13	11.3787493823284	13.6996238571661	4.71360508832806	6.56676400429244	8.73809291210724e-10	3.89290955655716e-08	8.25537693422983
380	F11R	23.8989355936696	4.39389071435429	12.5775077812683	6.14725244452913e-25	1.56040140539617e-23	36.4865756160566	-23.5826014822713	4.39389071435429	-10.4607935092539	2.13573033565057e-19	7.33065931246099e-18	24.8086161220741	28.5745530374207	4.39389071435429	12.2792857644791	3.71328540499794e-24	6.14098639326553e-22	31.4277691298785	-14.1974530995089	4.39389071435429	-4.21987057689052	4.30781940299232e-05	0.000342710268102487	0.0909498335415728	-22.6591120658853	4.39389071435429	-7.23963900637832	2.49158780616291e-11	1.61111853698271e-10	8.89911947511051	-29.6028332941276	4.39389071435429	-6.82838345479812	2.23413400135507e-10	8.86748095446931e-09	4.56138788406184	28.9423335478096	4.39389071435429	11.1895224518348	2.66873253070198e-21	1.16052651683714e-19	25.2746642940037	-29.6292246680661	4.39389071435429	-6.67525102805639	4.97926934112054e-10	2.34261745079012e-08	4.00124763002482
381	MRPS12	12.6736201664493	6.73856841001353	11.6509541868854	1.64864347823443e-22	2.89773648388547e-21	36.4710345626331	-3.02173812929267	6.73856841001353	-2.68028198452643	0.00821470171551497	0.0148893173737705	-2.5849274100478	14.4931956892797	6.73856841001353	10.5842520021616	1.01848380068227e-19	8.02644725724063e-18	28.9016130790523	-4.31701464244753	6.73856841001353	-2.66870632828738	0.0084890823810721	0.0269212354068175	-2.5938658275655	-2.66620477388656	6.73856841001353	-1.84733919527986	0.0667522353755373	0.0960427030252456	-4.10753361168478	-3.40361369943151	6.73856841001353	-1.90985854893843	0.0581419118120403	0.118024728924757	-3.94748618405152	13.9004086365759	6.73856841001353	8.78941176338802	4.14753670994772e-15	6.24418802607991e-14	19.2710863842783	-8.58587054697996	6.73856841001353	-4.84578154022104	3.22718814747106e-06	5.95012814689976e-05	3.16733120896153
382	TPR	-12.9640330373485	8.18236444765564	-11.4867559982021	4.44210624462655e-22	7.39109598477116e-21	36.4376746473133	6.04310069766352	8.18236444765564	5.99707197325697	1.5482689749762e-08	8.88971902254878e-08	9.07594153903171	3.46309585955063	8.18236444765564	2.53028758410965	0.0124733341181003	0.0241351607692014	-2.90381059919549	2.75086183791609	8.18236444765564	1.98168436468418	0.0494205288808402	0.109372480278664	-3.96754667895816	-0.743141412461373	8.18236444765564	-0.560095015680732	0.576285822841187	0.637494654536491	-5.60138456940709	9.39130698907006	8.18236444765564	5.87520602736002	2.81137839235285e-08	6.41970609885593e-07	7.60959269728176	-10.7464118066748	8.18236444765564	-6.65422473498149	5.55467031895531e-10	3.47047661885502e-09	10.7625753709988	2.32669636267589	8.18236444765564	1.53435174842502	0.12713962980118	0.26118527028165	-4.60015793558985
383	PHPT1	-13.5308275047173	8.75858387877061	-11.3669172069402	9.15486050550938e-22	1.45029466498744e-20	36.3361111876811	8.89851563116264	8.75858387877061	8.35421624374784	5.05896183300421e-14	7.59540143153246e-13	20.7467884248253	-3.58356151985677	8.75858387877061	-2.41763995329916	0.0168729360783453	0.0315843075450419	-3.16066208929578	9.70926130460234	8.75858387877061	6.79707277534405	2.63379597727155e-10	7.08075938224606e-09	12.2872333528068	-6.01522253928746	8.75858387877061	-4.13464519097693	6.01513537808701e-05	0.000153543504798456	1.5498327081986	7.7198133344738	8.75858387877061	4.54523493329643	1.15409216861074e-05	0.000108781658207135	2.79981180718679	-13.2071018619343	8.75858387877061	-7.27115890789814	2.1011127400241e-11	1.690025464802e-10	13.4643381034002	6.37353472116076	8.75858387877061	4.1509814612282	5.64433512025074e-05	0.000658204250401035	1.57041497327651
384	FGF4	76.0532930376365	1.52187270796465	16.2009261488406	3.02261059036569e-34	3.97491501130621e-32	36.2970207532462	-55.6303346921553	1.52187270796465	-5.62561123720836	9.33367715349875e-08	4.65617395477326e-07	-0.502979382367769	67.361968892646	1.52187270796465	12.7328965881706	2.41052226622389e-25	5.36956133384362e-23	23.7754200863437	-30.9374491125545	1.52187270796465	-2.95799063410061	0.00362124856873787	0.0136910038544419	-3.53555291557464	-21.3247360616446	1.52187270796465	-2.20636658696693	0.0289441901100589	0.0451322621501847	-4.01123375223387	-10.8611173507329	1.52187270796465	-1.07001046664906	0.286406720444401	0.411278694073232	-4.60273814993484	99.3766034036453	1.52187270796465	19.5697843102902	2.19872493999478e-42	5.99977068001075e-39	40.1583480747094	-17.625425904414	1.52187270796465	-2.06739373390805	0.040489076565518	0.115298270470292	-4.02776112667808
385	HNRNPR	-16.4729157811097	8.36364744506956	-11.4384295956996	5.94636717699872e-22	9.58708976911979e-21	36.2811842474705	12.7139817895153	8.36364744506956	10.1378844365357	1.47377035325758e-18	4.44370259828908e-17	30.1478066363911	-3.24919085976015	8.36364744506956	-1.84342865265244	0.0673243424238319	0.105961816518547	-4.20821742266345	4.07046257377135	8.36364744506956	2.33521722472757	0.0209145206907402	0.0554376895131468	-3.31772492013096	1.86596061538587	8.36364744506956	1.12395894184925	0.262902587753945	0.32476026995635	-5.19954432961976	12.7924359996785	8.36364744506956	6.4241237760399	1.81764750803447e-09	5.75458130534684e-08	9.98250154308956	-20.8245430427011	8.36364744506956	-9.0188106888917	1.09387679473451e-15	1.80630336074542e-14	20.3761805377144	9.16481962410653	8.36364744506956	5.04203247511024	1.36491097379474e-06	2.81625770868991e-05	4.67943359502769
386	EID1	-23.5956042271991	8.0947672844042	-11.5553202712663	2.93668428304519e-22	5.02412365978655e-21	36.2553358136658	15.1381896793507	8.0947672844042	9.01497579331586	1.11860488021334e-15	2.16098624204047e-14	24.0592999369814	-6.00832511435183	8.0947672844042	-2.47492401193136	0.0144879983049893	0.0275691250869872	-3.00975446144431	12.5009774539869	8.0947672844042	5.56794728115779	1.22624920076511e-07	2.00667316736899e-06	6.84059724085863	13.823708102088	8.0947672844042	6.60827272788296	7.05010452337159e-10	3.74826550767661e-09	11.4761368130057	17.476415243844	8.0947672844042	6.56843440457428	8.66305098076943e-10	2.97349690110372e-08	10.5186678956177	-53.0809235349562	8.0947672844042	-11.9937059583667	2.08147682900078e-23	1.31325546754587e-21	25.8715946383022	11.2451375866328	8.0947672844042	4.70880273082187	5.80696369517889e-06	9.87274279328312e-05	3.4525201118028
387	PNRC1	-19.2221652794482	6.55765688654612	-11.9146586379492	3.35462135147281e-23	6.48065346041164e-22	36.2308070412165	-8.3191580809907	6.55765688654612	-5.59661541665815	1.07088341884549e-07	5.27944558116465e-07	6.96314021905405	-6.48449922375149	6.55765688654612	-3.11789814097502	0.0022003266319573	0.00514934931128087	-1.58864109180756	-4.017069259541	6.55765688654612	-1.9025435365654	0.059098576559932	0.126013081295499	-3.97730939090603	8.0507755769843	6.55765688654612	4.59350872940536	9.43922214189446e-06	2.7584768320958e-05	2.90626306331775	-0.245287723940117	6.55765688654612	-0.100788988628068	0.91985830938468	0.945142939558861	-5.32797959181203	-21.8298724366103	6.55765688654612	-7.95213641522193	4.91759827563624e-13	5.15120779064967e-12	12.8997957208276	1.78532204538599	6.55765688654612	0.84557434285734	0.399194548005988	0.5683068333749	-5.1515020358842
388	NOCT	37.446384612333	2.36543009707614	14.732557001989	1.5794450596201e-30	9.85122447185911e-29	36.2212816993075	-17.0972883336925	2.36543009707614	-5.54040670517103	1.39615331961721e-07	6.71618046876237e-07	3.55624296219853	30.7169447669805	2.36543009707614	9.26173891525045	2.64189091422687e-16	9.87542442766652e-15	13.5724068754324	-16.3079903844648	2.36543009707614	-3.40382742301505	0.000861105230920358	0.0042471593291892	-2.53731821121605	-20.378311116455	2.36543009707614	-4.16119064655247	5.42382457616947e-05	0.000139922111200401	-1.56003409747964	-16.0728689854087	2.36543009707614	-2.92643462967678	0.00398628168157158	0.0137516638920208	-3.33626802795615	41.2789571904068	2.36543009707614	12.9026183050716	8.67854245823424e-26	9.19672727491521e-24	24.4548541924456	-18.233834063205	2.36543009707614	-3.63016213085091	0.000392927675127638	0.00316050521298318	-2.36275471782064
389	TMEM219	-13.4873287076742	6.78854827774579	-11.7947392886682	6.9199341859225e-23	1.27586286552946e-21	36.1960666983783	1.54848145142784	6.78854827774579	1.50132697716266	0.135462876116712	0.182635537768245	-4.78302657733918	-1.38428457827816	6.78854827774579	-0.976720321583915	0.330347330368761	0.414595965387492	-5.12435065008066	6.90904937612295	6.78854827774579	4.9523045899808	2.02839677761688e-06	2.43832057573659e-05	4.02516822384095	1.77454329474806	6.78854827774579	1.34080188677048	0.182098246762327	0.234359434431175	-4.81216646273704	5.56921976226056	6.78854827774579	3.48312073873646	0.000656884131090652	0.0031065382542697	-0.708145088310689	-13.703361376892	6.78854827774579	-7.36573847421904	1.25748271805947e-11	1.05014719721646e-10	11.6053361584924	1.49445881330105	6.78854827774579	0.966882881800701	0.335225345002402	0.508490848607179	-5.07144130047927
390	UBE2J1	-27.416142520716	4.61502063280633	-13.310820519775	7.47342375894608e-27	2.60614761434174e-25	36.180871164372	5.13793159750001	4.61502063280633	3.05746730624102	0.00266217196278002	0.00540104218842823	-1.68560995344349	-21.4445854592212	4.61502063280633	-7.35521219245012	1.33160426514995e-11	1.91747500713875e-10	9.1359447063363	7.39575533310423	4.61502063280633	3.07039315365547	0.00255644383718249	0.0103615241302811	-1.90956274972737	6.17848622249336	4.61502063280633	2.69872198090296	0.00779414320328407	0.013635690505505	-2.61568723408468	0.315921259207348	4.61502063280633	0.106921210890634	0.915000458421979	0.941747289361235	-5.11339083097751	-51.1493466199721	4.61502063280633	-12.8147618252563	1.47249074026058e-25	1.4611124027222e-23	17.6182979808736	6.89556591278194	4.61502063280633	2.67505375122405	0.00833761924079459	0.0352733000051446	-2.74000189957574
391	PACSIN3	29.2723308233795	4.68229206086584	12.248252501929	4.47800640169304e-24	9.83449494456328e-23	36.1358740196417	-8.25274786280611	4.68229206086584	-3.15074616191342	0.00198157942010776	0.00411509500960353	-1.48547496904424	21.6571142092366	4.68229206086584	6.99945502443417	9.03453973529814e-11	1.0800876364817e-09	10.6880498237835	-15.6169982084218	4.68229206086584	-3.45907417774632	0.000713427344963731	0.0036576136544289	-1.5107827128453	-67.1160713594929	4.68229206086584	-12.5909342761389	5.66941736067201e-25	1.37821136952639e-23	19.5121808047309	-6.0616022992354	4.68229206086584	-1.34875894717831	0.179533896191204	0.287291082968332	-4.5201500191397	35.8091721494584	4.68229206086584	10.6915107479448	5.3484843658183e-20	1.85329228104466e-18	24.1258042085153	-9.33035227246093	4.68229206086584	-2.09166586293249	0.038226033839037	0.11058763997237	-3.73000634866559
392	SERPINB9	43.0303443376891	6.26890119368963	11.6116310573053	2.09039224954192e-22	3.62168752440478e-21	36.1185427133288	-23.7813204319404	6.26890119368963	-5.13973272965938	8.82167435262063e-07	3.60766487668993e-06	4.8281908085468	41.7693262763451	6.26890119368963	9.46743984252311	7.87894573835535e-17	3.24523368808108e-15	23.9919441201143	-6.42555388393077	6.26890119368963	-0.986987622343098	0.325305926940334	0.462995722069859	-4.94053747238071	-1.68113187831083	6.26890119368963	-0.332556469513463	0.739953237784022	0.785507643494709	-5.46914067038341	-51.422883890787	6.26890119368963	-5.43171366286837	2.32122470462429e-07	3.99624095441233e-06	2.77420302372907	27.9973799397004	6.26890119368963	5.57194629407098	1.20332272214016e-07	5.14665654865199e-07	6.21996556400648	-23.6499467280054	6.26890119368963	-3.26916505626114	0.0013495478940581	0.00848031966818895	-1.52696975795295
393	EFNA5	-44.8480411084488	5.43764620672345	-12.6822673175348	3.26997717981491e-25	8.66305847516497e-24	36.0943502526811	20.4333759208498	5.43764620672345	7.40002580202015	1.04322875811498e-11	1.05238834517792e-10	14.6283107557771	-28.0179245373368	5.43764620672345	-5.8848030338969	2.68302719053396e-08	1.87605648844831e-07	5.74573171859178	28.0341562302294	5.43764620672345	7.37181924890072	1.21654065367163e-11	3.90545330436054e-10	12.6612055186212	0.996044309005338	5.43764620672345	0.235255161944206	0.814345267412565	0.847580680252517	-5.30773631951093	18.1149719091138	5.43764620672345	4.1410962807901	5.86600616191364e-05	0.000430003070901863	0.791595304776991	-30.1681830741058	5.43764620672345	-5.0743725388719	1.18198967893033e-06	4.25929922268885e-06	2.17695423300451	46.9535252663482	5.43764620672345	13.9239759700529	1.91059774818209e-28	1.89583403830977e-25	42.191379383739
394	SESN3	-33.0550378721137	5.76609072851677	-12.4026174823045	1.76453826600203e-24	4.124183120645e-23	36.0550356371253	-0.622896961089443	5.76609072851677	-0.27674318296655	0.782374561427342	0.825881850868418	-5.64049755355512	-20.6890973267436	5.76609072851677	-5.66744677839781	7.64917922057961e-08	4.83164300883255e-07	5.30008653162491	-0.474929543027305	5.76609072851677	-0.1452377224605	0.884726489543589	0.926488499795478	-5.35308807743586	1.31238999390597	5.76609072851677	0.428540779147013	0.66889846179086	0.72059087154039	-5.33912406352461	16.6161286393593	5.76609072851677	4.82831164964063	3.48038663962674e-06	3.9945762535779e-05	2.86290694326071	-32.7032386933419	5.76609072851677	-7.40109522917739	1.03716249943258e-11	8.76209650255927e-11	9.53869342144168	10.4979749844854	5.76609072851677	3.35252691316159	0.00102345532818144	0.00682805268663442	-1.0793773147039
395	SCOC	-13.4220017144233	6.67812996894919	-11.7974632697186	6.80705083513568e-23	1.25717360178521e-21	36.0533314886693	4.35566551343878	6.67812996894919	4.20869295989168	4.50183793184834e-05	0.0001312434856467	1.80674036637046	-3.66015210074263	6.67812996894919	-2.54409725154834	0.0120115888237722	0.0233659761203838	-2.84392319351469	8.65156493552368	6.67812996894919	6.1854209927398	6.07752156851828e-09	1.28808054214324e-07	8.61214743291926	15.5868172996588	6.67812996894919	12.5363423236845	7.87846549050787e-25	1.88996595228337e-23	38.4108060490225	6.31528266233991	6.67812996894919	3.87565311825298	0.000161089467588601	0.000980642241343882	0.293772800133996	-12.7500304451498	6.67812996894919	-7.18845345155975	3.28392165228815e-11	2.54754831803306e-10	11.1679492288735	4.02664587341169	6.67812996894919	2.64312213047228	0.00912509967423914	0.0378133876022476	-2.64818144052912
396	EFS	-34.4732792433943	4.47095538083106	-13.723775894756	6.30944794264679e-28	2.5987782752449e-26	36.0260921044571	11.1250485362463	4.47095538083106	5.96342477406257	1.8267194533414e-08	1.0336258596797e-07	7.91143792963366	-25.6561654871645	4.47095538083106	-7.04120869978176	7.23202715604881e-11	8.83959422265092e-10	7.25578354320368	3.4779864656737	4.47095538083106	1.29911641828222	0.195982365060625	0.31490468344424	-4.64853241395077	8.99508088019885	4.47095538083106	3.53745142795172	0.00054425631423636	0.0011843217045235	-0.752365533604699	9.58170160341759	4.47095538083106	3.23678956509638	0.00150052627733197	0.00615748977978328	-1.65845706462928	-21.9737930918337	4.47095538083106	-5.63056646083076	9.11662569087357e-08	3.98829536737014e-07	2.94817714307057	6.65415680859016	4.47095538083106	2.14413453448222	0.0337028090643222	0.100877319019617	-3.62081416116231
397	ARHGAP21	-22.2764874184415	4.90235876408517	-12.8223610420397	1.40665521455488e-25	3.88699789034596e-24	35.9839449463007	4.82933233771378	4.90235876408517	3.32671542291707	0.00111557075611392	0.00244408968345712	-0.977473008013193	-14.8875598097823	4.90235876408517	-6.25611893185388	4.26139507417634e-09	3.55062039959044e-08	6.61131568305108	4.91276456678111	4.90235876408517	2.40580566347697	0.0174069854238362	0.0479176039664735	-3.14508480599429	20.0182552334677	4.90235876408517	11.4501774617701	5.53939418094321e-22	1.00103456100985e-20	30.1876143922	11.9317973001719	4.90235876408517	5.12590558485735	9.38678028965985e-07	1.28876360832248e-05	3.22876722389692	-6.32055728261365	4.90235876408517	-2.52876894074447	0.0125250692944496	0.0214146509005196	-3.03320463574677	-2.56232186635209	4.90235876408517	-0.923865183306509	0.357103632593749	0.529376503576882	-4.82839103359591
398	MYBBP1A	23.574734394165	4.0356670236924	12.670762758495	3.50463539823075e-25	9.19545561819438e-24	35.9751238843672	-2.47057175242495	4.0356670236924	-1.27587885570631	0.204054686237991	0.262153589958531	-4.77416512643312	18.4956999746808	4.0356670236924	7.39181539447459	1.09098642880349e-11	1.59526618632286e-10	10.8669939349179	-12.4741999713126	4.0356670236924	-3.86655046241959	0.000166627807045865	0.00106483753741547	-0.767539408000458	-20.8172426584577	4.0356670236924	-7.00922879143064	8.576426242987e-11	5.16620819217456e-10	8.00179558249233	-10.1861247468467	4.0356670236924	-2.89573339480042	0.00437353776059209	0.0148068128588284	-2.70456991446025	21.0638318294935	4.0356670236924	8.01543369696691	3.44654705748036e-13	3.6990227268828e-12	12.5547815340322	0.836994390135634	4.0356670236924	0.268118624389782	0.788992103388297	0.871564265584062	-5.06684496341737
399	GAS1	-54.700208278673	4.79079270213692	-14.0114775738584	1.13441552996845e-28	5.26899808919391e-27	35.9541901914024	37.8130407852427	4.79079270213692	15.1241655016225	1.5783347918253e-31	3.13227713686785e-29	50.7216162222607	-40.5220144686928	4.79079270213692	-7.15108478407853	4.01517779683138e-11	5.23604129658477e-10	7.14460059219162	38.1782958547307	4.79079270213692	11.7044873272326	1.19332968508308e-22	1.56930042321467e-20	31.1593599582572	-23.9062679913449	4.79079270213692	-4.80618286885657	3.8288470240796e-06	1.19439454895195e-05	1.72193447154124	39.1769995109009	4.79079270213692	10.7849287079555	3.05055040835691e-20	8.53763018133735e-18	25.6204759549894	-40.1518982560834	4.79079270213692	-6.71957581904484	3.95193412126876e-10	2.53668816586616e-09	5.48297452262553	39.4833228120848	4.79079270213692	11.5523840856704	2.98919747604929e-22	1.05248678874445e-19	29.730447668541
400	NMI	34.6086637748962	2.88783864742538	13.7102929775159	6.83868829117009e-28	2.79566601865624e-26	35.9278628738133	-31.0427738538288	2.88783864742538	-9.03969473132923	9.68457628093819e-16	1.89100447417603e-14	13.9818642063471	18.7531199075356	2.88783864742538	5.6160314056486	9.76772340769271e-08	6.06454499402537e-07	3.9134711510112	-19.1316476141947	2.88783864742538	-3.81988332114867	0.000197981463173374	0.0012348386688785	-1.79994136563125	-45.1269103489131	2.88783864742538	-6.96692028328439	1.07406793254955e-10	6.36452306394045e-10	1.55262571212562	-20.6583709379714	2.88783864742538	-3.78077345846654	0.00022849509851063	0.00130508843550158	-2.11199951499036	53.5437587196619	2.88783864742538	17.424397850762	2.86620328863759e-37	2.23461492110567e-34	40.4612024403203	-20.818576354157	2.88783864742538	-3.95301477410617	0.000120591672411081	0.00122101864969105	-1.75876339388202
401	PIM2	44.3507399788796	4.50423978189519	12.2902524854325	3.47552550438081e-24	7.77363952465502e-23	35.9087865563556	-14.6382658112003	4.50423978189519	-3.33353576239533	0.00109050508132599	0.00239542422271547	-1.13939492613243	44.3408815099453	4.50423978189519	10.4285665767981	2.59072286798489e-19	1.88518267360367e-17	25.3754016619477	4.19403547604214	4.50423978189519	0.656618503446883	0.512475302960516	0.637455034964562	-4.97385713790889	21.9003745634388	4.50423978189519	4.87811174799739	2.80488729493138e-06	8.95447347884646e-06	3.20719654970603	-29.3418728192166	4.50423978189519	-3.91446249314298	0.000139380820693398	0.000875340424550311	-0.933465762907533	35.7845541383839	4.50423978189519	7.21868897644947	2.78998682815732e-11	2.19716495161163e-10	10.8545232159796	-27.8854108958923	4.50423978189519	-3.77640539563799	0.000232167430752264	0.00206865918911099	-1.15579664498652
402	NUCB2	-23.9497990384946	5.76379154263141	-12.2273599749124	5.0797229230043e-24	1.10890351409184e-22	35.8587910874855	15.8158772177948	5.76379154263141	9.81243998229059	1.02304461019088e-17	2.69073058318878e-16	26.5392956784365	-14.5755485528853	5.76379154263141	-5.54791415527281	1.34768229222824e-07	8.08239132948967e-07	5.17832154951123	9.28710326315825	5.76379154263141	3.9986217414746	0.000101476101950291	0.00070279927207324	0.678077463150426	-0.68420873029944	5.76379154263141	-0.296242719735355	0.767471983388118	0.808898870092826	-5.38629135097854	15.2742253207558	5.76379154263141	6.08618801149913	9.96651395969917e-09	2.60249999689274e-07	7.27679183429747	-54.5425218501292	5.76379154263141	-12.9197238423224	7.82993061013175e-26	8.63269622319071e-24	20.826923949007	17.1741518711327	5.76379154263141	7.57597869162141	3.9779558628138e-12	2.7480625470008e-10	13.7053360587919
403	ADD2	23.2786061669112	4.46684693168692	12.3944931607339	1.85315807451672e-24	4.32205563746794e-23	35.7903419310499	0.492818056387343	4.46684693168692	0.252620518512728	0.80092209363123	0.84155416364891	-5.45823452541405	29.4761686096484	4.46684693168692	13.1149946304913	2.42092614563546e-26	7.34011357766974e-24	35.215527689195	-11.4372139256147	4.46684693168692	-3.47332754236356	0.000679383872314287	0.00350945336787053	-1.45630550826175	20.7011350827992	4.46684693168692	9.26922688651898	2.52832540149224e-16	2.74320792815982e-15	19.9800852634618	-5.83779233996156	4.46684693168692	-1.6510778610948	0.10090419376173	0.183684001819426	-4.24053358064749	19.1593885861178	4.46684693168692	6.75467315161879	3.289413782772e-10	2.14096311502423e-09	8.16800538499509	-1.27634799489214	4.46684693168692	-0.387766064019997	0.698762348163455	0.809315686566651	-5.04949340205908
404	RRP9	20.8223193608623	4.79579936657494	12.1564269522391	7.79405358266678e-24	1.66156435263297e-22	35.7871566840918	2.8364707882918	4.79579936657494	1.63911879685377	0.10337377424325	0.143863922716445	-4.41861147631355	11.7402863197305	4.79579936657494	5.26012473182494	5.11512543140417e-07	2.71554445932765e-06	4.40375699924336	-9.02875856411531	4.79579936657494	-3.14030237519996	0.00204883949249524	0.00860449521376895	-1.92416339393639	-14.1902730492974	4.79579936657494	-5.64432737797854	8.5394291210261e-08	3.44448887124907e-07	5.14076145474183	-2.27700907143499	4.79579936657494	-0.768984563923327	0.443163218746004	0.570214137995123	-4.95073165521925	15.7081774042557	4.79579936657494	6.26405210938029	4.09443245974822e-09	2.23230421069689e-08	7.22292231095832	-6.69594114248036	4.79579936657494	-2.10076818084905	0.0374058346385532	0.108673059643281	-3.71548877004865
405	PCDH7	-51.1625945072623	4.56050687337842	-13.7551153776159	5.23239129641774e-28	2.21362600776743e-26	35.7714808756339	7.70258748802571	4.56050687337842	2.7822713897258	0.00612252132054964	0.0114254266051973	-2.32848635691354	-38.9780189180687	4.56050687337842	-6.95915299984853	1.11929207931366e-10	1.31507783053914e-09	6.52003314610546	41.9807589098636	4.56050687337842	12.5119221628823	9.12802544386768e-25	1.74793680210203e-22	33.5067490450089	2.90923131622799	4.56050687337842	0.709708746325558	0.479033594800284	0.544651217421364	-5.05727353898021	11.8708411018798	4.56050687337842	2.59509916442111	0.0104360888502794	0.0298740912144766	-2.92941019444679	-48.7457757238299	4.56050687337842	-7.76587513825643	1.39124437737731e-12	1.334396518372e-11	7.34354298085917	35.7564502099044	4.56050687337842	10.2299546145618	8.50364737203371e-19	2.01776763186409e-16	23.6566610301611
406	RTF1	-13.7934134735749	7.53888408271257	-11.482476738976	4.55832689746189e-22	7.56141916197515e-21	35.6688783338091	7.18985110147116	7.53888408271257	6.72003101067238	3.94255198601865e-10	3.06066535756711e-09	12.2539405600201	-0.518701871393088	7.53888408271257	-0.352247871227475	0.72516790869874	0.784460626704336	-5.57212863944672	3.97571608473208	7.53888408271257	2.6582295806754	0.00874452543892306	0.0275379385937234	-2.60305194415806	5.0290787513687	7.53888408271257	3.65211567716581	0.000363431635639652	0.000814549548872033	-0.0180049111007765	9.97585660495502	7.53888408271257	5.91410105059257	2.32570916105199e-08	5.44744967658423e-07	7.48226036723378	-15.2109502502595	7.53888408271257	-7.96753871451666	4.51055903356688e-13	4.75678761849106e-12	15.0412586039976	5.66758737265118	7.53888408271257	3.63890545695825	0.000380919383587825	0.00307980375693415	-0.128077532983049
407	DSCC1	23.305893913673	4.699688751997	12.1875095915089	6.46083194866731e-24	1.39092664141427e-22	35.6267338755803	20.325380969108	4.699688751997	11.0711611211463	5.44648791913799e-21	2.26902349761035e-19	31.0819955391347	15.8378281446414	4.699688751997	6.32129981634061	3.06613920292162e-09	2.63726630416781e-08	7.98322632384863	-8.22819577252909	4.699688751997	-2.55575267489599	0.011633852170797	0.0347899990258218	-3.00517502927931	-53.6699483915789	4.699688751997	-13.5322881471305	1.98270470749519e-27	5.96176911358401e-26	23.1657726963082	6.81161067946259	4.699688751997	2.04949470280481	0.0422305831857167	0.0915303446132045	-3.76615171718626	18.1156544900736	4.699688751997	6.0726431229745	1.06590625598153e-08	5.42900923193578e-08	6.05432689799564	1.22225237412874	4.699688751997	0.367151502704262	0.714045574437306	0.820400783682441	-5.08724702260434
408	PEG10	-34.9822856033591	6.70617113457946	-11.9558955805273	2.61525100134995e-23	5.16192851351441e-22	35.5820854260792	20.5714020981764	6.70617113457946	9.22513279651174	3.27452445364014e-16	6.8865962257191e-15	24.4658908410611	-12.7501196242875	6.70617113457946	-3.56884451987155	0.000487740147453848	0.00131884808682247	-0.459159160867631	14.1209474266316	6.70617113457946	4.72527648254162	5.41402681322911e-06	5.72617273899184e-05	3.35595989002572	21.9346741755047	6.70617113457946	8.08291603487878	2.35685732753962e-13	1.91835180686764e-12	17.7943005270446	23.7635737205746	6.70617113457946	6.79271972106219	2.69467573862577e-10	1.02840509395455e-08	10.7173989899554	-36.6924274249044	6.70617113457946	-7.91515094356699	6.04991018064041e-13	6.18882564401969e-12	12.8273354808114	1.42166812230904	6.70617113457946	0.397411248550117	0.691653294611036	0.804325134314879	-5.38184601249327
409	MAD2L2	16.7308013183989	7.23928479089313	11.349677061364	1.01583549984162e-21	1.59997755855285e-20	35.5520087332832	-1.15851032959639	7.23928479089313	-0.758955985044086	0.449120704161951	0.516941103651555	-5.57310873598205	21.7157705404139	7.23928479089313	12.1101958975445	1.03028156309495e-23	1.56187823071963e-21	37.4276673758353	-4.87364458259259	7.23928479089313	-2.16258109847689	0.03222635386082	0.078080056024606	-3.5662444056343	0.916419995356666	7.23928479089313	0.484125159986879	0.629033287188216	0.68535619182066	-5.54165864042	-5.6595842776295	7.23928479089313	-2.19329580358622	0.0298921084762963	0.0695973472736293	-3.49990418661759	16.9838400209475	7.23928479089313	7.83133406140018	9.66338985836125e-13	9.52808494164526e-12	15.5622524857636	-7.37978574580444	7.23928479089313	-3.15982381668573	0.00192478709068478	0.0112093256586448	-1.48129158517649
410	RAP1GAP2	45.3616086404348	2.24654899910328	14.6816842883917	2.13243413676398e-30	1.29308436682105e-28	35.5465135292676	-20.801381588819	2.24654899910328	-5.33349938440172	3.65548596248797e-07	1.61406267316166e-06	2.67997617589715	39.7371536992614	2.24654899910328	10.4599021499617	2.14717135318794e-19	1.61630174621009e-17	17.7985742921718	-27.9231911021801	2.24654899910328	-4.41204371193999	1.99476769513401e-05	0.000176727998314835	-1.4985688647562	21.5343260184181	2.24654899910328	5.3948923160143	2.7536887028987e-07	1.03464757976383e-06	2.70195621376723	-11.1550379059061	2.24654899910328	-1.79656632118034	0.0745028745895964	0.144645833537077	-4.22255422873381	51.8616759981763	2.24654899910328	13.1098341887835	2.49714696173784e-26	3.09731353265552e-24	24.0509936873071	-27.1768680318206	2.24654899910328	-4.71736461264706	5.59942159935342e-06	9.56458321704891e-05	-0.649668035963401
411	NME4	-16.9378542706689	8.51630944594337	-11.2821036631745	1.52703041315158e-21	2.3343889299089e-20	35.5397242996843	11.0694449680715	8.51630944594337	8.63262716083667	1.02568843880126e-14	1.70661422401155e-13	22.1979322362521	6.3847805149222	8.51630944594337	3.68813705924828	0.000319520353577532	0.000906567366597027	0.126753249296821	1.88932266165307	8.51630944594337	1.04346733541074	0.298482317058502	0.434333354311898	-5.25078326428232	-11.1378778522805	8.51630944594337	-6.15083307115258	7.22459646144563e-09	3.36849510365993e-08	9.27058089922048	7.29939709964394	8.51630944594337	3.63408592595919	0.000387495092463049	0.00201597184663211	-0.0908200695056465	-27.7069778966898	8.51630944594337	-10.1566811949198	1.31733902267796e-18	3.58862703276217e-17	23.9146576646761	7.23964264052401	8.51630944594337	3.87215959606453	0.000163194015578544	0.00157773488046042	0.665173286451402
412	CKAP4	-19.6596584265397	6.30789361847789	-11.8440763030197	5.13721068929997e-23	9.70115132763135e-22	35.506245556405	4.08472991794444	6.30789361847789	2.7966677509405	0.00586989205302867	0.0109859176541166	-2.30786127410042	-5.50397780696494	6.30789361847789	-2.60704425757985	0.010095065015968	0.02003775861962	-2.72459536239942	8.14790685270039	6.30789361847789	4.1397790801452	5.89616538439701e-05	0.000448166052720706	1.25420944957186	-3.87352421014678	6.30789361847789	-1.93695640229049	0.0547105852177397	0.0802534656163995	-3.9390476469745	4.72022270267704	6.30789361847789	2.01788986214293	0.045462104348764	0.0970124866015169	-3.78112076332856	-28.4552928910126	6.30789361847789	-10.1040836495859	1.80313209261919e-18	4.76542053049356e-17	20.2466707375398	7.57460831851592	6.30789361847789	3.45093050131429	0.000733590484414538	0.00520177410080694	-0.813610160895764
413	PAK1IP1	18.9176949947197	5.79654376838397	11.7071761513107	1.1741133456794e-22	2.09061128353843e-21	35.4982115282391	2.35779702598016	5.79654376838397	1.42703173621386	0.155737765466023	0.206898455460277	-4.77486122100965	14.5732588873042	5.79654376838397	7.06599688629617	6.33520876018802e-11	7.85781859289229e-10	11.9670594563839	-4.39349117013041	5.79654376838397	-1.71184661002693	0.0890799976664186	0.173039361902289	-4.20168418469312	1.81345633242956	5.79654376838397	0.865351283991274	0.388286888285923	0.455813227106996	-5.16028410764492	-2.04633642917267	5.79654376838397	-0.735019224535045	0.463524394939832	0.589876270347239	-5.05119180984929	9.93551341662158	5.79654376838397	4.05415719352022	8.20877942805416e-05	0.000214453871367188	0.667785549949008	-8.71103968182856	5.79654376838397	-3.05267759349415	0.00270236478823916	0.0147113773883444	-1.98788318075177
414	IGF2BP2	-18.1428555965686	7.07696263552555	-11.573044418529	2.63870986834873e-22	4.53567215953171e-21	35.4621680533301	4.11758026522063	7.07696263552555	2.96075865179579	0.00359074066752597	0.00706560922769893	-1.92505597611169	-0.224548902299496	7.07696263552555	-0.118501170688107	0.905835884416447	0.928898786020812	-5.57287109140264	4.91753733618697	7.07696263552555	2.62053693100937	0.00972194474924903	0.0300524007187916	-2.68355962132886	-1.04385380468592	7.07696263552555	-0.569530864106171	0.569884232343374	0.63150115695715	-5.46615813436422	7.07337363153815	7.07696263552555	3.2676909721633	0.00135610246439944	0.00566253190471304	-1.21538893575818	-7.34798721516616	7.07696263552555	-2.97639416444476	0.0034228040942773	0.00660652638179253	-1.99051602658414	2.91954418575285	7.07696263552555	1.39771306786766	0.164350996213446	0.313672167104348	-4.68138093858742
415	SH3BGRL	-18.0909184494217	6.57191972639089	-11.7598868383031	8.5406981005028e-23	1.55111014587335e-21	35.4597774592052	5.14858635264594	6.57191972639089	3.86110094558022	0.000170029578295287	0.000439988821027279	0.67086735794145	-7.23194399218707	6.57191972639089	-3.65839535965809	0.000355387150876415	0.000996416838380701	-0.204887427248783	8.92374757255401	6.57191972639089	4.94860589370174	2.06159137426496e-06	2.47277690660463e-05	3.99179405155124	2.62408025149445	6.57191972639089	1.53983134960084	0.125798341726875	0.169579955532771	-4.56421204631298	6.83799897112987	6.57191972639089	3.12784164932039	0.00213185619001144	0.00819338391337144	-1.63581402783508	-17.9825251095242	6.57191972639089	-7.47979348914635	6.74606515416397e-12	5.84391279029363e-11	11.9582874268138	5.63823715889804	6.57191972639089	2.89701505354106	0.00435670545692652	0.0213339793909165	-2.09358592312113
416	FGFR4	46.2844642981521	2.87487093337606	13.5103341223694	2.26115242377296e-27	8.62953800890975e-26	35.4326941629686	-12.503822234899	2.87487093337606	-3.1047436527788	0.00229403852555182	0.00471552363585652	-1.91856498384895	36.6221417650349	2.87487093337606	8.52833565236902	1.86826697999285e-14	4.79814919685223e-13	13.6127346850686	-26.5534928741559	2.87487093337606	-4.06921576650477	7.74740384412173e-05	0.000564128838949891	-1.24616795618017	-47.320519330723	2.87487093337606	-5.65314640917847	8.18848076904716e-08	3.31149565002407e-07	0.0668682932492901	-23.927202787827	2.87487093337606	-2.91921538730098	0.00407440352020123	0.0139805452445761	-3.31675826555931	41.9819014858057	2.87487093337606	9.29141383729391	2.21958726504312e-16	4.1484238010181e-15	15.3785428666004	-24.6400825149877	2.87487093337606	-3.1682623222205	0.00187335149582586	0.0109923778751244	-2.9629306846854
417	UTP4	19.3277473524542	4.2767553434927	12.4231521378288	1.55899284045076e-24	3.66732906325864e-23	35.4203667432753	2.27389340176474	4.2767553434927	1.45618536734344	0.14752053117724	0.19725426899419	-4.60791281120678	11.0131565027817	4.2767553434927	5.26397878418645	5.02600727597278e-07	2.6708310329719e-06	3.89465049523064	-6.58613434256709	4.2767553434927	-2.63482730834784	0.00934035068277138	0.0290455634479914	-2.89904521744636	-12.8500561753434	4.2767553434927	-5.52160064148517	1.52517445559204e-07	5.95396251172643e-07	4.15332644981914	-7.38383630267198	4.2767553434927	-2.6505107607065	0.00893714328234079	0.0263432133207534	-2.97865345617721	19.1057997772259	4.2767553434927	8.10721637822465	2.05485235129823e-13	2.29332448000206e-12	12.3775268133105	-4.82265319609681	4.2767553434927	-1.78477849157585	0.076404828583742	0.182007573983314	-4.09828984051107
418	WDR4	24.3830846057044	3.71905572446959	12.7414769124539	2.28913199621566e-25	6.13903580803289e-24	35.3581515548303	-5.10374094912449	3.71905572446959	-2.50812899696726	0.013247485592238	0.0228972771558634	-2.93558961959522	8.98947121607092	3.71905572446959	3.2833326230937	0.0012880398793108	0.00317644719445942	-1.65216176932018	-13.8222892014053	3.71905572446959	-3.99404667917545	0.000103254750470951	0.000711027684457478	-0.77830327611317	-27.7958423794892	3.71905572446959	-8.37972057301848	4.37388914414808e-14	3.80103503251403e-13	10.5379138703776	-13.6692320751649	3.71905572446959	-3.71539960801875	0.000289675118321645	0.00158964500577212	-1.48012305283303	29.2614072432731	3.71905572446959	10.8991753697131	1.53426500346492e-20	5.75481186007547e-19	21.7838875387671	-7.317409239973	3.71905572446959	-1.93926658672546	0.0544261145993692	0.142871823196757	-3.99079825208789
419	DPPA5	91.1139157887716	1.51304600667274	15.4602873024186	2.21041118252895e-32	1.85589523517719e-30	35.3423735599347	-48.1927948118117	1.51304600667274	-4.25340438350935	3.77266893174351e-05	0.000111293733486434	-1.75463240561371	69.2940864699198	1.51304600667274	10.0470345213597	2.53381149043118e-18	1.43298199057287e-16	16.1132150556155	-23.9819642189542	1.51304600667274	-1.84059653588576	0.0677412181269306	0.139613934262736	-4.26293961349638	-14.6155974607223	1.51304600667274	-1.23338563633816	0.219443514787116	0.276489202805192	-4.54477260238495	-24.6159385629168	1.51304600667274	-1.58853861236801	0.114360144571538	0.202537883822544	-4.43181034979145	104.786767346046	1.51304600667274	16.1681552787122	3.6504131713798e-34	1.89734570312431e-31	33.772268385953	-32.4632807328948	1.51304600667274	-2.6464704973107	0.00903948450297838	0.0375155792205357	-3.66225523719398
420	HTATSF1	-15.3525059879573	6.86588962662603	-11.6174277573631	2.01850500835667e-22	3.50269986744246e-21	35.3415764899574	10.099491996357	6.86588962662603	8.78741461192456	4.19577078084879e-15	7.42250211879489e-14	22.1448377696436	-1.35454640023952	6.86588962662603	-0.825949678536452	0.410200402388104	0.495993950599995	-5.23931596307505	4.99823567403194	6.86588962662603	3.13325347445341	0.00209542550186489	0.00876641217050796	-1.49594433125197	12.6680985238712	6.86588962662603	8.86891996970193	2.61592730191208e-15	2.55392186944278e-14	21.2757332799234	9.92586966235791	6.86588962662603	5.34330592420315	3.49422192525584e-07	5.56780033783468e-06	5.00719554367656	-16.2607451580841	6.86588962662603	-8.23962370784286	9.71009690836476e-14	1.14703146920781e-12	15.801471089757	7.89271001817702	6.86588962662603	4.7308735617829	5.28647416545893e-06	9.13004201202282e-05	3.18865892332291
421	ODF2L	-21.2495813817005	5.50853624814732	-12.2602812704062	4.164482393418e-24	9.2014828591412e-23	35.3163193015871	1.56367187272818	5.50853624814732	1.05149218313001	0.294795773958493	0.360768681775642	-5.16676569691173	-11.7157916560022	5.50853624814732	-5.14345231627512	8.67539663284586e-07	4.34965338757522e-06	3.7608213092327	4.9697804707919	5.50853624814732	2.25955882330655	0.0253512590915507	0.064696982226859	-3.39283668546214	16.2811376362754	5.50853624814732	9.20072907100702	3.77793780810995e-16	4.03678482825539e-15	21.4133067838821	9.6145437556586	5.50853624814732	4.05228032249055	8.26809049375008e-05	0.00056722946410611	0.453801924079906	-34.1515974385177	5.50853624814732	-11.3513879957439	1.00540401308347e-21	4.66978076715152e-20	21.0398936649173	-1.54970368301	5.50853624814732	-0.623702378525036	0.533810820838125	0.684670400640204	-5.09708359213345
422	PRDM14	74.0712818374926	1.1176291145086	16.90706851466	5.32894109710243e-36	1.03866771562273e-33	35.3088653581141	-46.5708287063861	1.1176291145086	-5.23748780518018	5.67048759064787e-07	2.41205658814971e-06	-1.15968916928565	63.4227828030129	1.1176291145086	12.8108919199897	1.50719394986808e-25	3.57630912235002e-23	22.0272044318426	-18.4745043980966	1.1176291145086	-1.87024668145291	0.0634815988117706	0.132994558739055	-4.29565372400076	-27.3415397910701	1.1176291145086	-2.85193570475215	0.00498579684810597	0.00909880832587806	-3.68776636982023	-20.6177057347409	1.1176291145086	-1.96178220088541	0.0517183230693086	0.10779176939116	-4.2800804124997	78.5047506612951	1.1176291145086	15.5041640651697	1.71149005848344e-32	6.67175499583812e-30	27.2055100815399	-27.5480040377954	1.1176291145086	-3.58469388287263	0.000461353672888489	0.00361239263958239	-2.59912902742292
423	H1F0	-26.1640180754732	6.48237765258159	-11.8584991290502	4.70876433158541e-23	8.938463074653e-22	35.2992784030953	6.7311842280104	6.48237765258159	3.74254908895658	0.000262589582282404	0.000656774814530806	0.301294450501095	-10.8948884330941	6.48237765258159	-3.93628160452952	0.000128429736171857	0.00040041143229533	0.536626611951348	5.98921398320359	6.48237765258159	2.3293673883671	0.0212313795986777	0.0561659011923332	-3.26393411821394	9.84784888076443	6.48237765258159	4.36510713856329	2.41266501793924e-05	6.60005981724482e-05	2.14765889776745	7.14229573830233	6.48237765258159	2.42928928327369	0.0163614773282743	0.0431678813241755	-3.0820682512312	-22.7490426832738	6.48237765258159	-5.95564846118454	1.89775355481324e-08	9.30547172092834e-08	5.55090582380264	9.87652958077548	6.48237765258159	3.7808536913533	0.00022842816286941	0.00204033829600623	0.171284130091101
424	C6orf132	38.5049872587622	2.59183902529345	13.9415901634831	1.72019192642564e-28	7.72670571067321e-27	35.1973562128399	-28.9536216840562	2.59183902529345	-7.94195830952212	5.2063616061476e-13	6.54693973860611e-12	10.2586921867168	33.9098209651247	2.59183902529345	9.85163845496243	8.10564423726008e-18	4.11502822556715e-16	16.9815365473082	-37.2074525160016	2.59183902529345	-5.6687780181497	7.60078055299528e-08	1.29426707856386e-06	-0.148192439963962	-22.2480769753936	2.59183902529345	-4.02650120529036	9.12530328779812e-05	0.000226215501672306	-1.70562584992074	-30.8839739495754	2.59183902529345	-4.77008912663707	4.47089021434467e-06	4.92926936258304e-05	-1.29084846421301	42.8950682978588	2.59183902529345	11.523821335252	3.55165481513654e-22	1.80308429335885e-20	20.3451345646032	-26.6165379023962	2.59183902529345	-4.91538482023241	2.3843496543346e-06	4.59808771679544e-05	-0.234392952900175
425	PDPN	34.866951756623	5.09148515052213	11.8318031685104	5.53236450847591e-23	1.0357763054891e-21	35.1066829801189	-24.5490001704726	5.09148515052213	-6.87084308884494	1.78623864602989e-10	1.46923849445488e-09	10.9989641620279	34.7482415814616	5.09148515052213	9.81407386004702	1.0131684049701e-17	5.04964983572999e-16	23.644754306637	11.1539113275731	5.09148515052213	2.49649159992199	0.0136710135742068	0.0396332305876408	-2.99895806736096	-8.0061340590172	5.09148515052213	-1.83528005658384	0.0685295759722118	0.0983305273743515	-4.03705413991798	-28.6281190853019	5.09148515052213	-4.67047377265983	6.83085588846675e-06	7.0604916688082e-05	1.01559489339793	38.8114257520598	5.09148515052213	9.57615146681149	4.1474289794728e-17	8.77309831607474e-16	20.9712336206188	-16.1178595707831	5.09148515052213	-2.69253095767869	0.00793311636884175	0.0340905374668928	-2.88475074662462
426	APOBEC3C	32.2770066249204	3.7447236812479	12.6715672014239	3.48769266041839e-25	9.17305190083536e-24	35.0906895972124	-30.6723015990714	3.7447236812479	-9.4172423199269	1.05907587906297e-16	2.39830149791958e-15	18.2341105277358	34.924653122895	3.7447236812479	11.3335855721131	1.11939380403349e-21	1.1862313952452e-19	26.2034363131652	-37.0353895131148	3.7447236812479	-6.59458092311743	7.56792852367268e-10	1.88163872063525e-08	3.47517841154171	-45.0139920997862	3.7447236812479	-7.82790787247615	9.84976927064859e-13	7.52872770231999e-12	5.78758437461049	-28.8308246057834	3.7447236812479	-4.75468894528145	4.77550176643728e-06	5.21246017806629e-05	-0.487688432013607	31.1006063486439	3.7447236812479	8.49914287871668	2.20884220854624e-14	2.92236517651905e-13	13.4309758430586	-10.8550201157002	3.7447236812479	-2.17314381298244	0.0314063954231677	0.0957544150960544	-3.74254261861732
427	TOP2B	-16.4032789809846	6.38116565511968	-11.7276438307099	1.03762587293687e-22	1.86892514902738e-21	35.0640030884176	8.28736337201931	6.38116565511968	6.82042409988144	2.32966125136117e-10	1.8793208255874e-09	12.35650202545	-1.9978178067022	6.38116565511968	-1.14098967927775	0.255770181005596	0.335101611532359	-4.92591064414531	3.82835582671891	6.38116565511968	2.28252204311191	0.0239248205851843	0.0616913339681755	-3.35123650888458	10.2112263553774	6.38116565511968	6.58082737372373	8.12578792612034e-10	4.2764211771265e-09	10.4250398102269	16.9364750142882	6.38116565511968	8.94942098422654	1.63858410764606e-15	1.92313392848997e-13	19.010190221182	-18.6343806875752	6.38116565511968	-8.39244664527592	4.06736091129874e-14	5.09704297896966e-13	15.0335455876515	5.86200931775709	6.38116565511968	3.19232805703182	0.00173358574195086	0.0103061483515216	-1.43782571005875
428	MAK16	20.7682714691617	4.39506199644927	12.2540282612718	4.32462147015387e-24	9.51678293280836e-23	35.0234202430749	-4.96386782930341	4.39506199644927	-2.77882453800948	0.0061844570650895	0.0115311494474636	-2.35731651771812	15.6693152048823	4.39506199644927	7.07519739708703	6.03109521311053e-11	7.50620344938443e-10	10.3697099152886	-5.58655182446189	4.39506199644927	-2.1055756114768	0.0369787827938256	0.0871380427881275	-3.67693439012864	-23.2723854154061	4.39506199644927	-7.94408429055913	5.14468766503965e-13	4.0427837195038e-12	10.5105196193148	-8.04825883262358	4.39506199644927	-2.52809460808429	0.0125481030741396	0.0346652860172699	-3.18727213547406	22.4816899156612	4.39506199644927	9.16562218443278	4.64014911508583e-16	8.2621904716414e-15	16.8889567663463	-7.85623639464909	4.39506199644927	-2.56439681788865	0.0113606218008184	0.0448629475238543	-3.09870195414235
429	ID2	-40.5101301685623	6.72260033179109	-11.8197661400631	5.94942596133074e-23	1.11005101483632e-21	35.0180718216428	10.6160423738394	6.72260033179109	3.97424503352422	0.000111301605433346	0.000298417347900999	1.05013302604604	-16.1443300496864	6.72260033179109	-3.86764773033758	0.00016595072540573	0.000504836167169326	0.372425240318141	33.8539008250287	6.72260033179109	10.3944297009176	3.17857152506955e-19	2.71047720282298e-17	28.788318356468	-10.3106749936883	6.72260033179109	-2.44372992500104	0.0157466026977836	0.0259119807698339	-3.04634177611131	17.9692377228234	6.72260033179109	4.21578100509669	4.37785674109458e-05	0.000337459790459374	1.35809455726611	-44.2363020900203	6.72260033179109	-7.51589817674859	5.53456584663655e-12	4.84052774166971e-11	10.6589116820315	16.2317034396149	6.72260033179109	4.1052816316426	6.74097423270842e-05	0.000763622607681884	1.14688991609189
430	UQCRH	10.0714914430228	10.0093244194897	10.9569645130712	1.08349056915336e-20	1.49134999677542e-19	34.9798005692261	-2.10737664465469	10.0093244194897	-2.38653565259125	0.018308676861369	0.0306407862529658	-3.46503914477542	13.3438175627894	10.0093244194897	12.5562069257458	6.98938006029735e-25	1.38707424287537e-22	42.7543844103263	-7.34798643327087	10.0093244194897	-5.89230300034167	2.58673765873298e-08	5.04182884733401e-07	8.35673163699291	-4.0075987090585	10.0093244194897	-3.61099856053911	0.00042050904417097	0.00093062778125023	-0.099396867638645	-3.64116957438357	10.0093244194897	-2.6010216038243	0.0102657337752368	0.0294792118276004	-2.75005389998079	10.9501466019852	10.0093244194897	8.98188527488738	1.35644961379273e-15	2.19018454653072e-14	23.1477353525409	-5.03051574851708	10.0093244194897	-3.97470309756681	0.000111108885977721	0.00114761893151161	1.0406759611451
431	ANAPC16	-13.472271008751	7.62297940312659	-11.3225139980806	1.19670979788221e-21	1.86601249198347e-20	34.9719448793735	7.00480405909952	7.62297940312659	6.54708674891267	9.67177478075023e-10	7.0191104874926e-09	11.4576780070304	0.748660444403277	7.62297940312659	0.5146684210147	0.607574613307531	0.682547721773288	-5.52414994557228	8.01833673947423	7.62297940312659	5.60241442776468	1.04188335151284e-07	1.73092188459096e-06	6.76704198031618	-0.799349299994581	7.62297940312659	-0.565041918133537	0.572925406127557	0.634355935066168	-5.52375997465877	9.00009214815329	7.62297940312659	5.46187625886722	2.01702516310211e-07	3.53384103615723e-06	5.8515867966849	-21.2945586382112	7.62297940312659	-11.0128771924444	7.73747006704154e-21	3.1279439178429e-19	27.6333097138144	5.577703531603	7.62297940312659	3.5908301802437	0.000451503902963849	0.00355055122539655	-0.259709833395188
432	VSNL1	42.8559516959221	3.91775957011791	12.3414461690947	2.55201025936389e-24	5.80316499603268e-23	34.9209635960576	-14.1178017323193	3.91775957011791	-3.42286300537115	0.000807256683807807	0.00182388878156949	-0.976137528766903	29.7616129566812	3.91775957011791	6.6524353598578	5.60656187452887e-10	5.66101969107147e-09	8.73831077752926	-65.6478037890397	3.91775957011791	-6.62709020182913	6.39498282989368e-10	1.60832344673478e-08	1.86064346509553	-4.56960247075236	3.91775957011791	-0.848260377310391	0.397702266295917	0.464866163698858	-4.90993814883237	-28.8871842597211	3.91775957011791	-3.33220954053594	0.00109533752555104	0.00474994401723861	-2.55679311896887	41.0081793021948	3.91775957011791	8.34437548197586	5.35091418425601e-14	6.59201222586393e-13	13.8983631804336	-17.3903266038358	3.91775957011791	-2.4568429043802	0.0152061418601155	0.0555844066989823	-3.38578055710734
433	CBR3	73.9387998080649	1.62922265310645	15.1835107492917	1.11463341635552e-31	8.39049913070377e-30	34.9095014109221	-29.8417601806426	1.62922265310645	-4.05272844231415	8.25389236634215e-05	0.000227733152625441	-1.17537280727698	55.904252559993	1.62922265310645	9.29882393601269	2.12507824026367e-16	8.11021992743985e-15	13.2264278092108	-17.5805821603771	1.62922265310645	-1.60905420921083	0.109796944210953	0.203503760581178	-4.38434529072955	-35.8615624585747	1.62922265310645	-3.30130200728053	0.00121378577529518	0.00247080785851303	-3.18460167734838	-18.4757098819874	1.62922265310645	-1.67822833944323	0.0954737526986334	0.175999661950691	-4.35247827768495	92.3564502259593	1.62922265310645	16.9363046907242	4.5138865280114e-36	2.89818067372026e-33	35.129569405534	-31.0314818414997	1.62922265310645	-3.2429629873742	0.00147057613263238	0.0090634322347162	-2.9939930472051
434	MRPS34	11.3640942938201	7.94865418373032	11.1395267807279	3.60738684204076e-21	5.23598768362699e-20	34.9023620080299	1.9984444694475	7.94865418373032	1.96571274299705	0.0512574983640305	0.0770203186458416	-4.14599829182358	11.9294342451897	7.94865418373032	9.46084954815818	8.1910849260209e-17	3.36111623938038e-15	24.8304987632575	-2.95287303047179	7.94865418373032	-2.05859735724798	0.0413370880222203	0.0954706550492032	-3.79158598722543	-1.01916300719014	7.94865418373032	-0.789017825127358	0.431400087375771	0.498753516969235	-5.43364074133286	1.42330300771893	7.94865418373032	0.854306929779578	0.394355435911179	0.523903308540715	-5.1871599318986	6.97159138675851	7.94865418373032	4.58100393762433	9.94513228269114e-06	3.06901664872982e-05	2.80299410196833	-2.60140575677093	7.94865418373032	-1.72889536171865	0.085973276046452	0.197765712970922	-4.29953290131826
435	BOP1	17.0211985390177	5.24814933039797	11.76746373207	8.15877701115105e-23	1.48421751794523e-21	34.8553191705085	2.18289974156126	5.24814933039797	1.5223209350488	0.1301239469245	0.176259975264447	-4.6228605452511	11.7141737116347	5.24814933039797	6.21798527384767	5.16211130473171e-09	4.22372150608296e-08	8.08227844221365	-10.9653672146679	5.24814933039797	-4.50037393485447	1.3893687984043e-05	0.000129173427892529	1.41039369700768	-3.62090035613456	5.24814933039797	-1.84942624807391	0.0664485615823078	0.0956337090810772	-4.03398085301423	-4.62714243143847	5.24814933039797	-1.92036518433197	0.0567906177724899	0.115885136097724	-3.91692279450853	19.2285257648076	5.24814933039797	8.98443996850617	1.33641856199553e-15	2.16424460002688e-14	17.7485143134199	-7.03828424507894	5.24814933039797	-2.73644447665314	0.00699396321639741	0.0308815163863178	-2.67547910966352
436	PMAIP1	37.2606253476901	5.88721784039093	11.4705080698745	4.89977728488763e-22	8.07871133905567e-21	34.8366188479346	-4.8760912073939	5.88721784039093	-1.31017401686957	0.192225229776102	0.248948550427878	-4.86848056688383	35.9525737800079	5.88721784039093	9.14070632825976	5.36838207672991e-16	1.902463972971e-14	21.8213599290105	-9.51301292037544	5.88721784039093	-1.56328199255653	0.120183579819629	0.217907603609842	-4.35228937554289	10.3093819687711	5.88721784039093	2.4352492484711	0.0161051677644516	0.0264501814849518	-3.06137420353939	-12.5658511650558	5.88721784039093	-1.89015288813035	0.0607491492123937	0.122361499105606	-3.96201747520683	31.8229047005103	5.88721784039093	7.48562109353082	6.53410498381418e-12	5.69191986419248e-11	13.8623497623705	-30.1013047281954	5.88721784039093	-4.47208293834256	1.56082961912155e-05	0.000226548607615848	1.04417160529565
437	ARMCX3	-19.8515018906621	6.19453257079071	-11.7491075152147	9.11504947154676e-23	1.64992976752791e-21	34.7849232654088	3.04437696584387	6.19453257079071	2.03863716099714	0.0433178769494819	0.0662669414020456	-3.88736620873794	-14.6092096085233	6.19453257079071	-6.48139680535177	1.35585262465474e-09	1.25446702040714e-08	8.95380353629445	7.88537562164234	6.19453257079071	3.78802345400455	0.000222521171953161	0.00136373868156584	0.142904103220131	20.5461148331089	6.19453257079071	11.8315946173747	5.53933541301668e-23	1.11553221463242e-21	34.8090131817843	1.86318295583121	6.19453257079071	0.775799167838162	0.439141172454416	0.566240507659769	-5.10345759814557	-22.1523082884703	6.19453257079071	-8.03383628798841	3.10758227257978e-13	3.36167101141807e-12	13.0763609029443	9.38293324564247	6.19453257079071	4.46104777112141	1.63308938695963e-05	0.000236094975611449	2.12545019345359
438	CHMP3	-25.88645150932	4.89894512585864	-12.5394329344582	7.73304444261167e-25	1.93149153526559e-23	34.7594135815034	12.7648776678465	4.89894512585864	7.58287679111611	3.82969080512526e-12	4.15931095899922e-11	15.0551121841774	-24.1729128737716	4.89894512585864	-7.55888422510237	4.37032989165746e-12	6.94354450763336e-11	9.63740979772766	9.77984484598993	4.89894512585864	4.13010029501133	6.12236989256713e-05	0.00046086667156807	0.842100058386142	4.82679940407355	4.89894512585864	2.08042541781677	0.0392601764959477	0.0595338741946748	-3.68282170377137	12.338067959977	4.89894512585864	4.66168924649538	7.08900232048584e-06	7.25857976811472e-05	2.03683945441294	-20.0788831126336	4.89894512585864	-6.11910995144627	8.46218361596544e-09	4.38445104569771e-08	5.10713547601597	5.91396875943015	4.89894512585864	2.09258145989512	0.0381428374163736	0.110432114164381	-3.68246982371784
439	GPBP1	-11.3986808272799	6.94517775997247	-11.4374999464544	5.97982059276659e-22	9.62680557080344e-21	34.7358213593323	6.13253730355548	6.94517775997247	6.78710078552366	2.77531615757161e-10	2.19989657660814e-09	12.3544178977523	3.97355039428279	6.94517775997247	3.30275625768584	0.00120795459514903	0.00300064278699401	-1.05064581281098	3.99389731990669	6.94517775997247	3.18540182854886	0.00177278443203121	0.00768558652041432	-1.37119660058927	5.31480464809278	6.94517775997247	4.6449089215654	7.60856548597985e-06	2.25366329116608e-05	3.11401748953448	9.16778115447734	6.94517775997247	6.24604822417915	4.48301479116128e-09	1.28430725578807e-07	8.21857906440889	-14.2493561313769	6.94517775997247	-9.09970739713996	6.82229926632045e-16	1.17268340932107e-14	19.037478271632	1.82234766904673	6.94517775997247	1.32941130022359	0.185816769970956	0.341964263064067	-4.73707959773748
440	PNO1	15.4751666961092	5.56957834225403	11.665098209795	1.51370519603836e-22	2.66485358302559e-21	34.7299924162525	-3.88718857278074	5.56957834225403	-2.8239676697114	0.00541673730109069	0.0102325523782286	-2.22741047836964	11.0855041508808	5.56957834225403	6.38277166181467	2.24419767856957e-09	1.9866518784742e-08	8.82923448438376	-9.98897629152544	5.56957834225403	-4.79664049324793	3.98932769918371e-06	4.38946691901111e-05	2.59147403437491	-5.38230681623866	5.56957834225403	-2.94254444488714	0.00379590667331242	0.0070776087016066	-2.04635970134581	-5.66532620876916	5.56957834225403	-2.34934372416603	0.0201664650727109	0.0508353270828266	-3.31266494496497	10.5765542643185	5.56957834225403	5.38008992985702	2.94887734521481e-07	1.17857913669058e-06	4.65116557008877	-4.71939988454389	5.56957834225403	-2.13947008827609	0.0340852814558694	0.101668620001667	-3.60306087449679
441	HAS3	48.5729638507176	2.089090903053	14.5696535984345	4.13339009505534e-30	2.34978921289214e-28	34.7119363204684	-10.6725949411661	2.089090903053	-2.6367247820074	0.00929071129893247	0.0166270066941872	-2.96737390135147	42.5054453229753	2.089090903053	10.4927725676204	1.76313955409518e-19	1.33643529395479e-17	17.8006758879162	-29.8998532138087	2.089090903053	-3.9725201907055	0.000112030154235512	0.000760857372168415	-2.42293816509629	-4.95774868951397	2.089090903053	-0.838011020595538	0.403414762572246	0.470720518758317	-4.7292851677849	-12.3893536630117	2.089090903053	-1.66065647076758	0.0989606304512396	0.180960844592944	-4.34474059764204	49.2488645271674	2.089090903053	11.6296132236821	1.87534506665702e-22	9.93659776823368e-21	20.0173339922904	-20.5061447632747	2.089090903053	-3.19084681358955	0.00174190045281116	0.0103454927894284	-2.91666210123899
442	INPP5J	39.9238355829283	2.45201362569891	14.0357785053567	9.81607888949259e-29	4.57873936234238e-27	34.6999646168987	-19.9951285460216	2.45201362569891	-5.60670446333631	1.0209250934292e-07	5.0628793252066e-07	3.67932501001382	28.1527794172769	2.45201362569891	7.54505626455269	4.71557695142211e-12	7.4379367665856e-11	8.81681391007422	-35.5221460097392	2.45201362569891	-5.41765967624502	2.4778379082557e-07	3.83040083149599e-06	-0.487668880950541	-8.57929718510779	2.45201362569891	-1.68369693855215	0.0944091002579004	0.130804179907969	-4.25556566188911	-19.1106196412522	2.45201362569891	-3.298345376033	0.00122572221878969	0.00521589006553194	-2.78891982147296	38.060465037506	2.45201362569891	9.89359626485398	6.31662713069667e-18	1.51529637651767e-16	15.1399546516987	-6.13867226428158	2.45201362569891	-1.18473294095932	0.238076736257984	0.405209352293138	-4.57916876398511
443	POGZ	-14.7841188717647	6.23575655703311	-11.6691674745652	1.4769698312534e-22	2.60438218225055e-21	34.6651121368572	6.98061071287847	6.23575655703311	6.34196423040478	2.76126217048979e-09	1.80582244403212e-08	10.1837831593676	-0.361572093226547	6.23575655703311	-0.230867340581022	0.817745896327169	0.860308092376968	-5.44313616313064	0.839707186564434	6.23575655703311	0.516074896249994	0.606594460181072	0.717487920771175	-5.32506419930865	1.44838282320891	6.23575655703311	0.978025114081219	0.329703837556775	0.395419996366575	-5.10878403766528	7.67310245559951	6.23575655703311	4.29212104411039	3.23404422136182e-05	0.000260129643892146	1.3826224833674	-20.0425903119947	6.23575655703311	-9.6604858682451	2.51850012475533e-17	5.45425175827468e-16	19.2015912980057	6.75439014521204	6.23575655703311	4.06638451807338	7.83221451311513e-05	0.000867904785894941	0.872826467921305
444	CPXM1	-29.8349964548464	4.86777330318033	-12.8289742972448	1.35176399721225e-25	3.74479797704865e-24	34.6602907597422	17.0272852830914	4.86777330318033	9.85947087825045	7.73706768746218e-18	2.07506016190478e-16	25.9321755066307	-24.2908488797352	4.86777330318033	-7.43251555036898	8.73707061084789e-12	1.30816359008786e-10	9.60798013256281	20.0179545248634	4.86777330318033	8.62314789684592	1.08323972910735e-14	5.47387113111425e-13	17.5467654347024	-2.64408050326105	4.86777330318033	-1.05127533006928	0.294894987257414	0.358718242050003	-4.90257807815194	8.32201517182569	4.86777330318033	3.07765473965171	0.002498762801365	0.00934040958112977	-1.87209852938167	-38.8972320345354	4.86777330318033	-9.89946170076933	6.1001281957549e-18	1.46658368406751e-16	14.283706092522	19.3304524219049	4.86777330318033	7.1735037491593	3.55915361912351e-11	2.08861084692113e-09	10.5267748502526
445	ZNF90	22.8228738571015	4.88563370233251	11.8788053393752	4.1654214217217e-23	7.99043494166825e-22	34.6543429417895	-0.535837150545378	4.88563370233251	-0.266397783151524	0.790314348404993	0.832090393830472	-5.51139722670957	21.0665844995687	4.88563370233251	8.2734107589594	8.01433451008584e-14	1.81710272189277e-12	15.5908956691522	-11.1364090719111	4.88563370233251	-3.22157911662274	0.00157675921046562	0.00700176028569254	-1.85756488811273	-32.3244726090377	4.88563370233251	-9.82967216521596	9.2353917007116e-18	1.1494218975287e-16	17.8909937842961	-4.4012523781344	4.88563370233251	-1.19429875695268	0.234326731935524	0.353793584698964	-4.64093578475003	20.8234312243011	4.88563370233251	7.79457634462055	1.18595410341336e-12	1.15887994975441e-11	13.2603741810679	-6.85559878959159	4.88563370233251	-1.98461321255721	0.0490897958967908	0.132561880804916	-3.85094136413897
[truncated: 10,470 more rows]
[truncated: 60 more columns]
