# Supplementary material for: Human embryoid bodies as a novel system for genomic studies of functionally diverse cell types
Source: eLife. 2022 Feb 10;11:e71361. doi: 10.7554/eLife.71361 (PMC8830892; doi:10.7554/eLife.71361)
Supplement: Supplementary file 6. [file elife-71361-supp6.csv]

	gene	Cluster0.logFC	Cluster0.AveExpr	Cluster0.t	Cluster0.P.Value	Cluster0.adj.P.Val	Cluster0.B	Cluster1.logFC	Cluster1.AveExpr	Cluster1.t	Cluster1.P.Value	Cluster1.adj.P.Val	Cluster1.B	Cluster10.logFC	Cluster10.AveExpr	Cluster10.t	Cluster10.P.Value	Cluster10.adj.P.Val	Cluster10.B	Cluster11.logFC	Cluster11.AveExpr	Cluster11.t	Cluster11.P.Value	Cluster11.adj.P.Val	Cluster11.B	Cluster12.logFC	Cluster12.AveExpr	Cluster12.t	Cluster12.P.Value	Cluster12.adj.P.Val	Cluster12.B	Cluster13.logFC	Cluster13.AveExpr	Cluster13.t	Cluster13.P.Value	Cluster13.adj.P.Val	Cluster13.B	Cluster14.logFC	Cluster14.AveExpr	Cluster14.t	Cluster14.P.Value	Cluster14.adj.P.Val	Cluster14.B	Cluster15.logFC	Cluster15.AveExpr	Cluster15.t	Cluster15.P.Value	Cluster15.adj.P.Val	Cluster15.B
1	TERF1	38.0299028303169	8.11559702069318	17.3393887689738	2.66664213197795e-39	1.41662188687362e-36	69.1262127919964	-13.4064396770261	8.11559702069318	-5.49656343870705	1.41185452432779e-07	5.95715080654258e-07	6.70863043077796	38.8093591108972	8.11559702069318	15.102944721988	3.92259409931516e-33	7.29340996199331e-30	54.9278182840758	-12.1371636525887	8.11559702069318	-3.78333793426865	0.000214771766578479	0.000707304293463093	0.239950713734027	-15.6483423934977	8.11559702069318	-4.17398462486757	4.78918498491503e-05	0.00029914976311149	1.13808020833569	-4.97313631449634	8.11559702069318	-1.64813954588856	0.101188742243603	0.138544625487191	-4.39812256384406	38.894950585839	8.11559702069318	14.0758109623527	3.025080833334e-30	7.18038335673918e-28	48.4772366264944	36.5910165223957	8.11559702069318	13.8030495222924	1.78315624599162e-29	1.17392563633235e-26	47.8370859558405
2	MARCKS	-73.0256764692564	8.57191694119484	-18.9591972741036	1.24428202240284e-43	4.62707008064201e-40	67.9075950851103	23.3545691057859	8.57191694119484	10.0127769566501	8.28125040945249e-19	2.05301399039671e-17	30.5844107497519	-14.9032792685896	8.57191694119484	-3.90927719771922	0.000133965402556254	0.000462126787544083	0.686263563993091	25.359854742698	8.57191694119484	8.06386290293212	1.316305808583e-13	1.94757395232784e-12	18.5923018709119	27.3626144850915	8.57191694119484	9.19346028593221	1.40728127901213e-16	7.20166511406393e-15	24.7588874006903	31.9947511156295	8.57191694119484	11.0841762747662	8.67710603010177e-22	1.38091005523274e-20	35.262939470982	-69.5553294246778	8.57191694119484	-10.6286668751097	1.62950686305427e-20	7.04603820319125e-19	21.1802823129963	-45.089308121384	8.57191694119484	-9.58525353276659	1.22559663202775e-17	6.15889911121693e-16	22.460197607416
3	TDGF1	61.8139197923982	6.77546833981516	17.6086811901177	4.98016551366702e-40	3.47242040440433e-37	67.1895683912258	-26.5143012183488	6.77546833981516	-5.79270376560501	3.32246122527274e-08	1.55802343123761e-07	7.04914977045176	60.4752657368841	6.77546833981516	14.9075109842316	1.38312241867241e-32	1.89817020288413e-29	51.2365859471025	-14.7173187732328	6.77546833981516	-2.65359914561584	0.0087265761178886	0.0190777352873144	-2.67751331830554	-18.969335703119	6.77546833981516	-2.74866405227924	0.00663678635891918	0.0192762271856554	-2.65952621409458	0.639471239668672	6.77546833981516	0.128192003457791	0.898150007236962	0.916972772099895	-5.39606474664232	58.996943362665	6.77546833981516	13.9564010704694	6.57468680308226e-30	1.46694411950371e-27	45.8968864440466	56.0272443956799	6.77546833981516	13.3846312613742	2.72331143378065e-28	1.16851009058681e-25	43.3751598122594
4	DNMT3B	46.2415119208476	6.96504047236292	17.3042032255423	3.3221753459984e-39	1.68464491636174e-36	65.9978761240174	-19.7782098672305	6.96504047236292	-6.14115082340389	5.70809382820217e-09	3.0659361939058e-08	8.78798925316747	43.6806483460257	6.96504047236292	13.6885013782731	3.75913576111658e-29	2.95362688838336e-26	44.9836553284854	-16.2374444315044	6.96504047236292	-3.88410891481824	0.000147350547909717	0.000505797757686402	0.220518091154551	-14.8821942509138	6.96504047236292	-3.07468571108199	0.00245921944057701	0.0084571677185811	-1.93665696669026	2.52221192014039	6.96504047236292	0.679318584254868	0.497868775103343	0.562778459440034	-5.24049121076067	42.3954631467448	6.96504047236292	12.4555276620637	1.16899027701901e-25	1.32196608249779e-23	37.9104554991574	47.4104893566366	6.96504047236292	14.6866983574701	5.76076895030704e-32	8.03339230120317e-29	49.4368644333946
5	L1TD1	46.6070622115871	8.22712655562967	16.4408530021611	7.59539332218748e-37	2.22984757637694e-34	64.8700573293593	-31.2024031970357	8.22712655562967	-8.91838021599166	7.66391298041959e-16	1.22842835071208e-14	22.4863311895204	48.4308373655947	8.22712655562967	15.2170222195585	1.88204293241712e-33	4.19921419080907e-30	56.5855221661689	5.11645170529374	8.22712655562967	1.30412986556011	0.193969240302327	0.275028068735735	-4.83414739151427	-23.7546877371	8.22712655562967	-4.57516297525556	9.19489605241313e-06	7.1136102885382e-05	2.21711381378178	-10.6070058451801	8.22712655562967	-2.623579529104	0.00950032644819595	0.0160365625444203	-2.66857364477903	42.4768377900332	8.22712655562967	12.2419414735217	4.70696674345514e-25	4.60622113947242e-23	39.8632186130916	49.8312782249626	8.22712655562967	15.3933579554666	6.05909307995706e-34	1.68988106000003e-30	57.1737200554135
6	CIRBP	-32.9883527806353	8.0818143580153	-16.9188370489893	3.71971483707149e-38	1.43093581801274e-35	62.5788725615713	13.222721324754	8.0818143580153	8.96226737303036	5.85469285920685e-16	9.53502971347614e-15	24.2189622932115	-4.9752463560729	8.0818143580153	-2.20848710177967	0.0285609060218994	0.0527612961716028	-3.48777714260662	16.0994432161123	8.0818143580153	7.98820846003229	2.05558750803515e-13	2.96664091069083e-12	17.562419135181	17.8504170077169	8.0818143580153	8.8306799953052	1.31088963788517e-15	5.99355934436348e-14	21.6871850655524	19.3366711791305	8.0818143580153	10.1326572428882	3.87017823320956e-19	4.88966119701991e-18	28.8200728534072	-42.006607251225	8.0818143580153	-11.900816896839	4.34329070560647e-24	3.53677015414203e-22	26.7961913673644	-28.3801549656701	8.0818143580153	-10.8847100113292	3.14170619410566e-21	3.65092440640029e-19	28.6617747568328
7	PRXL2A	-45.923449183506	7.09670997550964	-18.3734354054539	4.42969191463167e-42	9.88352859992618e-39	62.4412795969619	26.8389948488062	7.09670997550964	15.8694764613006	2.87406286329782e-35	5.52811125912939e-33	61.211677230973	-9.05510817637138	7.09670997550964	-3.25964259907539	0.00134983755111338	0.00358542564767164	-1.29591912643562	14.1166589077266	7.09670997550964	5.6518730363979	6.65033481339751e-08	4.39000799871377e-07	6.50194756547158	16.4467907118321	7.09670997550964	6.82409123635283	1.52652570611382e-10	3.53317858452401e-09	11.438740553799	7.6332789509527	7.09670997550964	3.11382311581265	0.00217081733373287	0.0041308611963386	-1.56068425364999	-35.2369342242163	7.09670997550964	-9.23620456698237	1.0798699124325e-16	2.4686534309625e-15	16.5311199240688	-34.7446462988375	7.09670997550964	-10.2993120753172	1.33973535430721e-19	9.76868471415114e-18	22.5407733661051
8	KTN1	-25.4159251404625	7.74247703669135	-16.6997165437283	1.47872453637715e-37	4.94059671257883e-35	60.8567608042582	7.7374852996838	7.74247703669135	6.33939330658372	2.039760513824e-09	1.17721512117023e-08	10.5833977393621	4.07249276051426	7.74247703669135	2.35360260305355	0.0197465929611967	0.038249678008452	-3.21500394215592	1.41535294072678	7.74247703669135	0.798661490583584	0.425611782160294	0.521657332649993	-5.22689831213924	6.52206228205291	7.74247703669135	3.65804146833976	0.000339611382038601	0.00158589559565619	-0.131582507040166	1.13577692125818	7.74247703669135	0.667055974608893	0.505649466589119	0.569783432655504	-5.33872401035355	-16.5159582155882	7.74247703669135	-7.7578011498341	7.90063746446126e-13	9.13362814026215e-12	14.0467863361369	-21.4448089824488	7.74247703669135	-10.7602626926589	6.99826449831731e-21	7.36534327766301e-19	27.9722493240738
9	DPPA4	33.9646886387369	7.55998215525191	15.9384945679796	1.8502904305369e-35	3.96958462366725e-33	60.563198735503	-12.8083528037919	7.55998215525191	-5.37765591307124	2.48977527693601e-07	1.00419135898403e-06	6.05679828739201	32.547510833186	7.55998215525191	12.7234407721766	2.03523242307968e-26	6.13650078699375e-24	41.1845640859724	-5.23320378514772	7.55998215525191	-1.69297961273814	0.0923086815963567	0.14654840641653	-4.27637648011844	-12.1289560354479	7.55998215525191	-3.33602588187764	0.00104564756726805	0.00410314606417247	-1.21527699417991	-3.01223470536498	7.55998215525191	-1.02098721231074	0.308725172550685	0.371255581004144	-5.04557542758258	33.9446354528452	7.55998215525191	12.1561209476657	8.23534992423104e-25	7.8524413465574e-23	36.9778605471237	29.416489762318	7.55998215525191	11.0684104963229	9.60717677720273e-22	1.20424341715139e-19	32.3407425471046
10	UBE2R2	-30.1392727220065	7.18569567956572	-17.0153205195071	2.02880838698631e-38	8.70514860200742e-36	59.5277304821893	13.0072686418003	7.18569567956572	9.46803963343175	2.55163583409464e-17	5.17564533911996e-16	26.1102116279199	-3.74312808573596	7.18569567956572	-1.81548433851553	0.0712286686872043	0.115918074025453	-4.09304500122555	10.6233828078601	7.18569567956572	5.48645134646954	1.48209536090917e-07	9.08475595950695e-07	5.8371553896837	10.7995931780147	7.18569567956572	5.57276864996939	9.77437307414334e-08	1.28285771782521e-06	6.15843420532658	13.0169933467155	7.18569567956572	7.0881757089938	3.56312270944032e-11	2.03951754471607e-10	12.6213113103549	-24.0738066498522	7.18569567956572	-8.94160160662742	6.64654802439193e-16	1.31236973026755e-14	16.6714426492474	-26.9861710913095	7.18569567956572	-10.7962690331319	5.55164547990817e-21	5.8984911403672e-19	25.1226217659921
11	TOMM7	21.8901598473794	9.08217342994105	15.1882316771605	2.26509635138161e-33	3.7160904258843e-31	59.2859903613553	-13.3029937057545	9.08217342994105	-9.08272550160963	2.78966935839316e-16	4.82504672282699e-15	24.8792848207105	22.7188368198559	9.08217342994105	13.3433480105671	3.5645817410262e-28	1.72897712621253e-25	47.1015298952291	-6.3311405823789	9.08217342994105	-3.27564702556085	0.00127998506580152	0.00348961715397893	-1.06986482448458	-11.1836630702267	9.08217342994105	-5.15623971188313	7.00693504967815e-07	7.50824859445033e-06	4.91119802531934	-6.19388649062414	9.08217342994105	-3.31074658077544	0.00113841194829127	0.00227031170810466	-0.966334375063864	23.630024580374	9.08217342994105	12.881333370045	7.2628433933434e-27	1.05226338826155e-24	43.6426734152441	10.2185372643003	9.08217342994105	5.51190974363646	1.31141989670071e-07	7.51422720472167e-07	6.65939969286261
12	PLAAT3	50.4254636223627	7.14768975713289	15.7801464388842	5.08503085239186e-35	1.03142916707788e-32	59.2347594566267	-24.5926635562114	7.14768975713289	-6.23750793936668	3.46971235677389e-09	1.92865525920127e-08	9.21355913969915	42.0268978634974	7.14768975713289	11.0979977968062	7.93597174713108e-22	9.72897811109828e-20	32.7772770343165	-16.1895200840576	7.14768975713289	-3.20019709761652	0.00164154674706546	0.00434062467652578	-1.48255096077903	-17.4171302290693	7.14768975713289	-2.76571100145641	0.00631409018413124	0.0184591169009874	-2.59472330263091	3.28132695743247	7.14768975713289	0.735861170425578	0.462839032939547	0.528606905351514	-5.22634078060152	51.4952414740771	7.14768975713289	12.7198007206713	2.08415771877458e-26	2.83547115983527e-24	39.787236972994	38.9081718339966	7.14768975713289	9.46104788998454	2.66551099923748e-17	1.23307055104359e-15	23.7370691134593
13	ZNF428	-51.9324116044516	6.75998221841926	-18.4870738361439	2.20824517702665e-42	6.15879579872734e-39	59.2290467782497	26.588255063128	6.75998221841926	14.4405992167823	2.83467241118035e-31	3.0702529533134e-29	52.7142869936378	-15.4498521677798	6.75998221841926	-4.93467741047406	1.91667862651012e-06	1.03848794353312e-05	3.23434411293241	22.1996230095075	6.75998221841926	8.74690761915978	2.18524950463189e-15	3.91310489144035e-14	19.8624052913108	23.9453448775491	6.75998221841926	9.54557983408104	1.57131532274994e-17	9.68485842022005e-16	23.7323476851992	33.9701325308079	6.75998221841926	14.5668466770023	1.25117508096527e-31	4.22973006159048e-30	48.892759536794	-60.0653215000796	6.75998221841926	-12.4011758080904	1.66641976163365e-25	1.78755565969087e-23	21.8048267343027	-53.8686935643047	6.75998221841926	-12.9781111115558	3.86208189512684e-27	1.3464183006886e-24	27.697124017283
14	GAL	68.3083421096887	6.60822233647187	15.954402995478	1.67178569347795e-35	3.8062124890694e-33	59.1388529854407	-34.3445258578994	6.60822233647187	-6.00382635728659	1.15125211031799e-08	5.85385986449747e-08	7.73490088463717	58.8310440427233	6.60822233647187	11.6541919252928	2.15942864451965e-23	3.54273322915607e-21	34.9768345555893	-17.4433349583746	6.60822233647187	-2.57826268499207	0.0107855798125161	0.0229319474725423	-2.82590327366154	-24.544088881845	6.60822233647187	-2.75867167055299	0.00644557631826635	0.0187796770918433	-2.70755317250019	-5.01321063128989	6.60822233647187	-0.809674739282801	0.419269867809039	0.48550702151522	-5.12078803667596	55.6837340820732	6.60822233647187	10.5687486161544	2.39288252709856e-20	1.00735839518157e-18	29.0704806778211	39.7038947231112	6.60822233647187	6.99687524945883	5.9112742050308e-11	6.76371025962293e-10	11.8369723903066
15	NSD3	-35.1343024285548	6.60887901835982	-17.46368418629	1.22801002762708e-39	7.61093326011542e-37	58.0323902319208	18.6073296654409	6.60887901835982	12.3725176837325	2.00891402507813e-25	1.06215378501287e-23	40.9825933715794	-4.44605366429134	6.60887901835982	-1.91933090690862	0.0566335172090328	0.0950938467766361	-3.9231873840701	16.44801535598	6.60887901835982	7.75507427248544	8.02671041228326e-13	1.06984446068617e-11	14.6835658584738	9.55946873623425	6.60887901835982	4.23619750829811	3.73424737748949e-05	0.000241363057608764	1.27483528976791	22.6827932231783	6.60887901835982	11.6452928835724	2.28795738607147e-23	4.01327871053668e-22	33.572563361156	-25.8097478324548	6.60887901835982	-8.18638567707812	6.37179609264975e-14	8.86331137276816e-13	12.143417837298	-24.4583662609986	6.60887901835982	-9.26905794455352	8.80773200492046e-17	3.54725842046544e-15	18.5197758842516
16	KMT2E	-38.8773779735698	6.50091350484724	-17.8453191420811	1.14725503783194e-40	1.16352520018664e-37	57.885812600955	16.1623041465635	6.50091350484724	10.1626782367305	3.19786516237341e-19	8.2966008724274e-18	29.0826321835879	-6.78158947963456	6.50091350484724	-2.74488811025114	0.00671025808073065	0.0148354417654838	-2.50250601830471	12.8991715846	6.50091350484724	5.96184110954164	1.4239687735198e-08	1.04374478563646e-07	7.41887040611107	19.2407123827535	6.50091350484724	8.89830225884358	8.66739178510264e-16	4.07989125546857e-14	19.8699657380179	27.2061509384634	6.50091350484724	13.7471843903497	2.5652630288816e-29	7.20858295974889e-28	43.7061280583282	-34.3963540218948	6.50091350484724	-9.67039648550759	7.18358930970331e-18	1.97603155464619e-16	15.6364866306912	-30.8338028415752	6.50091350484724	-10.533920100822	2.99112408310626e-20	2.66951842169067e-18	22.1896234458649
17	RCN1	-36.8290038835309	6.95655858360717	-16.7273927243484	1.24185457387297e-37	4.46907407294414e-35	57.1653984070641	23.0012840810845	6.95655858360717	14.1336728295641	2.07713051605457e-30	2.01499722061781e-28	51.3613481312859	-9.72991516339016	6.95655858360717	-3.75302904991211	0.000240198240781194	0.000771344724857513	-0.055561032682081	8.72253706824645	6.95655858360717	3.47948201648269	0.000639654889323948	0.00188135774988082	-0.731957004913657	20.372407275331	6.95655858360717	8.95572949204148	6.09449535269985e-16	2.90556368182562e-14	20.863229472751	-6.94113166780375	6.95655858360717	-2.75929301858602	0.00643387107199075	0.0112501983823086	-2.41957674571309	-36.5549304370249	6.95655858360717	-9.79895295722007	3.19900040130904e-18	9.19795063840299e-17	17.3850881528768	-29.9686366733707	6.95655858360717	-9.69797532438738	6.04052157013767e-18	3.23981051136807e-16	20.1822862122499
18	UGP2	30.9638057301222	7.81180206823575	15.1634493552917	2.65682342520389e-33	4.2342174473678e-31	57.0585385908563	-16.601713703853	7.81180206823575	-7.23948068733812	1.52880031870805e-11	1.2513056753857e-10	14.3178205025823	29.5699045919051	7.81180206823575	11.9301116459331	3.58928935227617e-24	7.15037714535589e-22	37.4035893907824	-16.7491476686807	7.81180206823575	-5.52442905258753	1.23468195358115e-07	7.66505947365128e-07	5.89357093083152	-5.03322764913683	7.81180206823575	-1.51209507827624	0.132384245461585	0.221659595348871	-4.47051173254173	-4.00881167780555	7.81180206823575	-1.43485415236649	0.153183445014293	0.200177405713887	-4.64716897602433	30.1827331979933	7.81180206823575	11.3603166960878	1.45373777398527e-22	9.00994367032206e-21	33.5817061339457	29.5961472568922	7.81180206823575	11.6938117673886	1.6692759946627e-23	2.90961100320416e-21	35.9180729072528
19	SKA3	41.5947758627432	4.89259400355312	17.4178778226283	1.63390501481611e-39	9.11392217264426e-37	56.8699450962675	6.80242028475871	4.89259400355312	2.7494005002315	0.00662254199178125	0.011701152749495	-2.43941179726708	28.6959977046496	4.89259400355312	9.23581193600053	1.08250176729344e-16	5.11711428640914e-15	18.0842096077524	-21.3009796234352	4.89259400355312	-5.61175293762822	8.08821191963364e-08	5.22781530564501e-07	3.72879182697426	-13.9755404276588	4.89259400355312	-3.34332957870196	0.00102018992308672	0.00402021857363314	-1.90804131332436	-43.630269521868	4.89259400355312	-10.2254082650777	2.14547923325988e-19	2.80926834815109e-18	15.9066270342555	37.8186126228414	4.89259400355312	11.4691230878426	7.18008148364634e-23	4.68426836441863e-21	25.3796822033171	27.8024046728615	4.89259400355312	8.47620532121248	1.12580630314308e-14	2.88724025698028e-13	14.4827713449134
20	FZD3	-45.4981611779572	6.36675413294457	-17.816892730844	1.36807963486565e-40	1.2718580338801e-37	56.3310484596159	33.9240570331173	6.36675413294457	19.5319742048755	3.93348191960998e-45	6.26884632788128e-42	75.9264265689274	-10.6181117308611	6.36675413294457	-3.66235907185473	0.000334354611774091	0.00103612779137549	-0.481099636889539	12.6861327316018	6.36675413294457	4.75283291687841	4.2800150741257e-06	2.03182332625303e-05	2.81935608006676	35.3128353666506	6.36675413294457	15.3725973966559	6.92321006490162e-34	2.14542587455674e-31	50.1682030000303	22.3970523181553	6.36675413294457	9.59350406597006	1.16383120641321e-17	1.28297440106184e-16	23.5268016778695	-26.9340587553211	6.36675413294457	-7.25693439190551	1.38584235915394e-11	1.29810725094218e-10	8.97396858083142	-32.5465545824504	6.36675413294457	-9.43582464153225	3.11999084891979e-17	1.41490316709549e-15	17.3955820183509
21	SEPHS1	27.4864390376389	7.72436160624252	14.9972348068244	7.75292067189988e-33	1.05477540263067e-30	56.1006394252667	-9.66229242394962	7.72436160624252	-4.90898598672211	2.14973227313254e-06	7.32734898841022e-06	4.33352858367906	30.075576115873	7.72436160624252	13.5556254940576	8.93357609034796e-29	5.53683193688455e-26	45.5338714291172	-7.26497004356671	7.72436160624252	-2.79803094567064	0.00574110958705754	0.0132063622273317	-2.30039223576887	-14.674188952381	7.72436160624252	-4.79584232182062	3.54598728514306e-06	3.11979764614006e-05	2.95463896878238	-4.4844663756628	7.72436160624252	-1.79915303018823	0.0737852347873476	0.104513468675425	-4.15859733985428	27.5462631868813	7.72436160624252	11.3966745103159	1.14855921451527e-22	7.32190091264703e-21	33.491189704327	21.3496651581091	7.72436160624252	9.05394069705564	3.33129606572531e-16	1.17980758442005e-14	22.2264717993376
22	RDX	-29.8056328127757	7.35870496466257	-15.9446394960057	1.77918076667288e-35	3.96958462366725e-33	55.7387047357941	9.35477588942733	7.35870496466257	6.29037592932564	2.63538924967467e-09	1.49316416807367e-08	10.2189718492581	-5.88871851749775	7.35870496466257	-2.69745647590012	0.00769809820238588	0.0167767109876571	-2.531479999565	2.30903578710746	7.35870496466257	1.07774831815717	0.282687682774786	0.374055721626795	-4.97402110640351	13.343829026412	7.35870496466257	6.45960425117467	1.08302372177255e-09	2.10858859338475e-08	9.77235750524223	4.7720476005609	7.35870496466257	2.3357386654975	0.0206833605420747	0.0327017531473052	-3.24650120002448	-23.4782952920069	7.35870496466257	-8.13069304687508	8.86601911953402e-14	1.21212388845002e-12	13.8156333587837	-26.2965528540665	7.35870496466257	-9.93419307906965	1.36193560868964e-18	8.44097425030089e-17	22.1235073970381
23	ATP2B1	-45.8111500723131	6.92143969296182	-16.6346540384303	2.2296976898543e-37	6.90958539667072e-35	55.5875571698432	20.8198509284839	6.92143969296182	10.4309158707111	5.78221230897911e-20	1.66683102116204e-18	31.1912466336024	-12.3143401005744	6.92143969296182	-3.81569297646554	0.00019045234475042	0.000629909978664598	0.0556790332424875	0.913977954309849	6.92143969296182	0.303015557203009	0.762252045667468	0.819948300208878	-5.35954704011675	12.633147544511	6.92143969296182	4.35978792151579	2.26018012616853e-05	0.00015554947247092	1.84363886154967	9.01491745528512	6.92143969296182	3.18541278058283	0.00172267759048077	0.00334229412163539	-1.41429522943622	-38.2004778195607	6.92143969296182	-8.23924739294469	4.65289368157223e-14	6.74125739111945e-13	11.7247291461696	-37.4470028413921	6.92143969296182	-9.38883339331328	4.18208169918649e-17	1.82247279047361e-15	17.8857883574811
24	MEX3A	-58.5621474559148	6.39773102920622	-18.3335535346591	5.65753629846241e-42	1.05192458242744e-38	55.5726480328054	15.9897433442699	6.39773102920622	7.65677599506847	1.41795326753899e-12	1.36016222292906e-11	16.3389761892187	-15.129512605088	6.39773102920622	-4.33711416568172	2.48018342366783e-05	0.000103242262218054	1.25379374579148	23.6993685708467	6.39773102920622	8.41247258272766	1.65148770738271e-14	2.71340159993542e-13	17.8197721136566	9.64081161542643	6.39773102920622	3.25036454773977	0.00139194050044501	0.00525117268346299	-1.31629478210978	23.9507035000973	6.39773102920622	8.95562014629448	6.09858794648209e-16	5.76574975686052e-15	20.8004012385409	-29.1180476276753	6.39773102920622	-6.56853664574696	6.06738976007655e-10	4.34453146106637e-09	6.63817915672898	-30.8231778639222	6.39773102920622	-8.18195287169623	6.5417734335461e-14	1.41434155861706e-12	13.7840395004043
25	MZT2B	-25.7469964407813	8.18980693336814	-15.2295996928793	1.7357566699653e-33	2.93395475911105e-31	55.4685130815026	12.435112099675	8.18980693336814	9.39990614034972	3.90325729958977e-17	7.70703335118999e-16	26.6757027364943	-1.4832363198892	8.18980693336814	-0.753418585562285	0.452250601316816	0.544320607216572	-5.31221464593828	2.77565977487985	8.18980693336814	1.44878454073843	0.149257478165122	0.220430792818444	-4.67703775624951	6.98080053844769	8.18980693336814	3.69215546746639	0.000300117507493314	0.00143204059606305	0.0708278734719388	4.74234675202096	8.18980693336814	2.54956738600523	0.0116780129075777	0.0193638394763581	-2.82968490141792	-25.7064831255208	8.18980693336814	-9.97190874197423	1.07278018977145e-18	3.36177971828379e-17	23.2953517782923	-22.960693611848	8.18980693336814	-9.66354017358154	7.49971295304845e-18	3.87346285667632e-16	23.0570025250391
26	POLR3G	58.5372607813141	4.65804857977252	17.4394965722913	1.42784200132503e-39	8.38368703514845e-37	55.2643524238622	-40.5542502729798	4.65804857977252	-8.9499449007171	6.31479385012266e-16	1.02395116558094e-14	15.7785651210506	58.2494609141998	4.65804857977252	14.9648966269658	9.55095889157364e-33	1.52214996277708e-29	41.3729869423878	-18.3589580530284	4.65804857977252	-3.53742697410868	0.000522202166110237	0.00156562412392523	-1.37665712892681	-19.8646202354398	4.65804857977252	-3.15062841906581	0.00192845620216379	0.00686685521587591	-2.46351769851143	-25.253347600035	4.65804857977252	-4.66550115668139	6.24865206883477e-06	1.80036060123762e-05	0.953240096485438	62.4333267553569	4.65804857977252	15.5178348802824	2.72610453284386e-34	1.1697085449387e-31	42.2154247457404	68.5556877894931	4.65804857977252	18.0984335641293	2.40225877869635e-41	2.67995989351365e-37	52.8711997043194
27	TSPAN3	-44.3355397623423	6.6374755203892	-17.2231425210572	5.51506176685174e-39	2.6750447422173e-36	55.2593145254198	21.8029000283931	6.6374755203892	12.2886556236576	3.47111762534428e-25	1.76791305200421e-23	40.866765104163	-8.81280848302853	6.6374755203892	-3.11207528225431	0.00218299919778702	0.00549989590119965	-1.70751146212569	9.90890963844212	6.6374755203892	3.77404249214954	0.000222285298103982	0.000729357289896479	0.0353809284656652	24.1308545058517	6.6374755203892	9.89064808191133	1.79350871590098e-18	1.21262928694493e-16	24.8428486586603	20.9302676763415	6.6374755203892	8.98750840291609	5.01369684727844e-16	4.76023847048837e-15	21.1239356319302	-43.9065560298766	6.6374755203892	-10.014503130942	8.19115984341023e-19	2.61087369180242e-17	15.7255733322334	-33.392342858867	6.6374755203892	-9.40028040113589	3.89416337335855e-17	1.71712595229992e-15	17.41093650132
28	C4orf48	-39.8763167915494	7.11396445573344	-16.3801949238972	1.11549703291007e-36	3.19089356388326e-34	54.96752526227	23.7624412129808	7.11396445573344	14.0378814361193	3.87078324877328e-30	3.62877797674914e-28	51.3550630777273	-9.61681246130185	7.11396445573344	-3.47340784015651	0.000653309321640685	0.00188037120542402	-0.776018506435135	13.3784741311584	7.11396445573344	5.59281980186513	8.86822545342549e-08	5.67607132291536e-07	6.38087802337163	22.8560007162027	7.11396445573344	9.84270097442995	2.42765045815436e-18	1.61207550661726e-16	25.6569509303186	40.289813443918	7.11396445573344	19.5746488029341	3.04573466920478e-45	2.67545007635028e-43	73.2992706575655	-40.8453948020314	7.11396445573344	-10.3413963502985	1.0242976153113e-19	3.74657842505341e-18	19.5390222508405	-52.7860546449974	7.11396445573344	-14.018220073291	4.3985156348598e-30	4.46089458386326e-27	32.8775744449617
29	C1QBP	18.8122806682608	9.04312963959245	14.4013418656218	3.65614953558968e-31	3.16186079217353e-29	54.9365760323499	-2.57132369674029	9.04312963959245	-2.04417462877066	0.0424937669156832	0.0628810802110839	-4.01384981419751	13.3029616245946	9.04312963959245	8.3050523024865	3.14242973085365e-14	9.93114619756468e-13	19.8282865199188	-3.45990402837621	9.04312963959245	-2.01069160156648	0.0459538321362765	0.0810146888925886	-3.89458366776902	-10.429555580858	9.04312963959245	-5.40957804081175	2.13973578763754e-07	2.59184499966172e-06	5.91985891273299	-9.40824392057491	9.04312963959245	-5.49340594812454	1.43343088954102e-07	5.23963139047171e-07	6.53948288179571	14.2548608177686	9.04312963959245	8.14318841720907	8.23331311746733e-14	1.13396100170945e-12	18.5199986277771	16.628853506691	9.04312963959245	10.5092383295356	3.50329648377287e-20	3.02967252503645e-18	31.5242676947049
30	MAGED2	-31.9164925332878	7.67855104425226	-15.4997974043289	3.06036989634608e-34	5.78669263790456e-32	54.88904293098	9.66633856446991	7.67855104425226	5.99938320635587	1.17749694327073e-08	5.97369527018113e-08	9.05372717798302	-16.9589448559777	7.67855104425226	-6.63896980449095	4.1597500781307e-10	5.35078929668098e-09	10.1684521235858	1.74275982645658	7.67855104425226	0.732718639095357	0.464748823772728	0.558700202371611	-5.26184136836148	16.7628974645646	7.67855104425226	7.66230006418136	1.37344683159549e-12	4.25615912591090e-11	15.565474753917	9.89391147093657	7.67855104425226	4.56126150240183	9.75344943883986e-06	2.73116169527353e-05	2.80827255493988	-36.0461515723617	7.67855104425226	-10.8193203040406	4.78639366633557e-21	2.29539241337671e-19	24.202779397376	-32.7304919018477	7.67855104425226	-10.818485713224	4.8121698449865e-21	5.31530364264054e-19	25.9951296644144
31	C9orf135	73.3936897928671	3.93506593466177	18.3041274058022	6.77758549021887e-42	1.08015348184117e-38	53.99217683919	-42.8528552829489	3.93506593466177	-7.18378173519706	2.08966775932713e-11	1.68198654567486e-10	7.44435238890822	61.8114805767406	3.93506593466177	13.4018906854582	2.43346011313154e-28	1.29274671533788e-25	32.8596930520526	-39.3717854268105	3.93506593466177	-5.10847545479056	8.72622867817876e-07	4.69381905177253e-06	0.456880213937706	-29.0180157122176	3.93506593466177	-3.39340848895501	0.000860626497261999	0.00348372612607216	-2.62617426478463	8.89268494509714	3.93506593466177	1.54206824802714	0.124934273066264	0.167439542326675	-4.34267697379449	77.2035360222718	3.93506593466177	16.4525256950474	7.05417724621491e-37	4.91852508492335e-34	42.1046619205575	74.1151569286824	3.93506593466177	15.8492297668366	3.27065430465627e-35	1.82437097113727e-31	40.4194391657179
32	CYCS	18.9292992409405	8.6810203715152	14.2855513138507	7.74826716674645e-31	6.49922319640777e-29	53.6424872696977	-5.10799255627127	8.6810203715152	-3.87891985715296	0.000150263867736748	0.000366574176354945	0.78966107089386	17.3041513487449	8.6810203715152	10.8527696147262	3.85921967900839e-21	4.18042412996304e-19	32.9254439905833	5.04349026099535	8.6810203715152	2.94542344388067	0.00368180735233352	0.00891755163322464	-1.92371350216865	-9.87503640996844	8.6810203715152	-4.88511453125554	2.39072914031605e-06	2.20786211004685e-05	3.76207357254375	5.10471825781288	8.6810203715152	3.08297862468651	0.00239530653606559	0.00452532425340352	-1.57528017671248	19.6420978925494	8.6810203715152	11.338638133891	1.67295521611449e-22	1.01432002124854e-20	34.5490171668747	12.6040598489706	8.6810203715152	7.52163872979612	3.08359135260165e-12	4.60515999057885e-11	15.52120061098
33	IFITM1	48.0001256874396	5.76221513389176	15.3890860942355	6.22759621374101e-34	1.15791772267491e-31	53.582410523402	-40.2870755261629	5.76221513389176	-9.45976263707143	2.68698773270828e-17	5.4402967597266e-16	20.8991828338305	47.1272455828433	5.76221513389176	12.4865447411598	9.54846900992309e-26	2.47727256452795e-23	36.2082569754552	-45.2125637229778	5.76221513389176	-8.02189855527061	1.68587901138659e-13	2.45210772503635e-12	11.7441164415806	14.9054698938357	5.76221513389176	3.20260134514498	0.00162869343872398	0.00596510308680393	-1.6102335392617	-4.78123850622545	5.76221513389176	-1.02643976146871	0.306156641470794	0.368564097577228	-4.86958716647357	56.5437561855536	5.76221513389176	14.1884189829727	1.45559576462073e-30	3.60858363335752e-28	42.2739139393637	32.6815807041069	5.76221513389176	7.80262640615856	6.0881920583715e-13	1.06457477434471e-11	14.1274379986563
34	H1FX	-30.3009357465034	8.46884852394337	-14.7214908702564	4.60007470976743e-32	5.03121896687896e-30	53.3318426686858	21.7325443419104	8.46884852394337	14.4862532565596	2.10871080999385e-31	2.32918592042489e-29	56.3899373105203	-7.84856363745875	8.46884852394337	-3.19559798598542	0.00166639673973657	0.00432645710607775	-1.3190222818249	14.4464199261984	8.46884852394337	6.8244100996762	1.52387283954696e-10	1.50578612913959e-09	12.3793508265741	14.2922255484226	8.46884852394337	6.74629225681355	2.33050952972154e-10	5.22071572561717e-09	12.0165462904507	17.0731707687631	8.46884852394337	8.37940563310648	2.01385008566435e-14	1.65438229423207e-13	20.1358155803473	-28.3413937938722	8.46884852394337	-9.00694933210915	4.44882141909893e-16	9.08993621821751e-15	19.4011682458116	-29.5242787187747	8.46884852394337	-10.7408965241709	7.92607605198632e-21	8.18734300332957e-19	29.0124403417908
35	MT1X	57.2958968375795	6.76555926184358	14.7230879217419	4.55281780607694e-32	5.02883519253409e-30	53.1359551962395	-21.1131973632114	6.76555926184358	-4.3610154703491	2.24882022452089e-05	6.39506459973365e-05	2.02905737171858	52.5971875660439	6.76555926184358	11.6120566825317	2.8392879936789e-23	4.52501383678312e-21	35.0261743482989	-6.85299066645463	6.76555926184358	-1.14831042531411	0.252469179895452	0.341606570153264	-4.82840757933191	-15.2359688646674	6.76555926184358	-2.00700629012657	0.0463488995718716	0.0946803505581106	-3.80872933969427	7.10079137610424	6.76555926184358	1.31885785476665	0.18900751578282	0.241946970289517	-4.71820939237476	58.7147761658724	6.76555926184358	12.305052861159	3.11914268422225e-25	3.13487889956608e-23	37.6178771641048	23.9661945162721	6.76555926184358	4.34323633272017	2.41883443442689e-05	8.65165660483053e-05	1.72041413604033
36	NODAL	91.3065646869231	3.93251515979213	17.5536883026712	7.0111197391704e-40	4.60094422412853e-37	53.0609195173818	-69.7085152975175	3.93251515979213	-7.20935866695766	1.81057248071496e-11	1.46899975235317e-10	5.52647757694296	74.9773603656857	3.93251515979213	12.4729629218932	1.04331222997576e-25	2.64527073582037e-23	30.417234904462	-34.1474073098981	3.93251515979213	-3.60416667622468	0.000412116669858322	0.00126794637863746	-1.83843128730509	-59.7893772467959	3.93251515979213	-4.72491432109654	4.83294775801971e-06	4.08766983991417e-05	-1.15454358657804	-38.417620972851	3.93251515979213	-4.03601061068836	8.2370198415405e-05	0.000198428402833569	-1.11844676505832	100.868727979258	3.93251515979213	16.7372315514317	1.16714772748928e-37	9.30050003419313e-35	44.810530011226	61.840276127984	3.93251515979213	9.32437693254268	6.24626246486262e-17	2.6196730848875e-15	16.9118313976325
37	FKBP4	19.5347646565283	7.85381533981452	14.3905323904194	3.92158687581543e-31	3.36532486050746e-29	52.9962663800952	-2.08014584380852	7.85381533981452	-1.52142085929378	0.130029963014282	0.171792310206931	-4.73111998548929	14.1633786009038	7.85381533981452	8.11289833967697	9.85109529728269e-14	2.83244379217747e-12	17.72928357668	-7.57985530757255	7.85381533981452	-4.00062263418669	9.44593644539569e-05	0.000338403554864593	0.871868885757538	-9.57538104806843	7.85381533981452	-4.59524823892863	8.4420175905987e-06	6.62300620539515e-05	2.55587485070974	-5.86696184197639	7.85381533981452	-3.17545424124534	0.00177940664518312	0.00344337563463363	-1.39152338403675	17.8346315308964	7.85381533981452	9.74011979251117	4.63390151299311e-18	1.30216134203907e-16	25.1621488553611	14.5866013056359	7.85381533981452	8.20384604577394	5.74383194622319e-14	1.25890352047281e-12	18.0313662119605
38	ETV4	46.9769117485381	4.86988802773768	16.2078777562718	3.32996825800202e-36	8.44298315597057e-34	52.930556671713	-1.8347523191986	4.86988802773768	-0.56411297295763	0.573427863888593	0.630881339959393	-5.22823293642256	42.3601018405425	4.86988802773768	11.8213914812407	7.28220007232671e-24	1.3769529492691e-21	29.660005897663	-66.92985555993	4.86988802773768	-11.2318453672543	3.34014901669831e-22	1.11900007298157e-20	16.1117659734826	-7.11347730667877	4.86988802773768	-1.42262134348601	0.156695910840565	0.253421220837538	-4.44771749960069	-33.7933707296693	4.86988802773768	-6.4254633321904	1.29723873526497e-09	6.18725751629585e-09	5.17230664894681	57.702370446391	4.86988802773768	15.3222342910059	9.56806426359604e-34	3.81219017588134e-31	41.2996819288263	34.2909581424355	4.86988802773768	8.69626338118181	2.97379557113094e-15	8.4910741090056e-14	15.7493741182115
39	UTF1	64.8034964313122	6.14132404122255	14.9419387706326	1.10757082488533e-32	1.35780880466162e-30	52.7292225162089	-20.6018557989786	6.14132404122255	-3.69847209079261	0.000293298154173456	0.00067898613985455	-0.119599843517384	54.5322613482267	6.14132404122255	10.4420776003907	5.383947624352e-20	4.92322292600581e-18	27.7962607037197	-5.8062334899564	6.14132404122255	-0.860735312152695	0.390607807495131	0.486721847471873	-4.99457239973325	-11.2179860978127	6.14132404122255	-1.27317068209466	0.204712422013962	0.311335614597252	-4.57980712263317	11.4468612116098	6.14132404122255	1.93691074471346	0.0544301432435988	0.0794794081185325	-3.90360959754122	79.4562764419081	6.14132404122255	16.0765853550693	7.67540460831901e-36	4.50667441107404e-33	54.8410080460926	30.1383715796024	6.14132404122255	5.01970257917208	1.30727527388764e-06	6.1123063518401e-06	3.74267129524165
40	CHD9	-39.213997135498	6.28770515553386	-16.642975534731	2.11555401384416e-37	6.74317730812726e-35	52.2746473254692	13.7881651221913	6.28770515553386	7.8031538151378	6.0695297823357e-13	6.24646441436689e-12	16.7031691180153	-9.49601561743934	6.28770515553386	-3.43946567007116	0.000734780503367979	0.00208526066240809	-1.06186926012594	11.9305402959303	6.28770515553386	4.92383256269888	2.01190381804375e-06	1.02114645105078e-05	3.44364926930379	15.4863676197418	6.28770515553386	6.60060008808906	5.11084036059201e-10	1.06374132579785e-08	9.73080985740368	20.9191644489615	6.28770515553386	9.28109258890217	8.17370217692991e-17	8.40422317841752e-16	21.6390810487488	-33.0206404511785	6.28770515553386	-9.62783734639533	9.38382841075014e-18	2.52255396988743e-16	16.9227691685696	-29.4332160437995	6.28770515553386	-9.29486857782773	7.50349012717493e-17	3.05507065177969e-15	17.0669996299066
41	KRTCAP3	56.3054634522827	3.8968529801635	17.6856839134677	3.08662789094767e-40	2.45960148224373e-37	51.5232025601371	-28.3847545099988	3.8968529801635	-6.79079687189065	1.8301060948358e-10	1.26575719739542e-09	7.37859356639883	50.8587098793057	3.8968529801635	13.5266960558172	1.07870120864041e-28	6.3336793071539e-26	32.174225058803	-55.369788430149	3.8968529801635	-8.21136321175825	5.49275500882958e-14	8.58223737794156e-13	5.51834595483276	-48.6737624980655	3.8968529801635	-6.70861043112415	2.85787567828993e-10	6.23922917162476e-09	2.02546790823904	-60.8591735003869	3.8968529801635	-7.85082383627195	4.59707929569263e-13	3.34758594143257e-12	3.24328185812548	53.4017967955424	3.8968529801635	12.4248989859583	1.42751770939737e-25	1.56131250647422e-23	24.9584733915111	58.629458430853	3.8968529801635	15.318922535637	9.77387822631713e-34	1.81728975821323e-30	37.2857001206095
42	TTC3	-93.8343763572836	6.47453692061464	-20.2719898071651	4.80943876038071e-47	5.36540988108072e-43	51.4728501948971	29.7830750437853	6.47453692061464	12.8087396642927	1.16642442137437e-26	7.31046676677105e-25	43.7881646895516	-26.5938882248702	6.47453692061464	-6.24592559329603	3.32134360236141e-09	3.48569230742651e-08	7.13148527470742	36.0576051332099	6.47453692061464	11.7526886604325	1.13843946172595e-23	4.17088060146423e-22	34.4015883272288	40.650661746774	6.47453692061464	13.5111279081713	1.19389404315636e-28	2.08110655397694e-26	43.0552412677549	44.1507552260142	6.47453692061464	15.7396858677883	6.58601146422434e-35	2.8588927585559e-33	54.8829471017903	-78.2261397311075	6.47453692061464	-11.7598789316362	1.08644015144782e-23	8.47575267800831e-22	17.4675522263974	-86.1506746381547	6.47453692061464	-12.4937245963084	9.11152443367991e-26	2.31018560413939e-23	18.2495854131038
43	PTOV1	-25.5786515569095	7.03626102787398	-15.0262379691325	6.43058723896487e-33	8.9209398960223e-31	50.9814130225169	16.9435395322144	7.03626102787398	12.7552012121956	1.65423901276633e-26	1.00297230578376e-24	43.9163105616494	-1.6475661499095	7.03626102787398	-0.817339119335587	0.41488965536281	0.509018915124547	-5.13560908580985	6.31355747276758	7.03626102787398	3.12150550166701	0.00211801534073777	0.00544061228212538	-1.60838868902258	17.0917098465402	7.03626102787398	9.26613924889617	8.96872998266892e-17	4.81034383108916e-15	22.3213148093683	16.1726358166781	7.03626102787398	9.19034646474736	1.43467209798919e-16	1.44451280913064e-15	22.4343190633486	-29.0581065073948	7.03626102787398	-10.6199646354959	1.72306456516104e-20	7.4218178721763e-19	22.1302818285295	-22.9824503567631	7.03626102787398	-9.71340264314864	5.48209045629619e-18	2.95450247006958e-16	21.1276871166273
44	DDX17	-18.0259187347047	7.90768138758043	-14.2909537333495	7.48134527511927e-31	6.32287029463868e-29	50.6067189476451	10.5005576097948	7.90768138758043	10.0621314900314	6.05612142561954e-19	1.5251036258287e-17	29.9911101857184	-0.550415358950828	7.90768138758043	-0.362122083239087	0.71771487128008	0.780711500200131	-5.46328831518914	6.65711806281669	7.90768138758043	4.49083010793501	1.31242438928052e-05	5.65305269761136e-05	2.52163312521583	9.22817993838609	7.90768138758043	6.16374762223013	5.08120747643245e-09	8.63897690718635e-08	8.81237243627335	8.70019082735621	7.90768138758043	6.24511973818877	3.33527344838874e-09	1.51808692738575e-08	9.42688991157009	-24.4218026759273	7.90768138758043	-12.4584770669522	1.14671355587349e-25	1.32196608249779e-23	33.2520896258052	-16.3310167666456	7.90768138758043	-9.79544520380376	3.27051668064142e-18	1.82429420446179e-16	24.3161965107126
45	VIM	-64.1703999841125	9.51832667678091	-14.1101656506809	2.41984892387419e-30	1.8227968091311e-28	50.1766474308424	32.9904788537727	9.51832667678091	11.3179892527807	1.91237189599744e-22	7.18330669082405e-21	38.7848070331582	-20.4346618067259	9.51832667678091	-4.32318661541294	2.62536058080179e-05	0.000108395716652201	2.15834617863043	16.5559534172727	9.51832667678091	4.10607489506011	6.26461449236228e-05	0.00023303781019271	1.53061935357517	30.9158596572692	9.51832667678091	8.67631527746149	3.35692341348561e-15	1.43485967819331e-13	22.7786607708897	-3.86748424881912	9.51832667678091	-0.910307191321789	0.363961791678396	0.429622023909025	-5.39147322085806	-89.5705683815757	9.51832667678091	-9.53074403650461	1.72419409611478e-17	4.42186421523138e-16	17.0773636119338	-88.4711772736813	9.51832667678091	-10.5562766951961	2.59198410972501e-20	2.3659556332893e-18	22.8319171995664
46	PTMS	-42.2578486730272	9.1177681126218	-13.8902588516885	1.0109341363266e-29	7.00495728252146e-28	49.9562162020011	19.2326888365406	9.1177681126218	8.68390205402708	3.20575144792428e-15	4.62058955465675e-14	23.2639348510594	-12.7360195014521	9.1177681126218	-3.65327913687062	0.000345500058057388	0.00106533959305921	-0.00690971012971353	17.1177450034712	9.1177681126218	5.46055048673476	1.67792433222727e-07	1.01954922932067e-06	6.54908945973349	21.863873688424	9.1177681126218	7.29760651455451	1.10195349007366e-11	3.08105091109318e-10	15.0027794224585	32.1233146244419	9.1177681126218	11.6614307366463	2.06021663080243e-23	3.64821852908443e-22	38.9107464021243	-66.7457348491935	9.1177681126218	-11.7175117750024	1.43096262071716e-23	1.09341226004936e-21	28.1743609290394	-46.6060904543215	9.1177681126218	-10.5633672710865	2.47684760898889e-20	2.28361255585786e-18	27.8402211080099
47	AKAP9	-33.7275006442877	6.81770600746894	-15.1316253307044	3.26099385130689e-33	4.9835133431753e-31	49.895039617539	12.1260580781226	6.81770600746894	6.94840905760089	7.72313416542526e-11	5.67584221011095e-10	13.0332508144341	-7.46828358361915	6.81770600746894	-2.83280512424918	0.00517778961044526	0.0118101453473988	-2.29081409451023	9.43511628051787	6.81770600746894	3.88858947231203	0.000144878248212198	0.000497924133411978	0.415431402759057	12.2230216364413	6.81770600746894	5.01303413639569	1.34731698853296e-06	1.34322326399229e-05	3.95408646397264	24.7478656798117	6.81770600746894	11.3125485188557	1.9809601170959e-22	3.31825691686515e-21	32.5480778766212	-27.9127779237129	6.81770600746894	-8.26175275275612	4.06899144814938e-14	5.96500244356826e-13	13.4611720936825	-27.5928513404108	6.81770600746894	-9.00034105871845	4.63335057053758e-16	1.59045104507437e-14	17.5033135694695
48	SOCS1	50.0108490215922	4.59102766014256	15.9219888609458	2.05571631261329e-35	4.32708890254978e-33	49.8662138723193	-46.457668741205	4.59102766014256	-10.5350117115046	2.97028312901184e-20	8.81289324129152e-19	20.9081654961433	46.1501665152889	4.59102766014256	12.170471964219	7.50003124534239e-25	1.6405950700596e-22	30.1491756871285	-23.0324535587026	4.59102766014256	-4.16507249898298	4.96188535884216e-05	0.000188795337869178	-0.457858842439294	-28.3150172212743	4.59102766014256	-4.26716641738041	3.29597899125853e-05	0.000217960531277298	-0.944809873413766	-27.9984186470766	4.59102766014256	-5.25345255958286	4.46436889015629e-07	1.51889293499797e-06	2.16148592490277	60.2930363709473	4.59102766014256	15.5587318552787	2.09744808308471e-34	9.35965232595721e-32	41.6946801235507	34.6408481020863	4.59102766014256	8.37275951654351	2.09568988485288e-14	5.0935765480215e-13	14.1439975354402
49	GDF3	93.6784598881062	3.32184604842301	17.9633070290544	5.53028684070803e-41	6.85509777721542e-38	49.7545743409379	-65.9858545557936	3.32184604842301	-6.66288907166351	3.65744516922036e-10	2.41434664543327e-09	2.98516639602883	80.495176149393	3.32184604842301	13.635577663636	5.30634771603026e-29	3.6998509450021e-26	31.877979913703	-31.8890852015378	3.32184604842301	-3.29499556103097	0.00120003416539368	0.00329743378057435	-2.61509508168143	-57.07260947309	3.32184604842301	-4.57985411106887	9.01346480388638e-06	7.01704210412816e-05	-1.75014937765763	-60.4525695624245	3.32184604842301	-5.20394864337645	5.62021845670468e-07	1.88909783377515e-06	-0.610936488981472	105.617106727234	3.32184604842301	18.0810187163313	2.67448873179673e-41	4.97276604865406e-38	45.2491466198275	62.3231960868524	3.32184604842301	9.15873413124912	1.74459599498435e-16	6.57524085136669e-15	14.128276328953
50	UFC1	-26.5081347810608	7.48316931819419	-14.4886873284904	2.07571664233606e-31	1.94594074469757e-29	49.6490302228488	6.20417697249736	7.48316931819419	4.3327181714059	2.52515298361595e-05	7.10661117185154e-05	2.3133980366184	-4.32273066169361	7.48316931819419	-1.98369472321041	0.0489153237936546	0.0839537464987708	-3.84905748304381	4.53189514044102	7.48316931819419	2.15731624357683	0.0323986969394343	0.0598906152537413	-3.56755625585507	10.702070201312	7.48316931819419	5.2753645057843	4.02996718329642e-07	4.55966672381895e-06	5.20283120270832	2.31436158886215	7.48316931819419	1.16150057652114	0.247082248305743	0.305830418517571	-4.94911420963851	-12.9852501904778	7.48316931819419	-4.85597589029067	2.72050929563778e-06	1.02326371214211e-05	2.8734498244697	-20.3748982591868	7.48316931819419	-8.57216839233539	6.30971892074095e-15	1.70852486115985e-13	17.8469178551052
51	MARCKSL1	-23.6243819189659	10.0071780719059	-13.4077598071873	2.34209981797976e-28	1.25016581671685e-26	49.6113642089737	15.4766864903565	10.0071780719059	10.9286110736326	2.36761729703841e-21	7.81453803720725e-20	36.5808305913734	-6.70830970106692	10.0071780719059	-3.20224287700976	0.00163060389331251	0.00424131896334677	-1.25409384876424	16.6729815783382	10.0071780719059	8.91488199931851	7.83004111218993e-16	1.47803618693047e-14	23.8606298599603	14.295898393098	10.0071780719059	7.56396525022391	2.41923406485577e-12	7.29431762906242e-11	16.6883053271067	22.5178672511463	10.0071780719059	13.0782552876977	2.00918650040305e-27	4.93711114504327e-26	47.9525922511478	-29.2025794863812	10.0071780719059	-11.0550052679914	1.04758337179145e-21	5.61867312293529e-20	32.3521550216486	-21.2837203346531	10.0071780719059	-9.36349199057791	4.89703482086964e-17	2.10120463313929e-15	25.1234036782728
52	ZSCAN10	79.4965903647241	3.48148280150937	17.7862738260086	1.65387276335679e-40	1.41927727292372e-37	49.5865732322252	-44.3934326551141	3.48148280150937	-6.61938057981779	4.62122990700423e-10	2.99039680061132e-09	5.14193025153549	75.0137582789865	3.48148280150937	14.8917410644962	1.53133128594095e-32	1.89817020288413e-29	36.2736346827976	-43.8564801508788	3.48148280150937	-4.89123409573514	2.32656524286577e-06	1.15974807191289e-05	-0.504278220082016	-48.3474997648939	3.48148280150937	-4.55644126108996	9.95465120154609e-06	7.63258342298613e-05	-1.71892290406229	-34.6378753231859	3.48148280150937	-3.90830921572778	0.000134458097645316	0.000312503028610656	-1.93423058679697	84.2269762157945	3.48148280150937	15.3433137210158	8.35605361107279e-34	3.45259755870844e-31	34.6219680600051	79.4777568975358	3.48148280150937	15.3340415371375	8.8689832028803e-34	1.81728975821323e-30	36.6296296622099
53	TKT	16.2018347829127	9.29326972327891	13.4024225082714	2.425036755241e-28	1.27611839818248e-26	49.5483100199225	-3.96780544479588	9.29326972327891	-3.43689304663601	0.000741328714719221	0.00158148803686599	-0.608474231124599	15.0294599120015	9.29326972327891	10.3590453029903	9.15168948028889e-20	8.03907463323645e-18	30.9486799515576	-1.67295553302529	9.29326972327891	-1.07275894701597	0.28491434333525	0.376287961909322	-5.18721928163601	-11.1121026475342	9.29326972327891	-6.17548363404927	4.78281430857894e-09	8.1710683654681e-08	9.05653546161929	-8.10334780830077	9.29326972327891	-5.16225299944867	6.81535867727092e-07	2.26623372291012e-06	5.27507849417746	16.8765218830462	9.29326972327891	10.8555936238227	3.78968169546718e-21	1.87069420330229e-19	33.0043198878191	9.16176192290493	9.29326972327891	5.98158684803314	1.28862321790975e-08	9.17414206700776e-08	8.71270085707095
54	RO60	-28.9382949371227	6.61727340801213	-15.1888950448937	2.25544671007656e-33	3.7160904258843e-31	49.4660636800697	13.0136808368106	6.61727340801213	8.83155717714008	1.30388227929586e-15	2.03442107801743e-14	22.2562182164981	-4.50726789354583	6.61727340801213	-1.99370425159524	0.0477989693591717	0.082370577818661	-3.81267442351349	7.66926129596628	6.61727340801213	3.58067964005839	0.000448091736592957	0.00136956477080302	-0.506932376124779	11.4707151532108	6.61727340801213	5.53776967323312	1.15773422968404e-07	1.50708087121997e-06	5.7423343843222	9.79035876503297	6.61727340801213	4.87045395189686	2.55149499472522e-06	7.78781892234052e-06	3.49585383899911	-22.115278868347	6.61727340801213	-7.47965184027637	3.92029051490085e-12	4.03457204651604e-11	10.1621995693096	-18.0929861416653	6.61727340801213	-7.46541964507461	4.25204148879114e-12	6.16850128074824e-11	12.0795391117806
55	NOP16	31.1343884712873	5.32778978874163	15.0954373027417	4.11695965241867e-33	6.04326340557666e-31	49.4507939996751	-9.2122566504887	5.32778978874163	-4.00833446503686	9.16888766925464e-05	0.000233374653977196	0.701778012311785	30.0611064742727	5.32778978874163	11.8169838802806	7.49401209103235e-24	1.39338664812595e-21	30.594886751403	-7.00596385448252	5.32778978874163	-2.22888506098314	0.0271449230421871	0.051431515193383	-3.50046378752246	-20.4522863123754	5.32778978874163	-5.36945994047312	2.58829362461955e-07	3.05555594457732e-06	2.58003806993835	-15.8975010378038	5.32778978874163	-4.98543250534233	1.52608567329455e-06	4.82568360863776e-06	2.49443426970854	30.3180591958585	5.32778978874163	10.5402933099925	2.87147446666999e-20	1.19086130669778e-18	23.0938900019065	29.7007268467054	5.32778978874163	10.8513206806287	3.89539068905108e-21	4.3895937906115e-19	25.2347304252974
56	N4BP2L2	-20.8122452427445	6.90102632739091	-14.7473635269159	3.89153585425169e-32	4.34139739900318e-30	49.3350225848724	6.89802312518873	6.90102632739091	5.81865825021914	2.92022503315026e-08	1.37984034179688e-07	7.91824780409958	-3.21367099920045	6.90102632739091	-1.86088048823312	0.0645046341008504	0.106562075822462	-4.0137392074598	12.5212597448404	6.90102632739091	7.89534083722694	3.5440738984687e-13	4.94221105141461e-12	15.5740748181877	10.3133137957315	6.90102632739091	6.25688123196485	3.13754139667824e-09	5.59143958807388e-08	8.47225275088232	10.9129257979477	6.90102632739091	7.07700679488647	3.79142933685521e-11	2.16575451520515e-10	12.2142624587671	-24.2649180738477	6.90102632739091	-11.5115364217219	5.45284169618945e-23	3.64262886004129e-21	26.6033080415433	-19.0695879788632	6.90102632739091	-10.0373211933159	7.08811865342845e-19	4.62427202910221e-17	22.7032224354347
57	HACD3	-26.2244814066732	7.59107170172462	-14.2437713239138	1.01617303067163e-30	8.27476374465164e-29	49.0275214547469	16.6750238615973	7.59107170172462	11.5509121827868	4.22312476708866e-23	1.73210220226622e-21	38.1236617936175	-3.71176221547999	7.59107170172462	-1.68706128640106	0.0934432613697521	0.145981378496143	-4.29602289917454	3.1319271163099	7.59107170172462	1.45462128119982	0.147635741096478	0.218351362544387	-4.60489986631275	8.1103581481992	7.59107170172462	3.86850110492158	0.00015627933559698	0.000823548544128442	0.49413621281035	11.1306073604638	7.59107170172462	5.61625818605193	7.91271468269443e-08	3.0086654737607e-07	6.68076447063263	-19.9571521593708	7.59107170172462	-6.85024859040738	1.32335087418568e-10	1.05076885070572e-09	9.38134093189013	-16.9667735047235	7.59107170172462	-6.86172360380448	1.24286502569854e-10	1.34224610132555e-09	10.6287949887232
58	JARID2	23.4836909061842	6.88161001695256	13.9819406966057	5.56860645403197e-30	4.03398529877797e-28	48.8214165003089	-10.6650274914813	6.88161001695256	-5.79510488005676	3.28308145429481e-08	1.54158994529845e-07	7.52943326759779	27.5537293290731	6.88161001695256	13.2812729048119	5.34351388115325e-28	2.29277849454406e-25	41.4839714303365	2.92688569333514	6.88161001695256	1.26034066398156	0.209290308072321	0.2926234712188	-4.76119697960449	-6.70081875223732	6.88161001695256	-2.43840368875649	0.0157912931761226	0.0395083352035935	-3.10522978477032	4.16497280519972	6.88161001695256	1.86661319156524	0.0636943738610245	0.0916147111694067	-4.02388777047922	26.8461340009565	6.88161001695256	12.3201771788908	2.82620473282067e-25	2.86628545448613e-23	36.1052750232365	17.7986210104787	6.88161001695256	7.96013356699356	2.4242460580642e-13	4.63829221698844e-12	15.779573518625
59	TLE4	-53.7730900582814	5.96795486951554	-16.6968470590887	1.50573940684547e-37	4.94059671257883e-35	48.7121582479772	33.6474621136382	5.96795486951554	15.704273821235	8.26004572563673e-35	1.46268365262228e-32	56.5428413084255	-21.6339628654212	5.96795486951554	-5.86220876836587	2.34980991178359e-08	2.01649841352752e-07	5.53910456608202	-10.5461468931014	5.96795486951554	-2.87331900969826	0.00458531546187956	0.0108261966757097	-2.36783718661619	46.3236189154448	5.96795486951554	17.0682828756787	1.45511583040872e-38	7.057944436539e-36	55.9733138878065	12.8482072471176	5.96795486951554	4.17345192236948	4.79934411834221e-05	0.000119833220645089	1.03151444160171	-28.7128596109763	5.96795486951554	-6.42143844012145	1.32508885642631e-09	8.93206173580926e-09	5.88164657642881	-41.20223972214	5.96795486951554	-8.69963702285999	2.91343926190732e-15	8.35535434597379e-14	12.0523284364563
60	CCNI	-23.1565852247476	9.24431234790832	-13.4049783935262	2.38496016684159e-28	1.26698169625166e-26	48.5862464082493	7.49460358522541	9.24431234790832	5.2783567151045	3.97393728269503e-07	1.53774694157981e-06	6.14739861128972	-3.28735660787057	9.24431234790832	-1.59620958942399	0.112317119673287	0.170626756439469	-4.56110219638377	21.7499251435331	9.24431234790832	11.7471871423467	1.179898379795e-23	4.28760466612151e-22	38.7180171335558	7.82015500691429	9.24431234790832	3.90068778945789	0.000138397954909919	0.000744080763843401	0.799673819417297	19.3683933810408	9.24431234790832	10.8368026331947	4.27702399645792e-21	6.44790266276819e-20	34.0174157783566	-25.8828105957012	9.24431234790832	-9.46933809447465	2.53102709625198e-17	6.31680945990763e-16	22.8805706317024	-24.009869256366	9.24431234790832	-9.98404367477986	9.93443018277312e-19	6.29707404085323e-17	26.7683061536868
61	NAA38	-27.4501000360135	6.66278679899239	-14.9459609507218	1.07919738689966e-32	1.33772511647251e-30	48.4261669356974	14.2045353531854	6.66278679899239	10.0529661597319	6.41865019579547e-19	1.6055260444909e-17	28.6551022393469	-10.0073146720308	6.66278679899239	-4.45304283219202	1.53693387275796e-05	6.72657288524433e-05	1.75814624879627	3.78675036843227	6.66278679899239	1.85552771324067	0.0652689261561482	0.109189274949133	-4.02624513729567	18.3213045603188	6.66278679899239	9.44799320963271	2.89184101414022e-17	1.70695123564806e-15	22.4500157222297	10.3658636390741	6.66278679899239	5.36452182619017	2.64947452437474e-07	9.26859134334419e-07	5.23705171705891	-18.8758454164903	6.66278679899239	-6.9960907130594	5.93695769204473e-11	4.95753742608166e-10	9.05927265764511	-35.2218726685615	6.66278679899239	-13.3182536862507	4.19837137658164e-28	1.73470485470906e-25	32.1844312645547
62	CBX5	-28.1543344888968	7.7235182473586	-14.0638435829995	3.26974539588409e-30	2.41571388321079e-28	48.3528101742767	21.9130264322266	7.7235182473586	14.1867954771494	1.4710227384896e-30	1.46524372058839e-28	53.0007328760695	-1.72603720577162	7.7235182473586	-0.743638601684251	0.458131540993142	0.549501717161541	-5.26659736625252	5.11839756681622	7.7235182473586	2.21860497312795	0.0278507163781958	0.0525812475740653	-3.46479759873778	15.1564300327432	7.7235182473586	6.89761221569794	1.02103587598281e-10	2.43390517787698e-09	12.0232351503599	4.12818211056831	7.7235182473586	1.84414231394379	0.066919656253755	0.0957368152304297	-4.09936710205137	-36.1589128838147	7.7235182473586	-11.0721412128017	9.37847946154983e-22	5.05441144314251e-20	25.3851024335057	-22.5241421218529	7.7235182473586	-8.19966373761973	5.88841708232527e-14	1.28196935337422e-12	16.0940160320641
63	TUBA1A	-51.2729358166605	9.39585417678907	-13.5961999911236	6.85816288639784e-29	4.24781045764069e-27	48.3283417795354	34.2048121036644	9.39585417678907	13.3365701996158	3.72566866419642e-28	2.84681915190242e-26	50.7594804782455	-27.27119044303	9.39585417678907	-6.10615521164136	6.83159841808298e-09	6.65618444996801e-08	8.88707697008469	54.9940447747555	9.39585417678907	18.1801783278593	1.4520400028189e-41	1.76075633385301e-39	75.7985724224007	29.9566729271701	9.39585417678907	9.21291429980905	1.24754870126658e-16	6.4433580145046e-15	25.5420731026029	74.9689811387355	9.39585417678907	28.4106215760608	3.93967355069025e-66	1.91091296223915e-63	124.310405033975	-58.9248025492335	9.39585417678907	-8.96821766255245	5.64460649841431e-16	1.13461675849207e-14	18.2859019765498	-63.0182842218155	9.39585417678907	-10.6342654455128	1.57201286013835e-20	1.52498917110464e-18	26.8806318007847
64	TSC22D1	-34.9719058947992	7.29420476964023	-14.4127723683684	3.39500289956409e-31	3.00592478948706e-29	48.2896363432804	10.6457086519263	7.29420476964023	5.63604287826679	7.18506840098614e-08	3.18840982821803e-07	7.3555450761764	-11.7919401029863	7.29420476964023	-4.06678585971873	7.30697924715105e-05	0.000268588667153928	0.892960402803192	-6.03193356425174	7.29420476964023	-2.08927872994969	0.038186084068832	0.069156486018164	-3.67105065195925	14.0707138164979	7.29420476964023	5.38094337387179	2.45129432257846e-07	2.9185314261137e-06	5.53810483402988	17.2837085990186	7.29420476964023	7.048345748805	4.44548296462134e-11	2.52257415835787e-10	12.6662996312922	-33.6362482308419	7.29420476964023	-8.19170291535979	6.17367425961043e-14	8.61996370966383e-13	12.7201916386871	-30.0926242096712	7.29420476964023	-9.00954968326139	4.37822901909693e-16	1.51218337266394e-14	18.4656523941135
65	MRS2	30.528014458198	6.47622764037145	14.0372536974296	3.88660994661656e-30	2.85256714239831e-28	48.2430764942771	-9.43886471528505	6.47622764037145	-3.93767756127451	0.000120250619590425	0.000298645572607031	0.75295846711473	26.9799559054233	6.47622764037145	9.76706878010391	3.91076131819265e-18	2.50477679767179e-16	23.9168713894675	-3.78251374521154	6.47622764037145	-1.19729875046637	0.232872985994922	0.319509412342805	-4.77023120660715	-3.09923522218687	6.47622764037145	-0.879374952720082	0.380451260332063	0.498451469203111	-4.95689987661493	0.513506574039315	6.47622764037145	0.172517963735717	0.863237528746399	0.887419634232845	-5.3532042603899	23.7455432055457	6.47622764037145	8.23415576600251	4.79611727568749e-14	6.9307622185971e-13	16.5820665790556	18.9392952335802	6.47622764037145	6.5779146449957	5.7707169112544e-10	5.43734103563801e-09	9.66176980681582
66	CNN3	-29.9372042670812	7.5900606879347	-14.1092343739263	2.43453499964623e-30	1.8227968091311e-28	48.1416129683417	18.0759429060334	7.5900606879347	11.0863990782161	8.55341465545685e-22	2.99128194032215e-20	35.6037561705598	-9.31039377545149	7.5900606879347	-3.64705301398307	0.000353344156877696	0.00108742273493175	-0.21442656996196	4.25834294069629	7.5900606879347	1.70060834093326	0.0908627029236423	0.144685171826456	-4.27757900356957	19.9263505362764	7.5900606879347	8.96090941063733	5.90371722541659e-16	2.85116317604967e-14	21.8389179928478	7.57234399505467	7.5900606879347	3.30929279085258	0.00114397347551972	0.00228058757914546	-1.0316781186792	-29.0427095436219	7.5900606879347	-8.14179418480849	8.30163000815652e-14	1.14055399471668e-12	13.4080288639703	-25.5667801595161	7.5900606879347	-8.97208637666211	5.51205166190266e-16	1.86907137812116e-14	19.3978636297177
67	SOX11	-52.6175267385785	7.31492260028427	-14.8053788434353	2.67480485563326e-32	3.07630133705615e-30	47.8855995378079	20.4437780747429	7.31492260028427	8.32643305845486	2.76545971663058e-14	3.4426975450981e-13	20.2921204737233	-8.24334710312558	7.31492260028427	-2.18159156834623	0.0305257526236998	0.0558545672084623	-3.5180612373129	37.5935825513044	7.31492260028427	12.2532683379216	4.37190763285843e-25	1.78003655299886e-23	38.7452733277723	6.16874987559319	7.31492260028427	1.70222832467071	0.0905580230568606	0.162912584997886	-4.27052158136107	56.4498246365559	7.31492260028427	20.6762977799928	4.46120844821113e-48	4.92764766814291e-46	80.4353734431837	-24.5514208147601	7.31492260028427	-4.82001810111776	3.18850054557106e-06	1.1841182452194e-05	2.30154364553282	-38.1187054801559	7.31492260028427	-8.17984307411288	6.62424622885027e-14	1.42664268202806e-12	14.5914529216203
68	GNG5	-25.7542131434476	8.81765713555285	-13.4463800625383	1.82077985808079e-28	9.908595169146e-27	47.8482191091085	10.2946058887685	8.81765713555285	6.74357871311929	2.3650454468161e-10	1.61077210040784e-09	12.8579540594044	-0.442011781634717	8.81765713555285	-0.199864256827544	0.841827917193589	0.882404608119109	-5.63120495765893	6.93623804739732	8.81765713555285	3.16151381651314	0.00186173247631738	0.00484815301255759	-1.37255357903631	13.01044973695	8.81765713555285	6.21872043463311	3.82473177929711e-09	6.70891630972305e-08	9.69516281995066	3.15185030570407	8.81765713555285	1.47272079456795	0.142693129964324	0.188273984441122	-4.71891195143951	-37.1192720398276	8.81765713555285	-11.3104139487817	2.00853536188861e-22	1.19824708541333e-20	28.7090857324382	-19.1096204271177	8.81765713555285	-7.5808804682403	2.19527209606715e-12	3.38733824394539e-11	15.0394966821099
69	PPDPF	-22.0395113547869	8.70133945446013	-13.3917850264686	2.59920090279527e-28	1.36134672636545e-26	47.8134829048369	8.25258681852879	8.70133945446013	6.07004746084395	8.21782889322827e-09	4.29808247223885e-08	9.61471596047977	-1.70340719693736	8.70133945446013	-0.85961090652104	0.391225754695224	0.48494605770888	-5.30582531844326	7.8744501906244	8.70133945446013	4.05005932994477	7.79925954865893e-05	0.00028360019401838	1.22452125752659	12.367527180864	8.70133945446013	6.54322240161387	6.94522531923981e-10	1.41131026705718e-08	11.0491956130711	11.0114294934918	8.70133945446013	6.04594919827817	9.29284134214897e-09	4.01048116104503e-08	8.95699715317333	-19.3907258747659	8.70133945446013	-7.61652313601092	1.78833097192231e-12	1.94261152120403e-11	14.2117621494025	-24.6187888694238	8.70133945446013	-10.410123118658	6.60408384205711e-20	5.22518860581483e-18	27.774672789086
70	GNAS	-20.0769687580901	10.1927169010201	-13.0271730572163	2.80400874923577e-27	1.23642377891202e-25	47.6634013008939	4.59274151672054	10.1927169010201	3.62530849744951	0.000382077878475881	0.000863720529336764	-0.0764626330973552	-3.09142727195107	10.1927169010201	-1.73383205042376	0.0847782609229153	0.13415408210724	-4.45406033431056	13.3970536002692	10.1927169010201	8.03029876701523	1.60447293323621e-13	2.34901575369857e-12	19.1487059435261	7.89185160420621	10.1927169010201	4.53370630343495	1.09587938800201e-05	8.32808613933952e-05	3.06484029588565	14.9469493035747	10.1927169010201	9.38956083301263	4.16317065487234e-17	4.38154073827885e-16	26.702619805424	-17.1462326698376	10.1927169010201	-7.73090777470618	9.23471109591395e-13	1.05555775600426e-11	16.3707162763387	-19.7799172540486	10.1927169010201	-9.87919597485278	1.92806795427803e-18	1.15642613429708e-16	27.9612564014841
71	TEAD4	47.9011806139573	3.90275658335239	16.2839925356204	2.05350484242504e-36	5.45450000526041e-34	47.6552395218569	-18.7177309030812	3.90275658335239	-5.26368951827969	4.25603075725613e-07	1.64064544326017e-06	3.4422775400775	40.1611896938826	3.90275658335239	10.7907502342597	5.75227727772709e-21	5.9418893805855e-19	21.7022867195916	-31.6205799275383	3.90275658335239	-5.66733066488821	6.16580171788317e-08	4.08951747709302e-07	1.69469709372395	-27.7637019662847	3.90275658335239	-4.77258888867517	3.92623619341831e-06	3.41928891286297e-05	-0.249334734283011	-58.3837946836825	3.90275658335239	-9.19259790596389	1.41481472580206e-16	1.42838670416722e-15	7.45269996528858	43.9124662516045	3.90275658335239	11.015930411608	1.34812537099495e-21	7.09419181076401e-20	21.0015403561177	36.6857522434665	3.90275658335239	8.85651880443152	1.1193487573442e-15	3.49788648093329e-14	13.3506281103836
72	CYP2S1	63.600037999316	3.77019862062288	16.2627225124626	2.35039768300505e-36	6.09791547711728e-34	47.6064227924669	-33.400155904319	3.77019862062288	-6.07067536410983	8.1915152480311e-09	4.28834087785242e-08	4.85354291863752	61.1069018997297	3.77019862062288	13.3868134575247	2.68483680465401e-28	1.36145633603274e-25	32.6997608288928	-71.8561651477811	3.77019862062288	-7.54759892145768	2.65740061374094e-12	3.33850914942499e-11	3.00849696839592	-61.7236238618783	3.77019862062288	-6.24069512497999	3.41278495838639e-09	6.04333793583469e-08	0.6520827951623	-27.0699564817979	3.77019862062288	-3.66516747745444	0.000330976653591936	0.000720322970634343	-1.91417126164559	62.0044554312318	3.77019862062288	11.7719516100249	1.00441274664312e-23	7.94697063939765e-22	23.5831366337635	66.7256089571449	3.77019862062288	13.6951301520828	3.60030633502874e-29	2.11394828808319e-26	31.8419303722912
73	PTTG1IP	-27.0719653061164	6.63561939995567	-14.7032795958844	5.1749698504387e-32	5.5511503511052e-30	47.593625312655	5.03638743427535	6.63561939995567	3.35089656824055	0.000994425819993578	0.00206858371207316	-0.865037514855033	-3.78080870118467	6.63561939995567	-1.7278312758905	0.0858519255764738	0.135545440380858	-4.18862541697487	8.86198994985787	6.63561939995567	4.36508804749036	2.21152338478357e-05	9.07049811788439e-05	1.77466000988858	9.06411732934322	6.63561939995567	4.34950980813062	2.35748146159537e-05	0.00016125115380477	1.66812672067351	12.9669580081572	6.63561939995567	6.61356573513837	4.76766855926793e-10	2.38297985874521e-09	10.0448829071643	-22.8993447933917	6.63561939995567	-7.85451577254029	4.49907038566365e-13	5.44377757293532e-12	11.3070877478045	-27.5438040219749	6.63561939995567	-10.5956200621049	2.01422950184976e-20	1.92057643783213e-18	22.9698346445077
74	ZKSCAN1	-42.6500106454165	5.98280600235555	-16.1317252192796	5.403956904618e-36	1.31057702669388e-33	47.5889331402978	9.13413833386124	5.98280600235555	4.78300324460036	3.75129829076829e-06	1.2201015665251e-05	3.63055890345164	-7.16908609182003	5.98280600235555	-2.49153222710093	0.0136874253833625	0.0277026338129158	-3.01829292345616	18.0604134290093	5.98280600235555	6.90869116097217	9.60806667511134e-11	9.81571353732071e-10	10.4411569866702	4.15487423908067	5.98280600235555	1.47209026310358	0.142863133705116	0.235487754080123	-4.46933369829668	19.603507572068	5.98280600235555	8.18101957421877	6.57813003903779e-14	5.13904892965725e-13	16.4279199501586	-31.4905342753807	5.98280600235555	-8.0553139548297	1.38442472858222e-13	1.8134137860868e-12	10.3707942978358	-28.7817997221524	5.98280600235555	-8.38068254619222	1.99849340874015e-14	4.90004230063849e-13	13.1258121596539
75	DDX21	18.4605855250097	7.35666516683058	13.5200654732353	1.12633680194671e-28	6.47701719717396e-27	47.3710323203263	-4.50643309050345	7.35666516683058	-3.18456355047981	0.00172744900270903	0.00342907848295764	-1.30607577354907	24.7547937969983	7.35666516683058	14.8318915652205	2.25377032644503e-32	2.51430617618208e-29	50.1278660723539	-3.43410342296285	7.35666516683058	-1.78363664168148	0.076283893004004	0.124710303392829	-4.1442937221046	-11.323202959732	7.35666516683058	-5.19926276864613	5.74362199303397e-07	6.21492211001814e-06	4.20571586715744	-3.81799872670568	7.35666516683058	-2.05288723901573	0.0416307513155668	0.0621896975999549	-3.74022676147409	21.1043688886819	7.35666516683058	11.5970450069442	3.13004034514089e-23	2.18242063064948e-21	33.298705315643	18.0590400616968	7.35666516683058	10.3002876524679	1.33142693664171e-19	9.76868471415114e-18	27.6286042718552
76	VSIG10	40.2355819495699	4.80529637850539	14.993472473607	7.94332608009103e-33	1.06117188331867e-30	47.2214058494904	-14.5861966262001	4.80529637850539	-4.61176897661882	7.86764376280563e-06	2.4159491829854e-05	2.18464425939848	43.3870762007126	4.80529637850539	13.3363441749673	3.73116424496942e-28	1.73436951320329e-25	35.4544713995888	-26.4314293687209	4.80529637850539	-5.306773260995	3.47826795219978e-07	2.00224753739632e-06	1.98840802716896	-28.7874698773161	4.80529637850539	-4.94927166970736	1.79540063480352e-06	1.73867096196772e-05	0.35445050984745	-24.1246494665056	4.80529637850539	-5.31479685364519	3.34957519274866e-07	1.15833418630825e-06	2.55505544668488	52.73865453362	4.80529637850539	15.2454171947744	1.56784312743672e-33	5.64221223538195e-31	40.4665019965267	32.3878555317186	4.80529637850539	8.94726509776937	6.41951584451138e-16	2.16362896560027e-14	16.4653230234169
77	ARL3	-23.406306429944	7.15731232819258	-14.1066914502407	2.47509249985053e-30	1.84080879522217e-28	47.128903449924	15.8275073364902	7.15731232819258	11.9250575968605	3.70933705883493e-24	1.66860339630494e-22	39.3728092615923	-7.54945908847093	7.15731232819258	-3.77111330792196	0.000224704096747384	0.00072893251041402	0.0582887146807129	7.89950152152838	7.15731232819258	4.13380218208081	5.61617854444065e-05	0.000211085279162341	1.18090061914778	13.6773574646913	7.15731232819258	7.22540205663513	1.65465003637461e-11	4.39506566804646e-10	12.8059952881904	17.0163303057982	7.15731232819258	9.7699961321954	3.8393173991055e-18	4.42016768879473e-17	25.2804520864604	-30.0647382910906	7.15731232819258	-11.6074089239266	2.92630126477594e-23	2.08398472644717e-21	26.785168578054	-22.0526079329345	7.15731232819258	-9.50138263375239	2.07174866457335e-17	9.71110424452952e-16	20.4552530981082
78	CCDC167	-43.9283742278616	6.01161110591698	-16.0030589230204	1.22597886857687e-35	2.84937922038408e-33	46.9820862788399	14.417655672026	6.01161110591698	7.45854942336669	4.42197548259353e-12	3.91209821441819e-11	14.9289757834654	-22.9001325873804	6.01161110591698	-7.02321749169652	5.10973439582159e-11	8.12192487324321e-10	9.34386877076065	12.4981491318163	6.01161110591698	4.6337101869489	7.16282163428979e-06	3.26423358464612e-05	2.38554822964132	16.9334677628093	6.01161110591698	6.50697058365704	8.42380160280234e-10	1.68718008403704e-08	9.1267604556725	22.48083101373	6.01161110591698	8.93934104777375	6.73937954194046e-16	6.34468507762766e-15	19.6000607427445	-21.6755301107321	6.01161110591698	-5.90602574638568	1.88642190956311e-08	1.0517202810138e-07	4.80375343825748	-41.7989835156976	6.01161110591698	-10.5140546280916	3.3969150597189e-20	2.98393578001764e-18	18.215574488882
79	MSRB2	-27.079136073561	6.39098238683859	-14.6228688314656	8.70615475801812e-32	8.87681030875848e-30	46.3889460326652	8.84163976932782	6.39098238683859	5.88957021523646	2.04887196795775e-08	9.94224257265621e-08	8.04443712950942	-10.5404246471653	6.39098238683859	-4.60901933130046	7.96055259817049e-06	3.75509195709048e-05	2.11889061443768	2.91266490154629	6.39098238683859	1.35972851370677	0.175733821571544	0.253489334555488	-4.61982947467239	12.0497323915411	6.39098238683859	5.85318651116517	2.4582231281253e-08	3.69097405348127e-07	6.69002387414864	17.2512013919695	6.39098238683859	8.97666303345923	5.35923060786477e-16	5.07534606632762e-15	20.219113911774	-33.2116272383768	6.39098238683859	-10.5283467653405	3.09982441918911e-20	1.2760753217887e-18	18.3339890613723	-20.8259839194175	6.39098238683859	-8.25813171104627	4.15777590322362e-14	9.25920136778227e-13	14.1288940463266
80	CD9	41.2116121826114	7.14308276605816	13.2437527879261	6.82512868685835e-28	3.28194550131861e-26	45.933131898833	-29.7254611793946	7.14308276605816	-7.53933589461591	2.78631413676577e-12	2.54579201554127e-11	14.7012568810501	34.0740085219797	7.14308276605816	8.89042058189831	9.09608650235035e-16	3.69003421891711e-14	21.2489754944264	-25.4259093855572	7.14308276605816	-5.24241241039494	4.70017566401997e-07	2.64480109131954e-06	4.44374317531432	-21.4338626798383	7.14308276605816	-3.80952504426952	0.000194877128991221	0.000990004212671247	-0.235057385465601	-12.4965643381881	7.14308276605816	-2.71709106865923	0.00727423320118476	0.0125757547795471	-2.51004964871977	44.5893580296431	7.14308276605816	11.3028116839014	2.10989430456156e-22	1.25202025860047e-20	32.6702674484967	22.5467880269803	7.14308276605816	5.30338530618942	3.53404274109893e-07	1.86058427653137e-06	5.12374192836741
81	ZNF292	-24.618090116433	6.83927929356277	-14.021316406682	4.31086304996721e-30	3.14326720166236e-28	45.7075041154773	11.8862033453148	6.83927929356277	8.29677216949775	3.30174387514459e-14	4.04327713184556e-13	19.5852789771031	-1.63131330909837	6.83927929356277	-0.775152243785702	0.439336939735198	0.532454416044092	-5.13384418696421	11.9194873227094	6.83927929356277	6.30849254527147	2.39761319439578e-09	1.96530292407637e-08	9.02207953215781	6.65088579242845	6.83927929356277	3.13483127288821	0.00202923486889772	0.0071753230419724	-1.61416737777318	16.0206803195977	6.83927929356277	8.69468234938171	3.00250690933097e-15	2.67753533816917e-14	19.6760100119049	-31.1826764736217	6.83927929356277	-10.7556666223844	7.20814459409681e-21	3.26886427202212e-19	21.4916156240614	-23.1135847837633	6.83927929356277	-9.44347725032476	2.97450606417476e-17	1.35998318245629e-15	19.5621860360467
82	GTF2H5	-20.7549908702642	7.09506212149264	-13.8011746140771	1.80505079838283e-29	1.21308112691319e-27	45.6602645404799	6.74679695708664	7.09506212149264	5.33674115524915	3.02083398724663e-07	1.19802431431651e-06	6.0029554338782	-4.64953801216024	7.09506212149264	-2.50800086357096	0.0130880204790661	0.0266733570450241	-2.92746970062248	3.05651633955807	7.09506212149264	1.71093616026418	0.0889344687753942	0.142060843880054	-4.24153031213459	9.58490474009252	7.09506212149264	5.51493736983413	1.29244582305493e-07	1.65350064243128e-06	5.84394021393847	-1.5619395381184	7.09506212149264	-0.879451494908287	0.380409893630316	0.447003587059806	-5.10836569402878	-16.6920350270297	7.09506212149264	-7.38428363199298	6.74703771630176e-12	6.66695772923494e-11	11.2456360241003	-15.7459080108068	7.09506212149264	-7.74943325209779	8.29387109152857e-13	1.4147771543898e-11	13.6607165672673
83	METTL9	-25.18424318937	7.24667347407749	-13.7325662109996	2.8214207887812e-29	1.84068832278615e-27	45.3190187069802	11.7249877002389	7.24667347407749	8.08669984390351	1.1502024700703e-13	1.29875088624537e-12	18.9238346951299	-2.47421863716105	7.24667347407749	-1.15521832811108	0.249637739693921	0.33415135151563	-4.88817882669094	7.11474553087346	7.24667347407749	3.44088707393887	0.000731185828546195	0.00212148481229164	-0.755149694032325	7.64191282816473	7.24667347407749	3.6817256179907	0.000311706387803812	0.00147409769492977	-0.108394866695646	8.66016100907255	7.24667347407749	4.43256786070934	1.67357113344343e-05	4.52724528726839e-05	2.25841927284925	-23.1525918647004	7.24667347407749	-8.08521167350643	1.16036310547424e-13	1.54659627295946e-12	13.4535597743352	-20.9348132277741	7.24667347407749	-8.39187963820767	1.86871457673325e-14	4.61225217213188e-13	16.2099432607882
84	PLPP1	38.6699314793872	4.69580013561767	14.6800734104455	6.01298685975866e-32	6.32838503844034e-30	45.0900609132689	-22.4402561470894	4.69580013561767	-6.97274537753477	6.7537033568222e-11	5.00610292346885e-10	9.83827784953339	33.9343611583405	4.69580013561767	10.3232240576052	1.15022785724598e-19	1.00249546683095e-17	22.4684298040367	-18.1569842849251	4.69580013561767	-4.03661147839057	8.21782651312249e-05	0.000297752752778157	-0.591218702849575	-14.289185988618	4.69580013561767	-2.77426588242955	0.00615757642863655	0.0180887082183978	-3.0390126887458	-21.626650016555	4.69580013561767	-4.91917458077303	2.05419730943475e-06	6.35337543223014e-06	1.47681998011021	40.0279709784654	4.69580013561767	10.8465150638882	4.01779619178287e-21	1.9573159089751e-19	22.1900107495745	36.9686056674822	4.69580013561767	10.8603465499691	3.67545745189491e-21	4.18402074829996e-19	23.8698071690824
85	OLFML3	47.6277926239366	5.0509778948791	14.236515534168	1.06517953068534e-30	8.61097307559829e-29	45.0600099115705	-50.2722104082366	5.0509778948791	-10.3672736378302	8.68331559107171e-20	2.44623910944434e-18	21.2538683601115	42.2512693279128	5.0509778948791	10.4588576178247	4.83609540088643e-20	4.45880002415611e-18	24.8437421987086	-63.2846671106166	5.0509778948791	-9.5431650027769	1.59524686061393e-17	3.6245568181281e-16	12.8577410825788	-30.7465016769824	5.0509778948791	-4.34842017379334	2.36802950351336e-05	0.000161774262958941	-0.481181387337907	-55.3027338814057	5.0509778948791	-8.15598858003494	7.63159744739266e-14	5.92883712556494e-13	8.80309338632644	46.4464451951551	5.0509778948791	10.2931315967999	1.39358497798378e-19	5.01510774657647e-18	22.2807436829332	40.8482557371956	5.0509778948791	9.66064082194779	7.63752492750155e-18	3.92646212401877e-16	20.8223296803379
86	EMG1	22.0556768400945	6.37393391439054	13.5260588045899	1.08319042326405e-28	6.26117738960295e-27	45.0594377642564	-1.59734524499537	6.37393391439054	-0.954237080211602	0.341331552830499	0.404235117131321	-5.17986400678861	17.1566446651622	6.37393391439054	8.14682587115141	8.05769235379332e-14	2.35318366227535e-12	16.1075894221854	-7.70292649943721	6.37393391439054	-3.23975206557971	0.00144159562325872	0.00386969219756358	-1.47687951271927	-4.13809437724456	6.37393391439054	-1.63955588706016	0.10296451954592	0.180864774059877	-4.2711453106604	-5.32402375332573	6.37393391439054	-2.38161986950481	0.0183526076590267	0.0292948477670771	-3.17617403136385	13.1239541573429	6.37393391439054	5.56274487963788	1.02606571921065e-07	5.05153978972376e-07	5.2321073117236	10.4670636071912	6.37393391439054	4.73528289193404	4.61998270900273e-06	1.91244998521835e-05	2.75775846926824
87	ESRP1	67.1740748893788	3.7415318984448	16.1560119347954	4.63049609438221e-36	1.14795143175395e-33	44.9260770677379	-77.3189640297651	3.7415318984448	-9.55003933586744	1.5280560574862e-17	3.19232085717529e-16	8.76057592564235	67.1616492876284	3.7415318984448	14.3972440491107	3.75458978663892e-31	3.80783669634034e-28	35.2863317385633	-43.4321177641993	3.7415318984448	-5.37067798167668	2.57341564316177e-07	1.51819275066699e-06	0.546781820922526	-42.8324513365507	3.7415318984448	-4.32182909935826	2.63993923453904e-05	0.000178491891518288	-1.96865525744718	-60.6879000250282	3.7415318984448	-5.48561064018268	1.48808626806223e-07	5.428741140125e-07	-1.05957971554707	77.5147767699308	3.7415318984448	15.2995832543325	1.10674652996879e-33	4.25753940976958e-31	35.2500552975482	68.1645347815718	3.7415318984448	13.668069514526	4.29418042552635e-29	2.3952938413586e-26	30.9126838898274
88	FOXH1	50.3211248079403	6.38562794808296	13.303842466283	4.61209910297736e-28	2.30729047501415e-26	44.8524831283173	-28.3584941075165	6.38562794808296	-5.74068790962611	4.29845351855876e-08	1.97391748959007e-07	6.56742007043966	49.9082389400733	6.38562794808296	11.085203904125	8.6197016563245e-22	1.03399345890275e-19	31.2015140888383	-20.4506171374609	6.38562794808296	-3.48175794409946	0.000634608047459854	0.00186848439626871	-0.926675349245714	-21.604242617411	6.38562794808296	-2.96940675292345	0.00341954915345721	0.0110735821062318	-2.31509419164813	0.961273566644144	6.38562794808296	0.179290621987998	0.857925073512434	0.88301615648166	-5.33760399276106	46.482602135288	6.38562794808296	9.660798764563	7.62995308453205e-18	2.0811676433017e-16	23.6088863792346	39.6818362244836	6.38562794808296	8.44738783329429	1.33895986190738e-14	3.39487186805425e-13	18.2836771477021
89	CAPG	41.3301767368319	5.06578905506371	14.2106226507016	1.26016474232996e-30	9.97049494002344e-29	44.834839562081	-31.2470001970405	5.06578905506371	-8.44068816116915	1.39399361641216e-14	1.82528084327394e-13	15.75010190382	33.6394031140745	5.06578905506371	9.19579239584776	1.38710802124197e-16	6.44774045207311e-15	18.9346988828175	-28.4686280603368	5.06578905506371	-5.98645846298171	1.25722051299966e-08	9.32550002860651e-08	4.86063163320292	-44.3370097571225	5.06578905506371	-6.90044351230885	1.00529873222801e-10	2.4015230528342e-09	4.64419529088148	-29.1147207920715	5.06578905506371	-5.8340039118035	2.70525403448616e-08	1.09347152205535e-07	4.08874500297837	49.2458213039654	5.06578905506371	13.1102966563437	1.63014169494807e-27	2.6356319925856e-25	33.944628320438	31.7242464873543	5.06578905506371	8.1296597369229	8.92044978856077e-14	1.87413442262117e-12	13.9325226623047
90	EPHA1	73.0239447643612	2.94740824167908	17.8687563324249	9.92328837734456e-41	1.10704205137656e-37	44.6928799885382	-66.0278066233339	2.94740824167908	-9.07269016165693	2.96775124366942e-16	5.0779498273583e-15	7.09818907330692	65.7405570628897	2.94740824167908	13.8432222336751	1.37290634759787e-29	1.17816486260014e-26	28.2494877661239	-57.6006267017668	2.94740824167908	-5.88326087855556	2.11472625656485e-08	1.5161880538713e-07	-0.763233561517858	-53.0524857226516	2.94740824167908	-5.95848257713244	1.44833625389486e-08	2.26933135511954e-07	-0.098067842971779	-35.6424426276944	2.94740824167908	-4.11636706732356	6.01598818839034e-05	0.000148319036971674	-2.26674950542414	78.7513011909902	2.94740824167908	15.5604075129472	2.07504549522327e-34	9.35965232595721e-32	30.4579410352303	69.972367390709	2.94740824167908	14.4528646617916	2.61805710444854e-31	3.24522722858088e-28	29.2673778015466
91	ATXN7L3B	-30.3945036636165	6.25577778283287	-14.4702311395896	2.33939326594851e-31	2.15688192354724e-29	44.6021975214901	9.5956052157482	6.25577778283287	5.81757129060609	2.93607052398617e-08	1.38573739995244e-07	7.7084941179973	-12.293613861433	6.25577778283287	-4.84207870878599	2.89290871376933e-06	1.50108323771212e-05	2.74226500338973	13.7280807928031	6.25577778283287	5.9440682909563	1.5576406377854e-08	1.13427147226722e-07	6.8554107171887	12.7674019880093	6.25577778283287	5.51550677806283	1.28890740901166e-07	1.65289937870252e-06	5.31546645161808	25.2178270384972	6.25577778283287	12.460340701743	1.13285691003277e-25	2.43509666441726e-24	36.6256593060687	-33.2818889398738	6.25577778283287	-10.3503412869458	9.67457560987098e-20	3.57382667230863e-18	19.015102243109	-20.3023832514791	6.25577778283287	-7.54871895850424	2.6403870415047e-12	4.01310052248316e-11	11.6714379215656
92	TPST2	32.9483549112553	5.55797142101441	13.9079059320457	9.01288809409915e-30	6.32375972187233e-28	44.5860880778971	-20.770004418503	5.55797142101441	-7.58684406279575	2.12130823555371e-12	1.97046750006971e-11	13.6870398134032	33.2157751200711	5.55797142101441	11.5119586070574	5.43792331391072e-23	8.08872966533173e-21	29.9309570440481	-25.2222215133954	5.55797142101441	-6.63461391988964	4.25827164855367e-10	3.95218623221837e-09	7.37537985612443	-6.75291561773304	5.55797142101441	-1.78203657332869	0.0765454719383678	0.14199223228208	-4.09302060008265	3.35141184908283	5.55797142101441	1.0383186813932	0.300610453001388	0.362944828320723	-4.85775611244958	31.4258001865101	5.55797142101441	9.6641787298725	7.46969536094637e-18	2.04244905506661e-16	20.2536807463251	23.4389123346156	5.55797142101441	7.25281057141703	1.41837895185793e-11	1.84207631978196e-10	10.943091369355
93	C5orf24	-36.7309003049913	5.30095189388976	-15.8852980021577	2.59799234870572e-35	5.36725974854835e-33	44.446874491381	11.0459145550885	5.30095189388976	6.30616656114183	2.42691916422891e-09	1.38348033705354e-08	9.18104412013896	-18.5472977344431	5.30095189388976	-6.52042700886918	7.84195246150194e-10	9.45781855789359e-09	6.83405088432561	18.2826576479002	5.30095189388976	7.71038027185418	1.04009817132438e-12	1.36189380273412e-11	12.6603104402802	9.96058418960149	5.30095189388976	3.92984118735574	0.0001238952118329	0.000678867869944907	-0.0435480458288584	10.8009558113828	5.30095189388976	4.62119782760269	7.55692496576582e-06	2.15393599688512e-05	2.06369495153067	-38.8858235798115	5.30095189388976	-9.8864129429984	1.84214425319992e-18	5.56936620289929e-17	12.1038835046143	-26.0704868318976	5.30095189388976	-8.19961794678162	5.89001991275138e-14	1.28196935337422e-12	10.8853395176994
94	SPP1	69.0953677332229	6.30068598833917	13.1126920348342	1.60486243368448e-27	7.30769196334045e-26	44.4276020749753	-25.8932461668798	6.30068598833917	-3.75693803673607	0.000236765793568628	0.000557366362745645	0.0812092507779134	51.3180079547947	6.30068598833917	7.88323007431985	3.80422206148233e-13	9.43108918175486e-12	16.0461880871144	-3.46176910782511	6.30068598833917	-0.41342794747815	0.67981915390793	0.752163292769698	-5.22533838438948	-11.4850250815581	6.30068598833917	-1.01303090299273	0.31249887084875	0.430886829160252	-4.76158706413157	2.49247138704414	6.30068598833917	0.330757511193412	0.741238880415558	0.784485433062894	-5.32763564028343	69.5699735880634	6.30068598833917	11.2732576971684	2.55484111076844e-22	1.50009512798593e-20	32.8478546657004	18.5334176655304	6.30068598833917	2.21399172003072	0.028172600165568	0.0487738242960595	-3.47176834199604
95	IDH2	-51.0591689358516	6.14542283743094	-15.3404919583883	8.50892367010949e-34	1.55615659776625e-31	44.3646702648355	33.1939910477388	6.14542283743094	15.8652802921091	2.95209171919045e-35	5.58195512191334e-33	58.8093625255533	-26.8144787898608	6.14542283743094	-6.67600192958889	3.4079423605202e-10	4.44666724841677e-09	7.9614417337168	14.0821327615765	6.14542283743094	4.31966787379776	2.6633094834613e-05	0.00010769075968646	1.43035989003878	8.62192030693607	6.14542283743094	2.69211210291784	0.00781727446576385	0.0220680959798486	-2.58820833441947	16.9978873203214	6.14542283743094	5.78857531998092	3.3912536246483e-08	1.35262157442175e-07	6.71720537568831	-62.3805939656046	6.14542283743094	-10.1714949286275	3.02351386790236e-19	1.03150827860302e-17	12.3295703818924	-43.1898050758067	6.14542283743094	-9.68488698161937	6.55845714023218e-18	3.46758994580238e-16	16.9089782409422
96	EFNB2	-77.2824525398557	5.58674595931612	-17.6499479199364	3.8536167904778e-40	2.86606326097135e-37	44.2917416246524	29.4280930834911	5.58674595931612	11.6065126274445	2.94338514586456e-23	1.21616313656537e-21	35.4695287541685	-41.0682859948684	5.58674595931612	-7.93813804663906	2.75822368749829e-13	7.17266747266454e-12	10.1893346068816	23.3289712870924	5.58674595931612	6.58881880025581	5.44368552791046e-10	4.94945034632185e-09	9.14156377921319	32.1728822319616	5.58674595931612	9.79007283489123	3.383147385543e-18	2.23327764693004e-16	23.2843351941056	12.6782943983491	5.58674595931612	3.47494567589032	0.000649826724212292	0.00134698382298631	-0.908082943277662	-49.3103291381633	5.58674595931612	-7.75732205520879	7.92264479562923e-13	9.14958854451756e-12	7.10389052963158	-53.5305589031472	5.58674595931612	-9.30657977445041	6.97692108687766e-17	2.87212293893753e-15	12.6385616975083
97	SEPTIN7	-23.9521171864534	8.35554481361397	-12.9136983399385	5.87999460813532e-27	2.49419086875884e-25	44.0830108896235	7.75427009344259	8.35554481361397	5.14505063198103	7.37743286077726e-07	2.73976834203832e-06	5.4957668639361	-4.74248582648301	8.35554481361397	-2.14600568866217	0.0333047532961343	0.0603455948955131	-3.61082355256771	3.69213743772712	8.35554481361397	1.6882121273151	0.0932217583033852	0.147887853815269	-4.35238771685468	10.993660729716	8.35554481361397	5.31796162513497	3.30010013515447e-07	3.82304435179474e-06	5.7137462659276	11.3117492688581	8.35554481361397	5.65921897334241	6.41560055623153e-08	2.46631425931492e-07	7.1608073944853	-24.7837578522109	8.35554481361397	-9.32548959672569	6.20319844190481e-17	1.47586671553068e-15	21.6612759594782	-22.8958231438834	8.35554481361397	-9.13108368186283	2.0697431051652e-16	7.64571327192814e-15	21.418936740784
98	NDUFAB1	17.3432115508279	8.98960664909376	12.4839170194664	9.71356825608168e-26	3.37584322320396e-24	44.0217651599266	-5.00614873989222	8.98960664909376	-3.7090426423025	0.00028221280465182	0.000655636411640089	0.243357123753786	15.4222027294586	8.98960664909376	9.21434608017882	1.23653169828691e-16	5.79611244793644e-15	24.5527802736756	-1.10844562157338	8.98960664909376	-0.614422283882285	0.539765644616803	0.628690643301322	-5.49689793611838	-4.34016509640234	8.98960664909376	-2.18344744736215	0.0303865040800557	0.0678390713462281	-3.54915163456269	1.37588714341705	8.98960664909376	0.792911636525027	0.42894512865252	0.494839281728728	-5.41779682511631	17.7060933758802	8.98960664909376	9.80360998969401	3.1064534590561e-18	8.97813336508546e-17	27.0560945956443	6.34732007582578	8.98960664909376	3.48928397714137	0.000618184001484088	0.00161245282220166	-0.473756290908198
99	MDK	-24.5995381108629	10.0417068043355	-12.4032020112225	1.64454116968652e-25	5.5094598465534e-24	43.8928144865991	7.20567709048853	10.0417068043355	4.49406686839454	1.2947347449309e-05	3.84764539543131e-05	2.99295492788806	-6.14668889397102	10.0417068043355	-2.6332864443098	0.00924363125403333	0.0196572531967205	-2.68989863572761	-7.0990481310982	10.0417068043355	-2.96810745690049	0.00343330538565054	0.00837567349274382	-1.87176425066287	11.8111006608833	10.0417068043355	5.48938190582222	1.46139550158273e-07	1.84076079677685e-06	6.88461547622302	-8.40124920909323	10.0417068043355	-3.63849637244994	0.000364398893662946	0.000786768735766174	0.0129950719193239	-10.1149612515429	10.0417068043355	-3.63358056112939	0.00037089659873331	0.000933624326983448	-0.0713840699545329	-36.3222305293518	10.0417068043355	-12.7781878129152	1.42379880645742e-26	4.17997354864182e-24	41.6645893105183
100	NANOG	88.7548742893206	2.66482354223193	18.091343324917	2.5095691996495e-41	3.49959424891123e-38	43.8494462788882	-57.9210068319641	2.66482354223193	-6.70397091223573	2.9304390839875e-10	1.96939629041955e-09	2.42830847678683	86.3618035165315	2.66482354223193	15.9255483218925	2.00956520128157e-35	5.6046773463743e-32	34.3430581622498	-39.6677806572812	2.66482354223193	-4.13422297361499	5.60685038679336e-05	0.000210819086333221	-2.09316134858837	-60.173531943106	2.66482354223193	-4.80254921141524	3.44310250014734e-06	3.04368078380695e-05	-2.3114153666337	-41.9218931308123	2.66482354223193	-3.5563334853685	0.000488491047479457	0.0010332724963631	-3.21426771828901	101.457660286412	2.66482354223193	18.3195035342996	6.16706030720658e-42	1.37599449574393e-38	39.0066435754873	80.3558550746707	2.66482354223193	13.9936739586781	5.15956843430967e-30	4.79667878776322e-27	27.4012022090131
101	TCF25	-21.0774950529855	6.85654887273351	-13.5726006998248	7.99809677726812e-29	4.82306852147044e-27	43.6439659907219	11.6783213646009	6.85654887273351	9.33627297566141	5.8008486663769e-17	1.12742626693555e-15	25.0211223597571	-5.24412030293125	6.85654887273351	-2.80621532192512	0.00560372615003108	0.0126523312952331	-2.33605093609649	9.96732983462059	6.85654887273351	5.67485381637181	5.94263944490556e-08	3.946195574248e-07	6.34088511116426	8.97949104757732	6.85654887273351	4.96178159315219	1.69739360388499e-06	1.65092615910558e-05	3.69760966437111	10.1617430425282	6.85654887273351	6.08302935996024	7.69028696565405e-09	3.34997428304711e-08	8.12575228468983	-19.7970283448826	6.85654887273351	-8.12095157502723	9.39252087980449e-14	1.27628456680997e-12	12.9741933352469	-23.557965408296	6.85654887273351	-10.5825818047543	2.18984289055185e-20	2.05545168394395e-18	23.6305039164353
102	CTXN1	-42.5095070759087	5.96573636138497	-14.9925605261092	7.99017911426752e-33	1.06117188331867e-30	43.6361058982991	31.2117549339749	5.96573636138497	16.7752546234408	9.18402082367528e-38	2.32856673429367e-35	62.6322114049982	-15.2115871993854	5.96573636138497	-4.59728692883425	8.36901060912385e-06	3.91688900423358e-05	1.75896487851497	4.34323734197939	5.96573636138497	1.46539743584164	0.144677332597943	0.214687459758267	-4.48626552304142	25.9021032542371	5.96573636138497	10.0596118346791	6.15370088172865e-19	4.2906679397853e-17	24.8666447147313	28.175223981694	5.96573636138497	11.4915950269308	6.20607291429419e-23	1.06351688835432e-21	32.1620574375719	-35.1145377816198	5.96573636138497	-8.25019485925746	4.35915812555135e-14	6.35696314361448e-13	10.8619050607616	-23.7623532262351	5.96573636138497	-6.4928901066852	9.07810798082567e-10	8.23377013285294e-09	6.96277544213339
103	MYC	53.7270859837756	4.04127339404892	15.1740078592419	2.48224928856326e-33	4.01332942945098e-31	43.4974885229769	-49.2588408722105	4.04127339404892	-9.95859073581722	1.16713344765917e-18	2.83671911592281e-17	16.8980030108128	49.0010324244536	4.04127339404892	11.6247415312537	2.6147348887393e-23	4.22753368388053e-21	25.8411408705847	-12.4753010647285	4.04127339404892	-2.107959569689	0.0365148438700051	0.0664751302568174	-3.81181450506581	-34.3663227502788	4.04127339404892	-4.82275399948008	3.15031318751868e-06	2.81384258766681e-05	-0.272102493315352	-46.6140173428573	4.04127339404892	-6.94652925473185	7.80348703594908e-11	4.27372122597192e-10	4.37721789447525	51.2358600855991	4.04127339404892	10.6704200370755	1.2464591203556e-20	5.51805474074882e-19	19.7611860265948	52.876704654573	4.04127339404892	11.9944340559359	2.3611973755476e-24	4.70384248600161e-22	26.0780830294828
104	PYCARD	50.9182159446036	4.19054558448772	14.8986988893908	1.46407432778164e-32	1.71928560007705e-30	43.4814898035545	-46.0190040000424	4.19054558448772	-9.12835240777803	2.10496132240753e-16	3.74528684414328e-15	13.9214704057692	41.9553252647653	4.19054558448772	9.908403619319	1.60314766935549e-18	1.11085188815714e-16	19.4935067289886	-61.2070981143588	4.19054558448772	-8.98351180700598	5.13837287738396e-16	9.86638344579956e-15	8.69380937477082	-54.7327481832577	4.19054558448772	-7.22943061959321	1.61762855999247e-11	4.30698429958855e-10	3.70866803051862	-59.6984890530131	4.19054558448772	-8.13410776561719	8.68847689475326e-14	6.73115612762968e-13	5.84158763945898	50.3719860945772	4.19054558448772	10.9362269601632	2.25419338421424e-21	1.14308097246791e-19	21.4685431869189	52.9835938526163	4.19054558448772	12.7280975613153	1.97431202795298e-26	5.64754486765217e-24	30.0029408247852
105	MAGED1	-35.8955869452263	5.99615754232073	-14.5765301107654	1.17514159529645e-31	1.16016633956877e-29	43.4729820888579	13.4868453233511	5.99615754232073	7.40233596908364	6.08960901614969e-12	5.28271214495847e-11	14.7347610984962	-17.0807748652007	5.99615754232073	-5.6084154248632	8.22066745952658e-08	6.18824333188114e-07	4.76125401773952	4.7203893737168	5.99615754232073	1.72136893798168	0.0870205442119135	0.139523022596739	-4.18116028501428	15.9643007621036	5.99615754232073	6.14990239593812	5.45677916343749e-09	9.18187456218833e-08	7.52045767865112	10.9408927958126	5.99615754232073	4.38689503560683	2.0217056919056e-05	5.40737202083407e-05	1.7185748270777	-39.7031505182805	5.99615754232073	-9.07605941597056	2.90673641970336e-16	6.14534995764909e-15	11.4619487624542	-24.7855353523419	5.99615754232073	-7.37533906010686	7.09830293155448e-12	9.84933675428132e-11	9.81527147375406
106	NSD2	-36.3582788560078	5.52653069840632	-15.1434974097076	3.02099063513423e-33	4.68085715632742e-31	43.2382937645603	27.7046626603424	5.52653069840632	16.0933584479059	6.8981642132796e-36	1.39919854478813e-33	56.5878055399805	-12.841214100399	5.52653069840632	-4.33385913962981	2.51340664198998e-05	0.000104352677700187	0.753766223108478	3.94752968566188	5.52653069840632	1.45608280136291	0.147231792857475	0.217869571207564	-4.4624180644753	13.2505024329473	5.52653069840632	5.21762827325122	5.27453350655501e-07	5.76324150823974e-06	3.88345216047923	0.971189199952255	5.52653069840632	0.379537213649642	0.704767212849102	0.752669253929215	-5.2010995932131	-33.2408561941637	5.52653069840632	-8.31594463182774	2.94441634638276e-14	4.41522452540562e-13	9.18083970675412	-19.9946912647518	5.52653069840632	-6.48736544711135	9.34827364689469e-10	8.44448103682244e-09	6.73485759210663
107	GOLM1	-41.4216404131542	6.26556126461807	-14.3833659086991	4.10811900275926e-31	3.4984866866246e-29	43.1691912353344	22.1683993298251	6.26556126461807	10.8850959131474	3.13390614960445e-21	1.02828991191139e-19	32.781074789596	-11.4860193912499	6.26556126461807	-3.49137549777699	0.000613691036275008	0.00177780763455829	-0.91199771119556	0.488198877718627	6.26556126461807	0.149410315832616	0.881408677668708	0.911394819045092	-5.27324890572492	24.2959841779073	6.26556126461807	8.61324284768933	4.92111542310097e-15	2.0561784142365e-13	18.3067093930623	6.94870364506091	6.26556126461807	2.40406074753862	0.0172995062250304	0.0277968157059541	-3.125464622701	-50.5576269193038	6.26556126461807	-10.3661407493636	8.74635498582223e-20	3.25247787406109e-18	16.2275000979525	-23.5671024869136	6.26556126461807	-6.36342752226665	1.79822212158333e-09	1.52554874436377e-08	7.09238369551485
108	PFN2	-24.3418953572927	7.25810051863328	-13.263132365657	6.01468294662957e-28	2.9429738137105e-26	42.9631729386125	16.4753455359909	7.25810051863328	11.485581192094	6.4529985853275e-23	2.55282454673453e-21	37.1534894668314	-1.62622222600171	7.25810051863328	-0.760641575088104	0.44793501883087	0.540584494815792	-5.19294004120443	8.35058190184816	7.25810051863328	4.0355982981979	8.25021493076713e-05	0.000298635294508884	0.909805791135831	25.4887109888607	7.25810051863328	13.3335954728111	3.79864898286925e-28	6.42086788680142e-26	42.5300309750015	13.6043243746439	7.25810051863328	7.10595162650881	3.2274454811023e-11	1.86653093764527e-10	12.7880199897299	-29.5599802297589	7.25810051863328	-10.1974835676447	2.56279996169626e-19	8.87906719648557e-18	21.1496644933891	-22.8342012508845	7.25810051863328	-8.91670644294349	7.74295771379946e-16	2.54809546475359e-14	18.0023702340068
109	SRSF5	-22.8601664247398	7.89825744316026	-12.8380547868116	9.63317710517988e-27	3.89375810816619e-25	42.874721248876	11.9438864230028	7.89825744316026	8.35600570030324	2.3169345819406e-14	2.93058074786047e-13	20.7728919961788	-6.98576828871324	7.89825744316026	-3.20520335410067	0.00161488821283562	0.0042053438147512	-1.33305875659066	11.3776166848073	7.89825744316026	5.62443872072172	7.60351223815822e-08	4.93741458258982e-07	6.71554314720537	9.91189287828749	7.89825744316026	4.76175187216379	4.11664123976902e-06	3.55458588783771e-05	3.42504742975926	10.6403805622085	7.89825744316026	5.5458076485772	1.11365342863365e-07	4.13844869151364e-07	6.55384646645689	-22.3050674576678	7.89825744316026	-8.30712430248169	3.10377126366263e-14	4.64774123723762e-13	16.02960904842	-18.904237305384	7.89825744316026	-8.11680265659464	9.62606505258358e-14	2.00725947152565e-12	16.5700253489703
110	TPR	-19.0630874927838	8.09089943009367	-12.727119373588	1.98695560400098e-26	7.53961793137244e-25	42.8652682128546	8.47560966079324	8.09089943009367	6.94788973025846	7.74525104561595e-11	5.68834895753071e-10	13.6439679218023	5.28209141457838	8.09089943009367	2.99723668407394	0.00313679098483807	0.00760740004931598	-1.81235042095994	1.32539615836248	8.09089943009367	0.749871932954618	0.454378299290411	0.549132738260625	-5.31380639998843	5.21947767875564	8.09089943009367	2.98058208443401	0.00330330439207776	0.0107658965229388	-1.85108394573172	1.34774752837396	8.09089943009367	0.789178178457974	0.431117692162361	0.496866472184585	-5.31478832729076	-13.4718437146201	8.09089943009367	-6.59388096121135	5.29813271568239e-10	3.82569097861623e-09	10.028709487756	-11.086362848503	8.09089943009367	-5.73708905354981	4.37550245727009e-08	2.78454680053081e-07	6.8645409036416
111	SPINT1	47.0483320336692	4.38812465641432	14.4259731879003	3.11655971214897e-31	2.78146721189871e-29	42.75988547206	-43.9194065131282	4.38812465641432	-9.43341008454203	3.16734764635545e-17	6.32109666238666e-16	16.1003844133616	44.2170015362782	4.38812465641432	11.2392767249434	3.18333068545201e-22	4.17802789728266e-20	25.7226284885667	-61.0919437472932	4.38812465641432	-8.03265385798618	1.58235756908851e-13	2.32273434746729e-12	5.10973138778624	-48.1636017602868	4.38812465641432	-6.33357473584873	2.10287139064218e-09	3.88404523741791e-08	1.94145374239345	-53.4729952108787	4.38812465641432	-7.01452246338515	5.36167027133595e-11	3.00425884214083e-10	3.16689913317512	47.4858488390565	4.38812465641432	10.4615752313611	4.75275467796789e-20	1.86696236575387e-18	20.0287495999129	46.2592459821091	4.38812465641432	11.0362225094925	1.18263527951096e-21	1.44983287672795e-19	23.6564097719505
112	GABRB3	43.6080214394768	5.0251844122953	13.9195296898029	8.35652510387416e-30	5.90034139612786e-28	42.7511056280992	-16.6248012489502	5.0251844122953	-4.43085859065326	1.68549158067405e-05	4.90181023826895e-05	1.61326510238383	44.1084267390629	5.0251844122953	11.7873634432184	9.08624675441735e-24	1.60898680622667e-21	29.801787587725	18.8810460055416	5.0251844122953	4.58515076235392	8.81276268980512e-06	3.94523196498659e-05	1.76153399176929	-18.7392721052001	5.0251844122953	-3.24011151069663	0.00143988719246298	0.00539627917733044	-2.18685980117021	33.8498891327137	5.0251844122953	9.04632283772708	3.49135502412319e-16	3.37225598693665e-15	18.5578478846055	41.8571887019616	5.0251844122953	10.3331541682384	1.07961411335542e-19	3.93600491784088e-18	22.4948148831792	37.3653988180984	5.0251844122953	9.63008793992297	9.25224656624134e-18	4.71315354762504e-16	20.4192069016443
113	HDGFL3	-23.1480738472122	6.53126356537341	-13.6021441458137	6.59764085206695e-29	4.11191515897535e-27	42.715622850585	11.8657318262791	6.53126356537341	8.6106352388891	4.99944868732124e-15	7.00676501956731e-14	20.9087175606172	3.16297685563316	6.53126356537341	1.6237413621273	0.106301616937415	0.162876093744514	-4.33459082099782	10.1258188043949	6.53126356537341	5.26132184526529	4.30335867686245e-07	2.44441290219335e-06	4.65239340431829	5.32340527747374	6.53126356537341	2.54133710596854	0.0119458954249111	0.0313720361017674	-2.89516685336194	20.4318480304023	6.53126356537341	11.6141150744555	2.8015819469999e-23	4.8835075313642e-22	32.9272672715901	-19.0617901187354	6.53126356537341	-7.54570242392299	2.68645640923023e-12	2.84346372878297e-11	10.9801250483984	-18.1376830874174	6.53126356537341	-7.99486987555931	1.97661429964611e-13	3.85508900819091e-12	13.7821962330186
114	HAGHL	41.4906245537845	4.58256369809213	14.2493978270764	9.79730102580095e-31	8.03666840028201e-29	42.6922966968796	-13.2157482146408	4.58256369809213	-3.971216857524	0.000105773033816152	0.00026522903242369	0.304740458428323	34.0768573008845	4.58256369809213	9.391412919363	4.11540571493838e-17	2.12553084054873e-15	18.5082021951343	-16.402087367158	4.58256369809213	-3.62449106529561	0.000383199886695779	0.00118881477641216	-1.23007003728702	-22.1226168937564	4.58256369809213	-3.9201670853502	0.000128539495948876	0.000699505666734468	-1.29910928913412	-7.26988756781081	4.58256369809213	-1.65526931035944	0.099732530585902	0.13680266952125	-4.23369868262458	32.7914952227289	4.58256369809213	7.67132296909603	1.30370619433712e-12	1.45813923887326e-11	10.2176942971969	43.9132473337579	4.58256369809213	11.9107205292912	4.07216094167828e-24	7.69983516362082e-22	27.7032317513155
115	PALLD	-57.5645804038965	4.91125989242056	-16.4928361951919	5.46538578577238e-37	1.64788767097504e-34	42.6003055975987	37.3119000426635	4.91125989242056	15.8890860817605	2.53593661040375e-35	4.96331733783583e-33	53.4973948917991	-48.2304557279487	4.91125989242056	-9.55777398301321	1.45581895161755e-17	8.45891470012783e-16	12.3342049282529	6.11565932500856	4.91125989242056	1.63296034095882	0.104345915849252	0.162309402846383	-4.2598056639052	23.6306325461067	4.91125989242056	7.16144907071201	2.36783462295504e-11	6.18631453247924e-10	10.3848351459114	-2.58164522909684	4.91125989242056	-0.664962966049965	0.506983915261621	0.571131228785079	-4.97762223670936	-45.3768946389022	4.91125989242056	-7.42241034278178	5.43272734627933e-12	5.44541835355725e-11	4.61226606866585	-40.51904535043	4.91125989242056	-7.56529553184574	2.40083052587554e-12	3.67907491025653e-11	6.44177283372798
116	FRAT2	34.2362930527371	5.61144564290058	13.3745203956456	2.9089028705862e-28	1.5093823453144e-26	42.5499014722811	-23.6045838512263	5.61144564290058	-7.72513609220728	9.54887334991525e-13	9.46908720814707e-12	14.172372334967	36.0570624567837	5.61144564290058	11.6082816985219	2.90976089470119e-23	4.572013033984e-21	30.8117176980858	-7.73308307349496	5.61144564290058	-1.89664864887118	0.0595866088197595	0.101027321582995	-3.95271604238414	-24.4545705634196	5.61144564290058	-5.05088343983211	1.13486659533873e-06	1.15727346778783e-05	1.86842373150061	3.96414719981031	5.61144564290058	1.12185810637964	0.263520050434371	0.323306904503007	-4.79575365054762	41.6722299206477	5.61144564290058	12.8633216219917	8.16876808896372e-27	1.16834329231384e-24	35.1958403261212	33.5496119773695	5.61144564290058	10.443943954863	5.32007568856334e-20	4.43595080800946e-18	25.2150774834914
117	H2AFY	-49.0203021809078	7.12114593470193	-13.7385691361199	2.7132697773832e-29	1.78054339038159e-27	42.5343025416899	33.4059158576156	7.12114593470193	14.3430042653578	5.33733353914577e-31	5.61729178893492e-29	53.2909211253137	-9.88772611609048	7.12114593470193	-2.62057315619104	0.00958111960335532	0.020274463257783	-2.70125819112646	19.4325353105905	7.12114593470193	5.58697822290473	9.12338747751819e-08	5.82598474874527e-07	6.24265047106516	22.0769774160718	7.12114593470193	6.78866075314301	1.85149779686343e-10	4.21536926975682e-09	11.4303317386996	19.3565803535757	7.12114593470193	6.01423932289706	1.09197107637766e-08	4.66208546807087e-08	8.20841861754654	-91.8990591221188	7.12114593470193	-11.9412973168004	3.33722123564615e-24	2.84198779426477e-22	16.7201375666701	-44.5825215224405	7.12114593470193	-8.83486204508508	1.27781403983408e-15	3.93792636143344e-14	15.7883418133157
118	B3GNT7	73.8434819315187	3.05277463634179	16.9542939685313	2.97655404970641e-38	1.18594417780446e-35	42.5332625087841	-55.000887405727	3.05277463634179	-8.25349054306707	4.27438798986633e-14	5.15514296377825e-13	7.65688727418126	89.8029328189738	3.05277463634179	19.1908181850367	3.0636951496621e-44	3.41785830896304e-40	45.0159812573812	-53.7521865205146	3.05277463634179	-6.0717510225332	8.14662938348412e-09	6.18677994568747e-08	0.575106551902929	-57.4410870744465	3.05277463634179	-5.53203360013153	1.19022805310382e-07	1.5368268704197e-06	-1.09846695656197	-33.4459393056301	3.05277463634179	-4.05115329765258	7.76611906943199e-05	0.0001879367122312	-1.96309821116507	89.2526711767962	3.05277463634179	17.7349880124765	2.27301955195003e-40	2.81753401350606e-37	38.4798456765005	68.7058644209902	3.05277463634179	13.1281346752291	1.45104272321258e-27	5.39594420671987e-25	25.496863716274
119	MAL2	46.8421443611579	4.46037448417818	14.4032030644176	3.61229615342691e-31	3.16186079217353e-29	42.5058975768024	-14.4691836491193	4.46037448417818	-3.66843038336978	0.000327092487278407	0.00074959814874238	-0.645857758735676	46.33620281783	4.46037448417818	11.5062185766318	5.6442904104217e-23	8.17762387255383e-21	26.0365041046885	-63.6542391868348	4.46037448417818	-9.12975066581012	2.08685776971604e-16	4.20994308841811e-15	8.40456328104089	-20.1190466420583	4.46037448417818	-3.0769199715482	0.00244184695161611	0.00840519734410038	-2.76527695038037	-28.0187540087565	4.46037448417818	-5.01790130238602	1.31797602172442e-06	4.20937317445109e-06	1.28324545224977	43.3239240828934	4.46037448417818	9.75595013678594	4.19439106137014e-18	1.19065207838792e-16	17.8530327409803	54.0451039168625	4.46037448417818	13.57077440088	8.0938434305656e-29	4.29975796720904e-26	33.7200225115844
120	H2AFY2	-66.7882161470321	6.16581066774644	-15.2725491563463	1.31682287585776e-33	2.29538687547956e-31	42.2977676540155	28.3857430256747	6.16581066774644	10.8026651706747	5.32783724257672e-21	1.70307599650962e-19	32.5416226458733	-27.0359371744086	6.16581066774644	-5.48219056988152	1.51270233358118e-07	1.06943645332266e-06	4.18149104536573	11.4744682350173	6.16581066774644	2.97016623229605	0.00341153166490633	0.00832619716773026	-1.98800862952831	19.7639239543974	6.16581066774644	5.53593390058301	1.16803816969269e-07	1.51695387905608e-06	5.85947757669607	-0.906529388692534	6.16581066774644	-0.22615017204599	0.821358910700403	0.852062489099284	-5.31453451552505	-25.0149659319788	6.16581066774644	-4.57790619121625	9.08837832557301e-06	3.1168136673868e-05	1.1661320762883	-48.6678792301703	6.16581066774644	-8.38159345757031	1.98760948975658e-14	4.88409063165737e-13	11.9141961416264
121	CCDC50	-33.1030850603941	5.5465172528625	-14.6185549379464	8.9526385941947e-32	8.99780505917442e-30	42.2123393013629	10.553467069354	5.5465172528625	5.86519335015832	2.31498796629638e-08	1.11318990310355e-07	7.50583380531571	-20.8349139761954	5.5465172528625	-7.04570811217004	4.51099606163555e-11	7.29343073385598e-10	8.65651126960881	31.6223140122395	5.5465172528625	14.2350286593658	1.07551052337537e-30	6.1530232814234e-29	41.2526298420553	7.69737645849162	5.5465172528625	2.96560783528848	0.00345991303980932	0.0111977922460437	-2.16003209650194	22.7494715558771	5.5465172528625	10.2120590199674	2.33577208768336e-19	3.03704818300648e-18	24.378978478588	-26.1290812871997	5.5465172528625	-7.37216311581754	7.22732661816567e-12	7.10379345834857e-11	7.77325326425561	-33.4667077411698	5.5465172528625	-9.92617587219247	1.43276951462455e-18	8.78240478305027e-17	16.108113572663
122	BCL7C	-33.3682495154092	5.73325608389053	-14.5150170390094	1.75021212361826e-31	1.66883473940901e-29	42.0430497773614	16.8926546360119	5.73325608389053	9.95191980308403	1.21745744072687e-18	2.93346764767796e-17	26.9204890467439	-13.0237390767755	5.73325608389053	-4.73932491393307	4.53944311093905e-06	2.25147080686544e-05	2.10171350926975	-9.98297800781243	5.73325608389053	-3.60099154314639	0.000416815723751899	0.00128134367985015	-0.856918365100052	20.9562873103992	5.73325608389053	9.08713971754167	2.71474098218124e-16	1.34602890654284e-14	19.4054960071389	-0.0229778270066063	5.73325608389053	-0.00910527940862904	0.992745917449218	0.99488622485299	-5.26149102997378	-45.5936663983204	5.73325608389053	-10.8293666447887	4.48671396097696e-21	2.17625134559387e-19	14.5482825623936	-31.4899962003936	5.73325608389053	-9.85603812794142	2.23166168314739e-18	1.33135923728301e-16	17.3008632502356
123	NDN	-33.7853002392198	6.42666111586026	-13.7695473352802	2.21769482545701e-29	1.46591341559817e-27	42.0259097844561	18.1200234156903	6.42666111586026	9.92600080849218	1.43435650595795e-18	3.41187231992897e-17	27.8230807334096	-20.2740801626008	6.42666111586026	-6.58630588971102	5.51739448326136e-10	6.90819897365475e-09	8.47275669629088	13.8881488521803	6.42666111586026	5.35487655620948	2.77306556419866e-07	1.62310175415531e-06	4.99273678046926	25.9079994930552	6.42666111586026	10.6258715758249	1.6589931136574e-20	1.32198051256871e-18	27.9658653965758	23.7440958946357	6.42666111586026	10.1659071114453	3.13288047810977e-19	4.00807507038906e-18	26.4062353807311	-25.7674960333705	6.42666111586026	-6.85053647731571	1.32127014946478e-10	1.04986394497358e-09	7.70807034103562	-37.260946358125	6.42666111586026	-9.99672144305535	9.16795019934437e-19	5.91200303028242e-17	18.3018750151059
124	HNRNPR	-21.8008740101418	8.27934567070566	-12.4925600266444	9.1810138451217e-26	3.22086133509993e-24	41.9880370509444	16.9543949982141	8.27934567070566	12.2114052080555	5.74371323754238e-25	2.80824111461188e-23	42.7696300800784	-3.16442351877505	8.27934567070566	-1.51292378887336	0.132173699121042	0.196281308830079	-4.5869592617088	5.46056066512872	8.27934567070566	2.6025042121296	0.0100798570851101	0.021687731078397	-2.71329891211599	6.72127277673829	8.27934567070566	3.29987132956692	0.00118063428821208	0.00456222934509663	-1.02941888573221	4.76883674838546	8.27934567070566	2.42298324113462	0.016453440569354	0.0265175647199817	-3.09628846242597	-23.9038147886367	8.27934567070566	-9.15467974838265	1.78888480941262e-16	3.92078564514876e-15	20.5133148830509	-16.2902034749182	8.27934567070566	-7.06010509306012	4.16465030762172e-11	4.91649088167492e-10	12.3303320795961
125	FXYD5	37.8823115382521	6.26576103575398	12.8027165125375	1.21318726785171e-26	4.81648297514368e-25	41.7840037625564	-23.5167423437796	6.26576103575398	-6.52127607476488	7.80659580146786e-10	4.85183190870058e-09	9.79821075358167	37.6422812442935	6.26576103575398	10.4339468751932	5.6712445183661e-20	5.11952749249417e-18	27.3060685867561	-14.5002929208044	6.26576103575398	-3.21818190524448	0.00154763747700028	0.00412654007968812	-1.55481179711952	-11.6588488088959	6.26576103575398	-2.28484954348409	0.0235694823470631	0.0551354885854133	-3.40475992446597	3.90933911084994	6.26576103575398	0.947121662828024	0.34493403774494	0.40989392043913	-4.98880511588195	27.9827153412941	6.26576103575398	6.34858640936018	1.94382256212469e-09	1.27786001785875e-08	7.94838719381595	22.781209099696	6.26576103575398	5.5313272945155	1.19429019248791e-07	6.89979357192914e-07	5.38912721780902
126	WSB1	-27.7753981161014	7.46321555413717	-12.9042408220867	6.2543411916023e-27	2.62306129073366e-25	41.7284134428239	3.82143434985596	7.46321555413717	2.15899931889235	0.0322657082213992	0.0491517505253798	-3.67173811181142	-3.29057816408883	7.46321555413717	-1.31675602934799	0.189709769477512	0.265612724434128	-4.74367446387583	10.7518301870587	7.46321555413717	4.38809698117202	2.01171191984365e-05	8.31825729346768e-05	2.03677037634424	8.76300972257598	7.46321555413717	3.56843847176932	0.000467994116449929	0.00209256206938493	-0.402227697770158	16.6590011688087	7.46321555413717	7.47708873943525	3.97808518767657e-12	2.58320828601396e-11	14.6749379778907	-21.0600204743562	7.46321555413717	-6.46829605765642	1.03429832914894e-09	7.12261244443552e-09	8.04389846077629	-33.5643875978824	7.46321555413717	-10.694657134239	1.06680543678972e-20	1.07218751827263e-18	25.0518061333469
127	TLCD1	40.7644563274458	3.80127321990865	15.1212732028507	3.48580763733045e-33	5.25509054081872e-31	41.6702812945996	-11.4246100659941	3.80127321990865	-3.70738653758173	0.000283922999005323	0.000659472200063166	-0.682440916167372	27.2362161099438	3.80127321990865	7.82397469852571	5.37635610841836e-13	1.30388323359816e-11	10.4585368263291	-47.6541464232185	3.80127321990865	-9.01493030689483	4.23567632478088e-16	8.23226569325008e-15	7.70317867804708	-14.6955750611634	3.80127321990865	-2.86260481578083	0.00473565910388111	0.0144821855709698	-3.14341073118175	-52.7002098303466	3.80127321990865	-9.39085740696776	4.12967473394475e-17	4.35332812997138e-16	7.5092087899576	41.4838091459593	3.80127321990865	11.5654674464068	3.84235069557759e-23	2.64600397283109e-21	21.8463621248755	44.0838238351885	3.80127321990865	13.0330358003306	2.69876320449128e-27	9.71206526106603e-25	27.8796948513182
128	IGDCC3	-65.151599338761	6.42723614893874	-15.1054852351178	3.85892415945088e-33	5.74002105637787e-31	41.4213005171646	22.7385067819103	6.42723614893874	9.09327781388643	2.61386570533762e-16	4.5634250091935e-15	23.7711735031365	-27.0159959680023	6.42723614893874	-5.82913881566452	2.77167310291365e-08	2.33717196795953e-07	5.50270499620816	50.2440560744273	6.42723614893874	16.3022943088493	1.8283035010062e-36	1.55698884406299e-34	56.2058710519682	18.6542123586863	6.42723614893874	5.5152512360089	1.29049422629069e-07	1.65289937870252e-06	5.89714682972492	28.0912183860703	6.42723614893874	8.79220094879289	1.65805247503518e-15	1.51368522188972e-14	20.3461276460964	-55.4202768124735	6.42723614893874	-8.94077193359969	6.6804705929638e-16	1.31673727800537e-14	12.3128499227237	-51.5433066022333	6.42723614893874	-9.18206543460434	1.5101237746022e-16	5.78932674551964e-15	14.6384326494586
129	HDGF	-25.1087002627264	7.87192508433959	-12.6075310059375	4.33618270112194e-26	1.58086451678811e-24	41.2288980605587	12.7368857166343	7.87192508433959	8.26597993872584	3.96772173615584e-14	4.82177600093187e-13	20.3179469617999	3.46937506068305	7.87192508433959	1.54609054866384	0.123960114245017	0.185524421051438	-4.52308321047656	5.87907448828891	7.87192508433959	2.61934316693508	0.00961435207462841	0.0207944381047993	-2.67777798411317	6.46706488534041	7.87192508433959	2.91548668457603	0.00403502362565505	0.0127052564402505	-2.01198309756149	4.5977347342395	7.87192508433959	2.14537062001924	0.0333562691515192	0.0506426971494758	-3.6156020147288	-30.1434940354862	7.87192508433959	-9.45422447075915	2.78151827503807e-17	6.8804030767904e-16	19.5563043044941	-9.30338845426392	7.87192508433959	-3.88397939925891	0.000147422605073617	0.000442585194349104	0.50074321512125
130	PHC2	-87.1369135621071	4.92446139189467	-19.426529596973	7.4073983023756e-45	4.13184677306511e-41	41.1840970110859	32.7761933223546	4.92446139189467	13.5495997664437	9.29134379385755e-29	7.40387366887678e-27	43.4951108162176	-54.9928847776032	4.92446139189467	-9.95867035208836	1.16654552880418e-18	8.28916045817796e-17	12.6557478007469	40.1866402604662	4.92446139189467	12.6115753371561	4.22324664517842e-26	1.86223476575535e-24	33.3895253078198	18.3816448518452	4.92446139189467	5.43097347066539	1.9324925818207e-07	2.36910848821888e-06	4.53027831714161	42.620989893589	4.92446139189467	14.3119414546734	6.52888029274423e-31	2.06920990187087e-29	41.8980064173634	-69.68568944705	4.92446139189467	-10.0515066681207	6.47834245623565e-19	2.10094152446991e-17	8.7017608426576	-64.3385618517711	4.92446139189467	-10.3753229641055	8.2482666728973e-20	6.38300876523697e-18	11.3909853079936
131	TMSB10	-23.743058971008	10.8676216430466	-11.8262118729073	7.05739198365442e-24	1.88354700884327e-22	41.1807293081567	-0.250428939153986	10.8676216430466	-0.149516875889231	0.881324729683446	0.902272064269847	-6.17675223294633	-3.92354852824334	10.8676216430466	-1.73922195006965	0.0838232599925966	0.13294459603034	-4.50881139606147	21.7757727001478	10.8676216430466	10.8117042013422	5.02681575824137e-21	1.56209349857773e-19	35.2521896719933	-7.4792054937582	10.8676216430466	-3.25027730641041	0.00139234212958798	0.00525117268346299	-1.13386588721052	30.6664947203439	10.8676216430466	16.8308195938298	6.47181866390682e-38	3.72162933064662e-36	70.7995804077894	-22.0191319475884	10.8676216430466	-8.03617984574549	1.54981056664426e-13	2.00343993991696e-12	18.4661967662329	-27.0131680847028	10.8676216430466	-10.4367052969596	5.57210285987932e-20	4.57652998363833e-18	31.4996121286739
132	VPS28	-22.9407526337949	6.91217272478977	-13.002246746909	3.2992857718091e-27	1.43217245409736e-25	41.0850268503385	4.15882657322727	6.91217272478977	2.86389107914392	0.00471737520632284	0.00860059450919065	-2.12308507064427	-8.98953377530587	6.91217272478977	-4.11188203700494	6.12315096393774e-05	0.000229304706793184	0.901200616629857	10.6865113198571	6.91217272478977	5.44815338395496	1.78037371560919e-07	1.07652299031632e-06	5.5935723229114	15.0871579596679	6.91217272478977	7.8115238915122	5.78082849564579e-13	1.87473612492513e-11	15.3758218557767	18.2628907907719	6.91217272478977	10.0484376587246	6.60567341413975e-19	8.16994374813116e-18	26.3824959468305	-19.0037678026678	6.91217272478977	-7.28722417158576	1.16842598896772e-11	1.11314776540768e-10	10.6732777360055	-33.0401940777605	6.91217272478977	-12.7989026942042	1.24376184207343e-26	3.75011002977599e-24	31.7732533547054
133	FAM89B	-47.6879745556797	5.19799668120771	-15.6390984842883	1.25350512653985e-34	2.41105227442734e-32	41.0848629760212	14.8217321382067	5.19799668120771	6.97409052348975	6.70377097396396e-11	4.97255777829401e-10	12.0547539470256	-34.9048386708299	5.19799668120771	-8.60225513071064	5.25966956893345e-15	1.89280237777489e-13	11.5241974540064	34.1594240314679	5.19799668120771	12.3953680949067	1.73075595741854e-25	7.31375509884897e-24	32.2730829769606	14.6399422598401	5.19799668120771	4.92385739932002	2.01168058460047e-06	1.91161061344147e-05	2.82680788701718	48.729955265355	5.19799668120771	20.3338079688296	3.339147161196e-47	3.2965951973719e-45	65.6943328777811	-39.7798475127213	5.19799668120771	-8.20089497635335	5.84548147870744e-14	8.22347936651452e-13	7.9101500536931	-45.6272490717911	5.19799668120771	-10.2435594764489	1.91128603718933e-19	1.3581087280818e-17	14.5186151182633
134	TIMP4	80.9069305422091	2.57131514015047	17.0189074664493	1.98363296743655e-38	8.70514860200742e-36	41.074771185085	-78.729091430186	2.57131514015047	-8.10856447017646	1.01069952133598e-13	1.15644757538709e-12	3.25022725069468	62.1544277207496	2.57131514015047	11.0672131667922	9.68174778693571e-22	1.14903806713888e-19	19.021425508722	-27.9362218872579	2.57131514015047	-2.76740625673302	0.00628279099196698	0.0143100890784777	-3.64353928562918	-21.7897753843275	2.57131514015047	-1.92157760590381	0.0563478173781438	0.111082567709944	-4.27332505725786	-29.6576805192787	2.57131514015047	-2.81197648475964	0.00550882089786614	0.00973964077511874	-3.66550562196623	92.025450352755	2.57131514015047	16.7471378461257	1.09647881594145e-37	9.30050003419313e-35	34.5553567306847	73.1823115551712	2.57131514015047	12.8596922849611	8.36455923953574e-27	2.59208396878502e-24	23.7136043897509
135	TMEM98	-32.3775125667347	6.49090563245871	-13.5650192394697	8.40313360621099e-29	4.98645523994095e-27	41.0024769002499	21.6800193445624	6.49090563245871	12.7297161690515	1.95356714315063e-26	1.1780537864318e-24	43.0225697400377	-9.06267783884905	6.49090563245871	-3.2190675447935	0.0015431445588425	0.00404210394422327	-1.51816523231446	-3.80161010690406	6.49090563245871	-1.38488928756032	0.167918521509918	0.244109854829899	-4.58180776426963	15.3349085508226	6.49090563245871	6.48586949071108	9.42277942638991e-10	1.8704720156727e-08	9.55180715244069	7.12274913398122	6.49090563245871	2.98328480642426	0.00327574169348974	0.00602542033513134	-1.913206504119	-41.1947559136558	6.49090563245871	-10.9214788359959	2.47899589480262e-21	1.25138815395557e-19	20.4462967774341	-32.8428353711554	6.49090563245871	-10.4071402623542	6.73117376584012e-20	5.28823764307834e-18	22.2168616881284
136	BTG1	-32.1819857101168	7.32884801991397	-12.8561722509492	8.55893581747246e-27	3.49756366226091e-25	40.9890049015804	4.97275962119323	7.32884801991397	2.47030834083709	0.0144959229468389	0.0237678595524596	-3.03801750977231	-7.4798055904317	7.32884801991397	-2.52069965680245	0.0126419360072725	0.0258303000177897	-2.8959480109052	24.2429249158516	7.32884801991397	9.36637619695449	4.80988885160107e-17	1.04192466074682e-15	23.4127624117705	-3.20839698706937	7.32884801991397	-1.01092060480243	0.313504913809688	0.431838599637101	-4.95953352027249	15.7094018353053	7.32884801991397	6.16351137124189	5.08739811092439e-09	2.25397193508628e-08	8.85181251105747	-24.7727412052203	7.32884801991397	-6.55698269775636	6.45360242046797e-10	4.58575723584335e-09	8.16065377374556	-29.6807417979104	7.32884801991397	-8.36486374523002	2.19721660046035e-14	5.30791045539144e-13	15.5827448742135
137	GOLGB1	-20.2681304672322	6.949015519063	-12.8830226633508	7.18321401225646e-27	2.99014684778855e-25	40.9659833781216	6.66945605053021	6.949015519063	4.99135166649783	1.48590899400761e-06	5.23919113057804e-06	4.60542872972588	-0.670156926501023	6.949015519063	-0.352188945297624	0.725136972734743	0.786622721492492	-5.34156528698853	4.74657727779166	6.949015519063	2.55827558887451	0.0114004406985858	0.0240649605361254	-2.82281258606456	12.4981482964649	6.949015519063	6.68409325662417	3.26243089982464e-10	7.0671221589211e-09	10.192107249153	9.92993013029434	6.949015519063	5.70525139870069	5.11864107129087e-08	2.00574498740151e-07	6.66915914317049	-18.9750186386227	6.949015519063	-8.10558379729106	1.02868077836266e-13	1.38431396422362e-12	13.9203899199929	-23.2686818267091	6.949015519063	-10.3966374780841	7.19838485258815e-20	5.61574695213101e-18	23.6052378017422
138	TENT5B	53.6216174693485	4.05462687093565	14.2651677308567	8.84411237706691e-31	7.36305355810138e-29	40.942789118068	-40.5069827151272	4.05462687093565	-7.57602742570076	2.25734081221622e-12	2.09160250009005e-11	9.50307605271172	49.4771001086283	4.05462687093565	11.0924553498832	8.22526055937429e-22	9.97402247830213e-20	24.6228696655946	-36.7752643213135	4.05462687093565	-5.135400911246	7.71219327648382e-07	4.194891671987e-06	0.755827721877903	-15.7029991759988	4.05462687093565	-2.27578068017746	0.0241192805090511	0.0562094617420041	-3.67274851359518	-58.9631475159128	4.05462687093565	-6.94208159661682	7.99690249549653e-11	4.36892479136921e-10	2.94566348222853	57.499158893703	4.05462687093565	11.6554726805395	2.141534121114e-23	1.58218242749323e-21	24.4010050738727	51.8758876253394	4.05462687093565	11.1385270822002	6.10746412953952e-22	8.0158670387227e-20	23.8901363968663
139	DPPA2	76.1947668080274	2.56369029803316	17.2028966928785	6.2600180930176e-39	2.90986507690435e-36	40.9388902767304	-63.7704942791039	2.56369029803316	-7.82476085247644	5.35177967314706e-13	5.54358904676217e-12	3.79329670964037	63.1748772124931	2.56369029803316	12.1007922542118	1.18102725826662e-24	2.48595096098537e-22	21.6511769424428	-39.7224194376763	2.56369029803316	-4.13112399071363	5.67589752619438e-05	0.000213127946153566	-2.47423470484353	-34.6139155988866	2.56369029803316	-3.42316352095859	0.00077720949845722	0.00319883393827026	-3.25204582480727	-29.2755828277488	2.56369029803316	-3.35598197588167	0.000977453866896268	0.00197116329340108	-3.01619753975338	98.3378301420857	2.56369029803316	19.5791505017549	2.96469064111837e-45	1.65370443961583e-41	40.5976419944438	58.6668611384437	2.56369029803316	10.5406254069272	2.86537225557223e-20	2.57791071638418e-18	15.882087185663
140	SEPTIN11	-31.2715515805328	7.19881197509917	-13.0048784263304	3.24311035918093e-27	1.41328668621182e-25	40.8940051781768	16.3195672043248	7.19881197509917	9.14707003938092	1.87505132211215e-16	3.36844968590711e-15	24.5320863752478	-8.82006140346343	7.19881197509917	-3.1634310730536	0.00185020435351354	0.00475596308013756	-1.5148912659942	18.1144909807977	7.19881197509917	7.18206399386404	2.10986551309251e-11	2.30987827910305e-10	12.8256500314565	13.3283001576788	7.19881197509917	5.24498512481036	4.64416496834421e-07	5.14945544609345e-06	4.97986903838337	10.0568671305317	7.19881197509917	4.18629719270127	4.56002506197204e-05	0.000114266935290566	1.4874155683311	-24.5094179758295	7.19881197509917	-6.77510383473331	1.99312238307363e-10	1.53877323913975e-09	8.59722668061701	-35.548273209102	7.19881197509917	-10.842090871396	4.13387597892519e-21	4.61175204208895e-19	25.5126833001747
141	SPSB2	35.8349478363477	4.24411513307576	14.1633053546336	1.71345167417119e-30	1.32744908868429e-28	40.88689578349	-25.9422419457515	4.24411513307576	-8.60194625997125	5.269513467694e-15	7.37599651764043e-14	15.3646657269194	23.1441214174298	4.24411513307576	6.86220231792875	1.23961433261812e-10	1.81962335456418e-09	8.01708215574868	-28.9812409454639	4.24411513307576	-6.36027120685475	1.82826142074286e-09	1.52209585147816e-08	3.91214033837438	6.21888054065496	4.24411513307576	1.56655680864465	0.119095723955317	0.203496997464468	-4.32023524491998	-28.5042904431239	4.24411513307576	-6.38557443727226	1.60066882063144e-09	7.56975894996368e-09	4.15008971590339	42.7566084291955	4.24411513307576	12.9066627963816	6.15626294706601e-27	9.03674597861427e-25	28.9285145832193	22.5771965622941	4.24411513307576	6.31301564777436	2.34161698952923e-09	1.94223636692848e-08	5.80931027118285
142	AP1M2	59.364198142225	4.50294301920713	13.9520633509327	6.76280190223913e-30	4.83627038598588e-28	40.8637527025842	-50.7283242518647	4.50294301920713	-7.97359732054815	2.23992551576712e-13	2.43553694482437e-12	10.6818353826835	50.3390369987136	4.50294301920713	9.97341829910503	1.0625769664662e-18	7.69747314149153e-17	21.1674177778578	-45.5111794455888	4.50294301920713	-5.78789521531851	3.40271915694543e-08	2.34114357616476e-07	2.62207985806751	-34.1699621137051	4.50294301920713	-3.58193354644132	0.000446098689541932	0.00200915501838102	-2.31078450661232	-7.09630973504152	4.50294301920713	-1.02905026500812	0.304931985420943	0.367287975529696	-4.72188770554617	58.4569378668454	4.50294301920713	10.8119326161215	5.01943295749128e-21	2.3627339271634e-19	23.090544535121	61.2736621069657	4.50294301920713	12.1731852608337	7.36856817818663e-25	1.71257805408021e-22	29.7126472156308
143	ZNF398	34.7248769348623	4.05050907440073	14.5451938242501	1.43949352922705e-31	1.4086833168471e-29	40.8636267301509	-19.4937045186462	4.05050907440073	-7.01356189993033	5.39024328541505e-11	4.052126286529e-10	9.2692255316594	36.0114000200329	4.05050907440073	12.318427202676	2.85864092681462e-25	6.78531876160509e-23	27.3410549160705	-12.1420087672492	4.05050907440073	-3.17801225016691	0.00176467180027938	0.00462671647565611	-2.33349631446265	-17.3058628500999	4.05050907440073	-3.99945085093946	9.4887246805148e-05	0.000537887258820239	-1.29629317102425	-9.60003190281022	4.05050907440073	-2.73000118918842	0.00700716706378818	0.0121573803675927	-2.90508807940778	34.1075853944746	4.05050907440073	10.215530402047	2.28472677186404e-19	8.01522385752052e-18	17.4955658171075	32.5717045246675	4.05050907440073	10.6119573957135	1.81387515012294e-20	1.74444751506651e-18	20.4563687113951
144	MSI2	-41.3377929824362	5.65810669856708	-14.5840342671979	1.11941612406019e-31	1.11501841785853e-29	40.8473367800804	22.8015862724904	5.65810669856708	11.4261786664411	9.48600836476908e-23	3.64916928680565e-21	34.300700893869	-16.3836652518832	5.65810669856708	-4.85537148057194	2.7277957789859e-06	1.42869904743506e-05	2.24204305743427	27.6059449168167	5.65810669856708	10.372222800247	8.4131896066278e-20	2.4066036731164e-18	25.1367046887189	0.650571696968772	5.65810669856708	0.21112460000332	0.83304534589573	0.883528137854068	-5.21578717799177	23.2499655206734	5.65810669856708	9.05174585037219	3.37664870829756e-16	3.26995598869511e-15	19.873521692343	-30.0657954307154	5.65810669856708	-6.85338177231537	1.3008782644867e-10	1.03587422688177e-09	6.01556609313466	-20.5738086494788	5.65810669856708	-5.69226283177178	5.4560711846993e-08	3.3815516742503e-07	4.28792993679357
145	HP1BP3	-29.4047103518575	6.51622752017111	-13.3599555176405	3.19871496041725e-28	1.62203927720067e-26	40.845513625817	14.0162207856947	6.51622752017111	8.20363427517738	5.75106762517751e-14	6.79649474856783e-13	18.9110118049421	-8.44688962826874	6.51622752017111	-3.08357167416385	0.00239079523796982	0.00596282398273895	-1.83929387981241	16.2296562847603	6.51622752017111	6.80600585188851	1.68468301996194e-10	1.65588755688946e-09	10.5146368258478	13.1465220174074	6.51622752017111	5.51542507948169	1.28941451838464e-07	1.65289937870252e-06	5.57830609747588	13.8537778209265	6.51622752017111	6.09286210577763	7.31296647897992e-09	3.18934534947224e-08	7.94917765711284	-35.5077381992478	6.51622752017111	-10.3466972127846	9.90223818642591e-20	3.64585376923325e-18	19.5206388191458	-32.4425259532642	6.51622752017111	-10.7561554416284	7.18552746850939e-21	7.49175181670007e-19	23.4943544886251
146	POU5F1	87.0457421109494	2.68247754173323	16.8922681541763	4.39619541933203e-38	1.63479853660227e-35	40.8207091119019	-76.7333185758789	2.68247754173323	-6.28494055086857	2.71114112196284e-09	1.52986799982891e-08	-0.420603386746706	79.4071061719193	2.68247754173323	13.6260532121697	5.64601080555837e-29	3.70511156157701e-26	27.5333396453795	-42.2997039279489	2.68247754173323	-4.14801556963994	5.30916259839132e-05	0.000201117208650776	-2.10959322861926	-50.1302808062732	2.68247754173323	-4.31783110353612	2.68332716858148e-05	0.00018098668617107	-2.34573227353948	-45.2018339118214	2.68247754173323	-3.87749069465912	0.00015107580881918	0.000347577175332394	-2.7905061566728	95.4342087701453	2.68247754173323	16.0628908207835	8.374646115984e-36	4.67137760349588e-33	33.1488171180631	88.940185498049	2.68247754173323	15.458293040309	3.99390318425174e-34	1.48519946411708e-30	32.8498954552062
147	CHD7	-54.4871863458204	6.3328058609652	-14.1521653983903	1.84202350940319e-30	1.40750782677411e-28	40.8101528870119	17.6838446628698	6.3328058609652	6.85025800823042	1.32328275505981e-10	9.31390688671752e-10	12.4446339567194	-14.472757084036	6.3328058609652	-3.44558705907839	0.000719416747749724	0.00204687917314357	-1.03181991426716	24.8325233345192	6.3328058609652	7.23485638604437	1.56905743750166e-11	1.7539483740249e-10	12.6614844364602	7.53116674072365	6.3328058609652	2.00202224350506	0.0468877783020951	0.0955571893931628	-3.80256553437782	25.5829349879426	6.3328058609652	7.82042906388693	5.48859452966542e-13	3.95292192207536e-12	15.5636057623961	-41.6891475572716	6.3328058609652	-6.83303234836918	1.45383590322029e-10	1.14702923170619e-09	6.28804890020991	-29.9609602940306	6.3328058609652	-6.45509242410002	1.10919971317661e-09	9.85209554155916e-09	7.4856596279446
148	IMMP1L	-29.7412804815547	5.58449604524966	-14.2342293096227	1.08110590303562e-30	8.67684708939952e-29	40.7297733817011	23.7747041788743	5.58449604524966	15.1753117108909	2.46150423387077e-33	3.86768186381159e-31	52.1004642014168	-15.017091933686	5.58449604524966	-5.82332020506774	2.85320807692346e-08	2.39146426041759e-07	5.15650237253811	7.80022707938485	5.58449604524966	3.28977042059246	0.00122115368333104	0.00334678036027053	-1.46651775282514	13.9912425867543	5.58449604524966	6.29720794536026	2.54311694475165e-09	4.63578637837409e-08	7.70067110281187	-1.2197566642209	5.58449604524966	-0.506548090489797	0.61313458580821	0.670666677054259	-5.12852505089712	-27.4626915338707	5.58449604524966	-8.46820051684001	1.18138372270586e-14	1.90180617756228e-13	11.049166407062	-18.5390466947541	5.58449604524966	-6.65358088477339	3.84538811991013e-10	3.74992568756271e-09	7.20511718660732
149	BBX	-25.7388482823196	6.54492141385368	-13.1771059461453	1.05420559955648e-27	4.96232813023297e-26	40.7237205696878	3.05363410049484	6.54492141385368	1.8649946338216	0.0639222768392747	0.0911215078480639	-4.11668641604065	-5.02038639703739	6.54492141385368	-2.14053232775063	0.0337510075344343	0.0610055476432517	-3.58463239095578	16.6795203956489	6.54492141385368	7.78419108679007	6.77747940593415e-13	9.15369978845053e-12	14.7522148902916	9.51700079686115	6.54492141385368	4.22809893907675	3.85775611465651e-05	0.000248338876024859	1.26397163829611	3.19453378054082	6.54492141385368	1.44120730115612	0.1513832327777	0.198103383562231	-4.55512502680978	-9.07381332699067	6.54492141385368	-3.26012607359634	0.00134767641619384	0.003026962134685	-1.5890835160621	-24.7110190318624	6.54492141385368	-8.74096200023006	2.26581517962632e-15	6.58266514164354e-14	15.5872215480539
150	PDLIM7	-30.1911375306636	6.44801935273492	-13.242427098569	6.88440364281862e-28	3.29624064546286e-26	40.6433160771886	14.2269519517257	6.44801935273492	7.91816033712383	3.10086471515897e-13	3.30088232464823e-12	17.5037065156188	-19.1137728004618	6.44801935273492	-6.39465836494157	1.5259563870584e-09	1.72129114803069e-08	7.7831804199948	16.9860540095351	6.44801935273492	6.6628065299529	3.65907134528862e-10	3.43318754651302e-09	9.83988308824405	26.9875111675777	6.44801935273492	11.4278864276325	9.38154803920027e-23	9.7813598061045e-21	31.6873158933333	17.0767846859519	6.44801935273492	7.10134797802041	3.31125835610771e-11	1.90807842049265e-10	12.0060193531079	-35.0376359933849	6.44801935273492	-9.05219447377983	3.36732905356732e-16	7.00856770925318e-15	14.0370786955282	-30.7612216926232	6.44801935273492	-8.78379879998055	1.74524799128125e-15	5.18430300682471e-14	14.652658458595
151	PHC1	35.8399011892899	4.10736956969671	14.4674745281907	2.38155672161278e-31	2.17775793330427e-29	40.4919643244323	-15.3890861290117	4.10736956969671	-5.36632616411493	2.6269579881264e-07	1.05532385003738e-06	3.8797844316722	34.1970988600053	4.10736956969671	11.1742858352855	4.84688408857987e-22	6.14452714684057e-20	23.1546395641375	-14.3780015133444	4.10736956969671	-3.69500005563218	0.000297028185984763	0.000946215431994865	-1.40746262917944	-22.7163339074611	4.10736956969671	-4.47402730263707	1.40805823902924e-05	0.000103005230915477	-0.990098814812	-5.34185216496528	4.10736956969671	-1.45794187059146	0.146719198988332	0.192768818864252	-4.41468642288328	34.0865151222806	4.10736956969671	10.2306213912011	2.07543414566877e-19	7.30395688614535e-18	18.248487813238	34.0127343166945	4.10736956969671	10.9176811774065	2.54041842863759e-21	2.98325347261905e-19	21.8923980873316
152	NFE2L3	45.7568639965055	4.49061569548014	13.7311730425563	2.8471312705949e-29	1.84666258457888e-27	40.4750567773695	-21.9694199271954	4.49061569548014	-5.36744489047345	2.61309103996667e-07	1.05050968078804e-06	4.12773475987563	42.6920768931548	4.49061569548014	10.3645584370315	8.83516685609611e-20	7.82262868623875e-18	22.3313055156585	-60.2047057997464	4.49061569548014	-9.1652541643172	1.67564892200045e-16	3.42187217583954e-15	10.2806340649438	-10.0642779210982	4.49061569548014	-1.77534529436876	0.0776473678787933	0.143606438338166	-4.12650980433695	-19.7860692953821	4.49061569548014	-3.58099095296512	0.000447596133010052	0.000953002034542184	-1.47980802068952	39.4572554118698	4.49061569548014	8.78573638131561	1.72474456089151e-15	3.19092045129447e-14	15.0818470768275	44.8323159209586	4.49061569548014	10.5323539028913	3.02128077471834e-20	2.67503240656808e-18	22.3603246382111
153	VASH2	44.6976297498447	5.05822845703138	13.3624107038892	3.14791187031796e-28	1.60356643037749e-26	40.3830852235537	-24.4295113166576	5.05822845703138	-5.93507002087265	1.62993072567556e-08	8.04224112146686e-08	6.33613807914748	46.5425003434519	5.05822845703138	11.7258944912406	1.35507360166362e-23	2.32572324617836e-21	29.7525932217641	32.2939818725727	5.05822845703138	7.92994658385924	2.89392653527978e-13	4.08666385159256e-12	13.8731696768205	-34.2613089097152	5.05822845703138	-5.34007653055436	2.97370230427195e-07	3.46652276974482e-06	1.90991098857607	18.2292688059166	5.05822845703138	4.26938711781676	3.26652257182277e-05	8.43744519825303e-05	0.985830638935768	58.8850343425172	5.05822845703138	15.0477350502339	5.59847900449176e-33	1.89262520527606e-30	43.1034280661854	26.8611599639792	5.05822845703138	6.08664010172692	7.54956073297823e-09	5.64118550148058e-08	6.42928917615646
154	GUK1	-20.1119581963066	7.99892372224919	-12.276335458707	3.76145762043928e-25	1.20930320500348e-23	40.2637646005439	4.13181982510643	7.99892372224919	3.0626860203496	0.00255449091594157	0.00491682205973846	-1.64366039726936	2.3556074466319	7.99892372224919	1.21153108571097	0.22738942860362	0.309468924527724	-4.91230432203017	4.69959056885248	7.99892372224919	2.49786855438046	0.0134539672122138	0.0278361383938162	-2.93319497051962	12.4314398280626	7.99892372224919	6.8525308401692	1.30694404822381e-10	3.06953006357574e-09	12.0938626287409	12.5410798373508	7.99892372224919	7.14159723349987	2.64560976945372e-11	1.55257351857053e-10	13.5600856268998	-18.0156723499015	7.99892372224919	-7.25476607952359	1.40285713910212e-11	1.31184193158619e-10	11.8880212322098	-22.2909964889218	7.99892372224919	-9.93192958547149	1.38157299930222e-18	8.51537479569919e-17	24.5343321106387
155	DDAH2	-45.2320363210568	5.4525739907454	-15.1561457402861	2.78472682905532e-33	4.37555105703396e-31	40.2432306686525	10.1068557474738	5.4525739907454	4.95803657592986	1.72617596611235e-06	5.99726536217671e-06	4.13118582616054	-24.9200605253508	5.4525739907454	-7.06488350378257	4.05560424095654e-11	6.62435152446723e-10	8.46419177580081	6.53761563717522	5.4525739907454	2.22403241914601	0.0274761233211448	0.0519795882263339	-3.4693088719144	12.577165068711	5.4525739907454	4.57912374648128	9.04148330406443e-06	7.0241495640768e-05	2.07346944998685	29.6207165584795	5.4525739907454	11.894633678447	4.52163756303723e-24	8.39324270436661e-23	32.3375645450065	-36.5335592627561	5.4525739907454	-8.25458450239228	4.2466127281265e-14	6.21721936941985e-13	9.31011447345222	-29.5676661810547	5.4525739907454	-7.81135126467187	5.78664310275255e-13	1.01662662132768e-11	10.0605363213237
156	CBX1	-21.157283382746	7.61733473685586	-12.4105002049397	1.5680892985125e-25	5.26915789584502e-24	40.020616317072	13.8614033917446	7.61733473685586	10.168090870553	3.08967761967077e-19	8.09118392606739e-18	30.3763197527361	1.20256067621443	7.61733473685586	0.600279163121574	0.549127253310628	0.63423373412707	-5.33535965757681	2.51509618452821	7.61733473685586	1.26659559180228	0.207049222154701	0.289816953871749	-4.82394754769839	11.2263734779958	7.61733473685586	5.83181025730671	2.73500700044376e-08	4.05076456947811e-07	7.40913198277325	8.61251902834522	7.61733473685586	4.62859792233689	7.32138666983166e-06	2.08947018901617e-05	3.00781202060044	-16.6899015932728	7.61733473685586	-6.40447328351406	1.44908371197804e-09	9.7034681217449e-09	8.07795001956601	-18.6890798314492	7.61733473685586	-8.32845492892551	2.73222376140382e-14	6.41698700678337e-13	17.0339415355718
157	PIF1	41.4430815072573	4.91614741091885	13.3722273537479	2.95272343841656e-28	1.52502697587848e-26	39.9533479134387	-28.2927267382244	4.91614741091885	-7.47541122424867	4.01636644230132e-12	3.57594445573133e-11	11.8715622757397	34.5899453514966	4.91614741091885	8.97597910903116	5.38179725564724e-16	2.26563510128304e-14	17.5022522959588	-8.30789791354013	4.91614741091885	-1.75211475514581	0.0815744888453031	0.131883515330164	-4.13005098519035	-11.8705124541044	4.91614741091885	-2.246552464327	0.0259682906658403	0.0594504926468531	-3.57779176706803	-61.8427344403783	4.91614741091885	-9.75620056641535	4.18778266417791e-18	4.80153169594745e-17	11.8180983687837	44.6119299003259	4.91614741091885	10.7340804478085	8.28102151764387e-21	3.74020550813097e-19	22.9983466587342	34.8850508258095	4.91614741091885	8.85666885413319	1.11832194555556e-15	3.49788648093329e-14	16.7433325036215
158	UBE2E3	-29.266555935985	7.61489934685662	-12.5210389439734	7.62427529346019e-26	2.69165870803297e-24	39.8752362322355	9.09693317809195	7.61489934685662	5.00770529274668	1.38016791679951e-06	4.89109062255889e-06	4.84106036058985	-5.16714100715119	7.61489934685662	-1.89040614170267	0.060421605130165	0.100546453883073	-3.99656019130456	16.3418209740934	7.61489934685662	6.58792968153108	5.46965376131426e-10	4.96901118576725e-09	10.6063377419467	12.1635346466354	7.61489934685662	4.94255164161575	1.85029023247974e-06	1.7794687787538e-05	4.09524434832197	19.7202378387794	7.61489934685662	8.64142436540506	4.14851048471604e-15	3.67016518378209e-14	20.6318910360599	-35.9595160960407	7.61489934685662	-9.46478521219307	2.6040256736634e-17	6.47004686311557e-16	18.4575879483946	-25.5055387126039	7.61489934685662	-8.31636606117097	2.93700908758352e-14	6.78370049297759e-13	16.5588732267335
159	ATP5F1E	-24.1049275362287	9.19518281943502	-11.854323753616	5.87780395283948e-24	1.60717600239895e-22	39.8640708369288	12.0806301307212	9.19518281943502	7.453647098445	4.54732303597388e-12	4.00710393280605e-11	16.5884743475229	-5.0709262866108	9.19518281943502	-2.09679605435217	0.0375058332601763	0.066867583403452	-3.75003501320772	12.7053510561366	9.19518281943502	5.54590212168798	1.11314520174539e-07	6.97262654164602e-07	6.89456061899869	15.232618609769	9.19518281943502	6.8162603132071	1.59312509687997e-10	3.67208751669276e-09	12.6059287794913	14.629661740891	9.19518281943502	6.72516721490542	2.61306404056643e-10	1.34772734334531e-09	12.2577663630383	-45.5909310650288	9.19518281943502	-13.3197271378111	4.15822128016501e-28	7.99812355198635e-26	39.0201077654298	-23.0544845542335	9.19518281943502	-8.42609207164016	1.52178660845398e-14	3.81506773121632e-13	19.3243527847332
160	USP32	28.977516453502	4.26740120062293	14.1297290236374	2.13103377989692e-30	1.61726618017211e-28	39.8072348718289	-20.8722589005934	4.26740120062293	-8.81982320929952	1.40077970166224e-15	2.16742002104631e-14	16.1556537379078	30.2892131674349	4.26740120062293	12.0253743971443	1.9302932323965e-24	3.91533660011188e-22	26.7168419316857	-1.58410823909564	4.26740120062293	-0.530887722793992	0.596196125744903	0.67986956749567	-4.96953218384311	-12.6425974132045	4.26740120062293	-3.37131512057175	0.000927905073474998	0.0037196223498696	-2.27423731164655	-9.15590548244829	4.26740120062293	-3.06662596933198	0.00252284053392778	0.00474937715094471	-2.31904089931283	26.8444121601285	4.26740120062293	9.08442398213933	2.76059845200424e-16	5.89985370317228e-15	13.7573343984172	23.0818172647118	4.26740120062293	8.22608450416574	5.0321662275114e-14	1.11166032542806e-12	11.7823064980099
161	PRDX2	-18.0543601375984	9.59409897203283	-11.7194185937215	1.41333542146806e-23	3.61632338575635e-22	39.7662598901081	18.0994895945545	9.59409897203283	14.488402968906	2.07954435165199e-31	2.31993967870296e-29	57.463932004416	-9.29828061548027	9.59409897203283	-4.88126008850107	2.43201936797829e-06	1.28952509834438e-05	4.22934402074943	7.36738876736747	9.59409897203283	4.14200631055992	5.43695525343742e-05	0.000205052984473792	1.63313712133414	7.96153238356236	9.59409897203283	4.42135056527689	1.753305053298e-05	0.000125143129715883	2.59691715328847	15.633982598914	9.59409897203283	9.47273579072009	2.47788050693233e-17	2.65290162527227e-16	26.714988519617	-25.638918092415	9.59409897203283	-10.7225003492344	8.92077614219671e-21	3.9967943229858e-19	29.9024374691335	-18.3566760095077	9.59409897203283	-8.87924300217245	9.74041478444848e-16	3.11358359126955e-14	22.150492300183
162	ARGLU1	-24.1482114216426	7.80928234307471	-12.2671217357792	3.99434498602903e-25	1.27316893326114e-23	39.7378085174672	15.8275064867832	7.80928234307471	10.0098301043677	8.43733619738275e-19	2.08245404022128e-17	29.6838870027322	1.13441359294795	7.80928234307471	0.495856749933864	0.620642072564377	0.698464941140744	-5.41783123316695	3.64883192159879	7.80928234307471	1.50574202435733	0.134007051146825	0.20115482542976	-4.53763068629202	11.0900718317183	7.80928234307471	4.95035249372703	1.78672105808122e-06	1.7317689073809e-05	4.1244743349333	6.29135304260457	7.80928234307471	2.84271954458171	0.00502667929454483	0.00895808853193964	-2.17985834376768	-26.1179482905317	7.80928234307471	-8.57375097836042	6.24963087293954e-15	1.0406101793808e-13	16.6899953047327	-19.1834047054736	7.80928234307471	-7.21075882262543	1.79640557183107e-11	2.30352879992499e-10	12.2993943248338
163	ARL4C	-72.3965791400736	5.81529452753382	-14.8031855809885	2.71297768385745e-32	3.08836520827691e-30	39.732221540116	42.3971366562609	5.81529452753382	14.2569866553206	9.32640844035174e-31	9.54545069362973e-29	49.8504617758212	-36.8140065105771	5.81529452753382	-6.14106063880106	5.71074185300987e-09	5.66302543219361e-08	5.46270006260049	-41.1690340836698	5.81529452753382	-6.55979681446923	6.3573633356617e-10	5.68746955674754e-09	6.34332773982465	40.1318550737575	5.81529452753382	10.2380139795275	1.97999562991296e-19	1.42508588692316e-17	25.959038805333	10.0785583647781	5.81529452753382	2.25454166150011	0.0254509909021383	0.0395557612850731	-3.40010362672298	-57.4029323047279	5.81529452753382	-7.06520644439163	4.04833707592283e-11	3.49831513702518e-10	5.1982132415988	-38.469414801499	5.81529452753382	-5.85959848619506	2.38068485473876e-08	1.61902474566604e-07	3.99955775424546
164	MARVELD3	61.7617580262877	3.4304695493011	14.9810894782934	8.60371274985486e-33	1.11608162136489e-30	39.5361593562806	-55.2848911724625	3.4304695493011	-8.44807477997947	1.33344038466267e-14	1.75422888340764e-13	8.80182885353958	58.8455257580965	3.4304695493011	12.3084558053777	3.05069216829304e-25	7.09031704780773e-23	26.3253007417731	-67.9881070597625	3.4304695493011	-7.26058124683922	1.35768411090734e-11	1.53458195960307e-10	2.16766610248446	-26.9243295207469	3.4304695493011	-3.01621198351288	0.00295650346319721	0.00985147928178855	-3.26781956228627	-50.2694416149099	3.4304695493011	-4.87601582087646	2.48930859763678e-06	7.61050334755711e-06	-1.67240931053862	66.3205622588364	3.4304695493011	12.7722445918116	1.48010733871793e-26	2.09013638870091e-24	25.5580262117595	64.6521582280882	3.4304695493011	12.6875907030788	2.57168929825625e-26	7.17244145283668e-24	25.8240965782493
165	FABP5	22.9493589448009	8.08080569348179	11.8240542538215	7.15714652358265e-24	1.90561161377298e-22	39.5353671714601	-5.36399749444412	8.08080569348179	-2.74999363321572	0.0066110897907115	0.0116846194082981	-2.42614895346515	17.8779539730465	8.08080569348179	7.2364313134622	1.55523058277889e-11	2.79390537543982e-10	13.914538826037	-0.413907753915731	8.08080569348179	-0.156993191551143	0.875438302208638	0.907741397847344	-5.54045833728033	-26.537697393534	8.08080569348179	-7.72162227902097	9.74529390643386e-13	3.07984415921179e-11	13.7719939939748	-1.63425429206679	8.08080569348179	-0.651532629953472	0.515590985001305	0.579481465713737	-5.4095164568991	21.8402315070085	8.08080569348179	8.63110356037635	4.41637402405737e-15	7.54503347815988e-14	20.4272891004269	15.9833257647755	8.08080569348179	6.36645749402727	1.76984190582319e-09	1.50375904808557e-08	9.94742750174122
166	GPBP1	-16.9945478517327	6.90449526661282	-12.587798460191	4.93203584945907e-26	1.78064051574645e-24	39.3148369210405	8.57961870657224	6.90449526661282	7.51944317978562	3.12259403006982e-12	2.82298695295453e-11	15.6710486903096	5.61447455374411	6.90449526661282	3.59326434532552	0.000428463425508534	0.0012890879112657	-0.406585208864115	3.7398889556307	6.90449526661282	2.2909539269644	0.023205612515654	0.0447350636296244	-3.3279262163194	6.79708894525254	6.90449526661282	4.19186087273354	4.45995107780923e-05	0.000281899230731104	1.22437571830498	8.567174208584	6.90449526661282	5.69744342086356	5.31895458848496e-08	2.07839780697507e-07	6.56491282722703	-15.2440252950516	6.90449526661282	-7.7958594434927	6.33274225549883e-13	7.44447551131138e-12	12.8927096680808	-11.7200556919926	6.90449526661282	-6.75616897019068	2.20895122634994e-10	2.25256488858866e-09	9.8967965568735
167	TRIML2	85.4207055059815	2.79389533582466	16.0483208553591	9.18882376079315e-36	2.18107484841294e-33	39.264172383277	-58.6368701518997	2.79389533582466	-6.33431519316243	2.09473471582503e-09	1.20582355468235e-08	2.0527954695982	76.5594146079227	2.79389533582466	12.5871350650915	4.95343131779565e-26	1.41693537900842e-23	24.8520340531107	-41.6997110145608	2.79389533582466	-3.71728195741297	0.000273848160381668	0.000879404167305093	-2.71531537156988	-44.2073254470838	2.79389533582466	-3.27517686419364	0.00128198820267685	0.00490293465514672	-3.48766120955705	-65.1359366055809	2.79389533582466	-4.5113246297121	1.20422419581022e-05	3.3319258751138e-05	-2.68481297101885	105.311579225952	2.79389533582466	17.8902099794936	8.68973052619916e-41	1.21178292187847e-37	39.9404449963659	65.2583700295367	2.79389533582466	9.80472832854537	3.08462925924351e-18	1.75572061306738e-16	14.660835352372
168	FGF2	35.7468978339972	4.97388595263204	13.0487916192336	2.43508729477012e-27	1.08230413786675e-25	39.260805881906	-3.93152225925017	4.97388595263204	-1.28193579594906	0.201627455256332	0.254538405662514	-4.71025000051806	38.8369027206337	4.97388595263204	11.6924096823545	1.68455635506297e-23	2.84741071167917e-21	29.4344028963355	-32.9976693864102	4.97388595263204	-6.47222165394002	1.01300496440665e-09	8.80832687678923e-09	5.0292985352987	-23.259087358225	4.97388595263204	-4.33100983531253	2.54283895524835e-05	0.000172239899118097	-0.308546223896816	-25.2734541124121	4.97388595263204	-5.40340005864929	2.20350609798869e-07	7.8014325703465e-07	2.84533922623939	38.0831088959007	4.97388595263204	10.0346427435589	7.20951490363053e-19	2.31118816853167e-17	20.4241943346534	35.2644392218526	4.97388595263204	9.58088197606504	1.25963461870663e-17	6.30156224497361e-16	19.2158225562839
169	PLEKHO1	-40.8612267882436	6.11805190587753	-13.6606238326221	4.50756517922076e-29	2.85718165564698e-27	39.1907492166154	21.8678838673436	6.11805190587753	10.7288043467565	8.56662287160321e-21	2.69969617953688e-19	31.9344159112723	-18.9051365307815	6.11805190587753	-5.10491015789154	8.86985062718557e-07	5.22174425313363e-06	3.09940252563028	27.1909871019799	6.11805190587753	9.70384205960699	5.82178133700831e-18	1.39074502346177e-16	23.229369854183	14.4850521034621	6.11805190587753	4.88802609441871	2.35999037756542e-06	2.1867153365548e-05	3.29337228798324	27.2283517437757	6.11805190587753	10.4388202277936	5.49726121254819e-20	7.49724279794469e-19	27.5590215893285	-50.6242013826566	6.11805190587753	-10.6659898681842	1.28241931464593e-20	5.65481022695259e-19	17.6147423144955	-34.8030661714637	6.11805190587753	-8.74468912947316	2.21497262583362e-15	6.45175838480413e-14	14.5537630838392
170	PTGR1	-31.5435550349331	6.62829008153599	-12.8817071663821	7.24514778304736e-27	3.00471630734856e-25	39.1288621711301	14.8623405228389	6.62829008153599	8.07476801193018	1.23421548977436e-13	1.39079878827503e-12	18.5642246993096	-12.1693047598052	6.62829008153599	-4.07466058032682	7.08561900093878e-05	0.000261054047471839	0.673772194357016	-3.09347187093012	6.62829008153599	-1.03364319241575	0.302785294118331	0.396138470878867	-4.90045535083685	17.2481516029682	6.62829008153599	6.73256263194367	2.51050426141446e-10	5.54597733472074e-09	10.5638141269446	-8.9231918245605	6.62829008153599	-3.2329281173409	0.00147438935759012	0.002887184074649	-1.37925893543883	-24.3632582161175	6.62829008153599	-6.76926542815784	2.05735478151436e-10	1.58507250984629e-09	8.25460614054808	-32.5841187205791	6.62829008153599	-9.52586235584654	1.7776671738145e-17	8.51143991033245e-16	18.8793729478048
171	CTNNB1	-22.0508788637521	7.38310964749122	-12.360051527406	2.17906871970477e-25	7.23502697530547e-24	39.1172688245067	2.427913028931	7.38310964749122	1.61211790682444	0.108809066663291	0.146691715733616	-4.57152414441435	10.8622664157072	7.38310964749122	5.47048202267279	1.60002029999648e-07	1.12475277043231e-06	5.90681982814143	-3.62366288556801	7.38310964749122	-1.65914685775496	0.0989476727790392	0.155341997962702	-4.31072501248087	8.00229466158319	7.38310964749122	3.79234309966222	0.000207722792933576	0.00104104019675066	0.184413599999717	4.46276778641031	7.38310964749122	2.21980512655486	0.0277675034268165	0.0428042376992627	-3.45915118065764	-21.0588818893387	7.38310964749122	-7.80257094014813	6.09015801299563e-13	7.19722487213763e-12	13.0546852903311	-18.0659893056134	7.38310964749122	-7.69935265308754	1.10865524108611e-12	1.83339328724901e-11	13.9599605712695
172	NUP35	26.3111986992328	4.6960130033119	13.5002342573618	1.28174340008753e-28	7.20706660279928e-27	39.0973794185647	1.87548950203647	4.6960130033119	0.94670459900019	0.345145950556441	0.408059370963083	-5.00215506391378	12.8869805343031	4.6960130033119	5.02556391301108	1.27303547170868e-06	7.17271905170812e-06	2.69448532130952	-13.0990450592583	4.6960130033119	-4.48391364043693	1.35100743914429e-05	5.79463244563386e-05	0.717273727693351	-13.2288089546514	4.6960130033119	-4.05586430221648	7.62493321473009e-05	0.000447468463669273	-0.627797508337594	-23.8374959846349	4.6960130033119	-7.82300960009016	5.40667952024699e-13	3.89644164908756e-12	9.71023447709195	21.4553399985034	4.6960130033119	8.01665931695083	1.73871146813296e-13	2.22954771706797e-12	11.9254440663118	20.3516825849706	4.6960130033119	7.81327494876991	5.72217352228619e-13	1.00688592767547e-11	11.5454284057405
173	CDH2	-76.024252126057	5.85862692682858	-15.9391914325263	1.84208515441083e-35	3.96958462366725e-33	39.0835909974493	44.991705746427	5.85862692682858	18.0102843365782	4.1376414834256e-41	2.00693601691722e-38	68.1957705434278	-34.0741668743782	5.85862692682858	-7.07078506746787	3.92481059099807e-11	6.42954287124442e-10	8.99740348262505	24.4157104628179	5.85862692682858	6.57625417973121	5.82218471520867e-10	5.25929495407837e-09	9.26919547292679	39.831136368735	5.85862692682858	12.1273532778248	9.93340638532929e-25	1.20453349602971e-22	35.0566587436214	22.5153970383519	5.85862692682858	6.42488302115852	1.30121837591566e-09	6.20093643815256e-09	9.02703470615478	-94.1535653948128	5.85862692682858	-11.6681864200565	1.97173760295175e-23	1.46644697990198e-21	12.8504963678452	-69.2851272512505	5.85862692682858	-10.0454076212467	6.73383336281556e-19	4.4189791173865e-17	12.6337542783308
174	HIPK2	-37.0686409001094	5.28115263019921	-14.4632712271606	2.44731714271504e-31	2.2196967515552e-29	39.022378718286	17.2772717750801	5.28115263019921	9.21628339594921	1.22177868974015e-16	2.26791398714494e-15	22.4410925995906	-18.1348090672989	5.28115263019921	-5.88175591961953	2.13073805439997e-08	1.8426754833245e-07	4.92828894000581	10.833267359535	5.28115263019921	4.08875528306374	6.70529951335656e-05	0.000248024938232778	0.47443188738553	14.8956956145858	5.28115263019921	5.5772830812685	9.56278485952442e-08	1.25656569956248e-06	4.83519647307184	15.380163422722	5.28115263019921	6.22191112144635	3.7620200790838e-09	1.6929849133626e-08	7.48445288230426	-26.9210526773264	5.28115263019921	-7.12246897173087	2.94361542883856e-11	2.60833786529968e-10	6.76347671661502	-34.8455992891235	5.28115263019921	-8.88818780385566	9.22131557811179e-16	2.97320799391373e-14	11.1203244137055
175	EVL	-36.4476944782098	5.84935415215952	-13.860040474106	1.23058404039671e-29	8.47431824362082e-28	38.9718648375309	22.0662155643285	5.84935415215952	12.0463303107647	1.68401254911065e-24	7.79537095347654e-23	38.0166918628463	-13.2722910321287	5.84935415215952	-4.26514399543219	3.32302671001097e-05	0.000132683199630932	0.777522547245184	25.6149086192829	5.84935415215952	10.4230604641192	6.07998518334856e-20	1.74815244086177e-18	25.9229898460703	11.4794491687132	5.84935415215952	4.20483547699383	4.23467684443042e-05	0.000268420766343555	0.976246228300816	30.9754389732576	5.84935415215952	13.3624840765186	3.14640611950126e-28	8.14415467961857e-27	40.0074886009285	-28.2861427107682	5.84935415215952	-7.26863683845623	1.29747289533018e-11	1.22562299917896e-10	7.97262590650722	-35.4250078637265	5.84935415215952	-9.72428679600457	5.11933657245708e-18	2.78591799035762e-16	16.5923714569009
176	ASXL1	-33.7206862557076	5.01199294949862	-14.6971680155272	5.3836019640647e-32	5.7199489058196e-30	38.9498247907738	13.222444239061	5.01199294949862	7.68992438595253	1.17080346255014e-12	1.13974549984375e-11	14.928442104502	-23.7711200476573	5.01199294949862	-8.13665507234106	8.55833416865929e-14	2.48637437462404e-12	11.1366438184318	5.08732312896282	5.01199294949862	2.00075899998282	0.0470252029034889	0.0826292587165415	-3.8166409996874	10.4500273270812	5.01199294949862	4.09679552975553	6.49716140504964e-05	0.000388585828318632	0.216943805279417	-2.01126794870046	5.01199294949862	-0.790437030814941	0.430384425798225	0.496214205684683	-4.95186515069124	-31.8842033004305	5.01199294949862	-8.76405504872761	1.96848866975853e-15	3.60598679800101e-14	9.78628747710486	-29.79481876552	5.01199294949862	-9.03180634123098	3.81782495278978e-16	1.33936022557619e-14	12.0385857912318
177	TMEM123	-41.9175531575238	6.08375702253806	-13.5954481424752	6.89184020108431e-29	4.24781045764069e-27	38.9497714828701	14.0334647511399	6.08375702253806	6.34180731953223	2.01412679749506e-09	1.16543560958791e-08	9.96717352529224	-9.66834834596019	6.08375702253806	-2.73082361072596	0.00699045881790223	0.01537873369602	-2.59196227897864	3.44334257820539	6.08375702253806	0.986721348959852	0.325195016546046	0.419553094089012	-4.89729833303791	1.27295016897882	6.08375702253806	0.372525663459708	0.709969982534628	0.78943736919728	-5.21859210351233	-19.5640110041074	6.08375702253806	-5.37709272205625	2.49642644097166e-07	8.74964919116551e-07	4.16387840058126	-15.5433759317112	6.08375702253806	-3.81491719834499	0.000191003592829993	0.000508431420093392	-0.522500452286892	-25.4773319435516	6.08375702253806	-6.62594087030781	4.4613306587393e-10	4.28687380093847e-09	7.91595225965341
178	WDR74	24.0423506688786	5.59532205656438	12.7383141784281	1.84697000326644e-26	7.05643745083574e-25	38.8489800224386	-6.6698110042416	5.59532205656438	-3.3749600098454	0.000916477158436956	0.00191716091871792	-0.942495228981048	11.6411624079408	5.59532205656438	4.67230508946026	6.0681836710654e-06	2.93440212546188e-05	2.22650610816415	-4.75132834567707	5.59532205656438	-1.82072879947363	0.0704233874461677	0.116322669580907	-4.04591796048064	-10.6297340080389	5.59532205656438	-3.53436578499787	0.00052786199275583	0.00231570129421315	-1.19026122812422	-3.93350100523314	5.59532205656438	-1.50914046580471	0.133137042629609	0.1773888507794	-4.41371561926352	22.4810107301104	5.59532205656438	8.57387380386088	6.24499123142435e-15	1.0406101793808e-13	15.5972156836119	19.8488623226298	5.59532205656438	8.04344492450558	1.48482706837867e-13	2.99002360556542e-12	14.2380279184177
179	RUFY3	-31.3332310342304	5.79427464402911	-13.509064760861	1.21005631805314e-28	6.92276322266708e-27	38.7664020873042	10.1055772138341	5.79427464402911	5.55466773552506	1.06696201767407e-07	4.61536574996974e-07	6.44072778509127	-12.3338236344222	5.79427464402911	-4.40795845510039	1.85328467970437e-05	7.94360138411916e-05	1.24563920504273	20.9409009471501	5.79427464402911	8.62364744987326	4.62050813072333e-15	7.96698434410347e-14	17.2837401205288	12.6307891293033	5.79427464402911	4.80183340730565	3.45394386726392e-06	3.05018970461681e-05	2.58729787152486	46.0930200185344	5.79427464402911	22.7059863387781	3.97929076221626e-53	6.62581608108725e-51	76.5573202579059	-24.3096855635759	5.79427464402911	-6.8117947278187	1.63237734572282e-10	1.27884843180364e-09	6.71571852007954	-23.3764478526001	5.79427464402911	-7.236894838858	1.55118410296305e-11	2.0052155101571e-10	9.00438476763196
180	HTATSF1	-21.0506621485796	6.80695207097596	-12.5541018229129	6.14487342900386e-26	2.19718615301177e-24	38.6304691903741	13.6138084989461	6.80695207097596	10.0836596600889	5.28283250312054e-19	1.33640089353317e-17	28.8736543610764	-0.92510801308752	6.80695207097596	-0.459369777323271	0.646561154550385	0.721015217929238	-5.27975163631626	10.7361489436782	6.80695207097596	5.62918893872215	7.42941794167789e-08	4.84648005856909e-07	6.10667459551419	7.95108498987132	6.80695207097596	4.1138190606759	6.07664700285997e-05	0.000367830026933835	1.01535782137344	17.7809328089163	6.80695207097596	10.1802666796914	2.85945502938594e-19	3.67512445942736e-18	26.6643831017318	-18.5492549940668	6.80695207097596	-7.85816446807036	4.40424349194731e-13	5.33482523302543e-12	13.1138296411902	-11.1637376353098	6.80695207097596	-5.26301836810734	4.26939482547102e-07	2.2060846999979e-06	4.38493564668202
181	SERPINB9	50.5692168227139	6.50066973020505	12.0736785121908	1.40921113003498e-24	4.19230916444539e-23	38.6284991181795	-32.4426487347969	6.50066973020505	-5.96267647262527	1.41797055357255e-08	7.0841377051748e-08	7.45510363809439	47.8679411741028	6.50066973020505	9.55911744122815	1.4436229615054e-17	8.43196741285561e-16	23.896943767318	-20.3523681929061	6.50066973020505	-2.95378778645876	0.0035883169925809	0.0087100227087103	-2.15904637223252	-10.624759989219	6.50066973020505	-1.37685019246634	0.170386427077352	0.270081128228892	-4.52017162500674	-4.47875134353055	6.50066973020505	-0.749689292833818	0.454488022148875	0.520507994568612	-5.12937546209259	32.4807638450142	6.50066973020505	5.75681237898829	3.96922480390232e-08	2.08477739700256e-07	6.51527700349442	43.3078626689843	6.50066973020505	8.57076470581519	6.3634942924015e-15	1.71891385777315e-13	19.1518917011468
182	LUC7L3	-15.3198078534186	8.02471365734533	-11.8822860982301	4.89997824156591e-24	1.35773767980095e-22	38.582554449408	14.8348852658934	8.02471365734533	13.7923483261736	1.9117911801401e-29	1.64061095428022e-27	51.0865668441761	0.456129810982812	8.02471365734533	0.292390571191519	0.770347988168162	0.823338010730409	-5.50959701923671	6.26473904303222	8.02471365734533	4.02838027746605	8.48450133777967e-05	0.000306127580425732	1.04034138040782	8.19628698762827	8.02471365734533	5.24453290248897	4.65396304922154e-07	5.14945544609345e-06	5.22312328672552	10.7129996578683	8.02471365734533	7.36522250883823	7.51741513507121e-12	4.71412497171751e-11	14.5093606610101	-20.3681175274332	8.02471365734533	-10.3699100733263	8.53835968368476e-20	3.19644096077809e-18	25.4479550210161	-13.3330138662202	8.02471365734533	-7.65039638768011	1.47113112796069e-12	2.34791686173526e-11	14.6820576903857
183	CEBPZ	20.2110069098128	7.09011672211793	11.9192164023159	3.85308737064822e-24	1.0827466676814e-22	38.5205826024176	-1.30133640649966	7.09011672211793	-0.743040986459246	0.458492299297351	0.522359521567039	-5.41989846223793	23.9470353825424	7.09011672211793	11.4093672996703	1.05783862357361e-22	1.45717634966747e-20	33.0640643348292	-4.57156557454137	7.09011672211793	-1.86946050775504	0.0632950976142281	0.106471669026588	-4.00617949503913	-8.48787385408737	7.09011672211793	-3.06378776454773	0.00254560368676184	0.00869260934481638	-1.86733305651474	-2.98026984068198	7.09011672211793	-1.2819583854752	0.201619549084254	0.255968123613913	-4.75891931876737	16.0616328202109	7.09011672211793	7.0226029479736	5.12715028572904e-11	4.33650406274399e-10	11.8368727283299	16.9189584087136	7.09011672211793	7.72820927092054	9.38030043349157e-13	1.57600348849446e-11	15.2032526118119
184	ZFP36L1	-31.1068060856858	7.23091902986569	-12.401652505771	1.66124643135435e-25	5.54876203239196e-24	38.4385349084618	21.9512926259019	7.23091902986569	11.7491379147885	1.1650277498096e-23	4.97971248156163e-22	38.8708392889722	-1.22577561079445	7.23091902986569	-0.428566267799304	0.668786640795444	0.740250398324632	-5.35470130923691	-10.5592527322589	7.23091902986569	-3.49297877221751	0.000610267689201642	0.0018020503813482	-0.715168047070684	23.9882900342575	7.23091902986569	9.50503080342715	2.02503123525532e-17	1.22778524241893e-15	24.1587182388058	-27.7449606018791	7.23091902986569	-8.66485795287586	3.59874006486182e-15	3.19900750307557e-14	17.7766685024413	-39.9570721520854	7.23091902986569	-10.3509474948735	9.63721243064516e-20	3.57185188957732e-18	21.8332625665476	-28.2307005761559	7.23091902986569	-8.06257289414771	1.3263677348627e-13	2.70017489965845e-12	14.3305919171361
185	MT1E	75.4157981978907	3.06068865592178	14.7064027295342	5.07150069090299e-32	5.49297686482657e-30	38.3525351817023	-67.9322533922614	3.06068865592178	-6.58864989305154	5.44860939564558e-10	3.48936202168898e-09	2.09395395356853	67.9196395653378	3.06068865592178	11.4722524688679	7.03579936081253e-23	9.93561742648413e-21	23.4858183907849	-15.6687067639155	3.06068865592178	-1.68966249977526	0.0929432098815027	0.147492809308399	-4.26435017578431	-25.4737685433347	3.06068865592178	-1.98006386252187	0.0493256918315419	0.0995796992531092	-4.2113896852734	-24.8185869762833	3.06068865592178	-2.47849465238757	0.0141791734202914	0.0231769756302961	-3.65565117977979	95.9712589349911	3.06068865592178	16.6046517955007	2.6949544586718e-37	2.00432746272951e-34	39.8896991654832	25.2365918263696	3.06068865592178	3.12999937326891	0.0020610206010963	0.00474860508587987	-2.56515466224108
186	COMTD1	45.029762680729	4.14467197998459	13.6466133044368	4.93828045475791e-29	3.11251168097623e-27	38.3316312774556	-22.6766088494316	4.14467197998459	-5.65074932844172	6.68697453630785e-08	2.9816102288989e-07	4.68660035521215	33.5019197356138	4.14467197998459	8.09532230411053	1.09304423746772e-13	3.10279936722389e-12	12.6404076236671	-30.1724820024607	4.14467197998459	-5.29095389914345	3.74625538206686e-07	2.14764774112733e-06	1.61143362000933	-31.5084872482127	4.14467197998459	-4.48040261709001	1.37100887126418e-05	0.000100691079445841	-0.990134078157771	2.35621937820636	4.14467197998459	0.508298504020226	0.611909303801195	0.669392056599934	-5.00454985030487	42.935396844251	4.14467197998459	9.54967212278501	1.53157295629492e-17	3.95514534732088e-16	16.4397154144612	36.5035980993779	4.14467197998459	8.39440220697534	1.84065151523027e-14	4.56317962309087e-13	13.045519618987
187	TRIM44	-26.0091838456225	6.31246360459145	-12.8142674559032	1.12509537476471e-26	4.498768459095e-25	38.2666881239147	13.0549433385793	6.31246360459145	8.09286873496434	1.10901599210519e-13	1.25605912770817e-12	18.1907674435352	-4.26445831046417	6.31246360459145	-1.75858713095652	0.0804643312952356	0.128383878708474	-4.13834041760569	6.70677822331724	6.31246360459145	2.84847981517165	0.00494074282218281	0.0115504876203419	-2.28163431901893	12.1632297814089	6.31246360459145	5.35518275064855	2.76905714948823e-07	3.23811337103677e-06	4.85760026793657	10.4426502469553	6.31246360459145	4.75782096761621	4.18788896075969e-06	1.23598119699035e-05	2.96656168891595	-25.5393139852726	6.31246360459145	-7.90613448952636	3.32711808589255e-13	4.10589926617448e-12	10.9387755362184	-16.7171813646191	6.31246360459145	-6.05618345068603	8.82041915090036e-09	6.50797592906378e-08	6.23305952814064
188	ESD	-18.3255520872031	7.4064783360263	-12.1091949726485	1.11810634686589e-24	3.34412718649754e-23	38.2039382422463	13.5901913676246	7.4064783360263	10.963037511275	1.89634859365609e-21	6.33403141042735e-20	34.4049315491498	-5.961573280911	7.4064783360263	-3.18588546462381	0.0017200271080985	0.00444798850671	-1.43069191967208	8.97326158371867	7.4064783360263	5.16683664861397	6.67275854627842e-07	3.65984731279656e-06	4.75746185578723	15.4794712229952	7.4064783360263	9.06321941150021	3.14616533409847e-16	1.55303630385852e-14	21.6782132990234	9.94668247055267	7.4064783360263	5.99411197933639	1.20939441721063e-08	5.1280897447365e-08	8.09725810002055	-31.754999744629	7.4064783360263	-12.0209217701406	1.98709028372377e-24	1.7593634289859e-22	26.9085991990652	-19.2350796436452	7.4064783360263	-9.12551565577235	2.14217056894401e-16	7.80982185200632e-15	19.6359440328955
189	SPATS2	-29.2771871797005	5.80275449300984	-13.2854668419579	5.19932929370584e-28	2.57794300447033e-26	38.1821683369345	7.66154831392491	5.80275449300984	4.40730060498299	1.85833450097257e-05	5.363927475511e-05	2.27930088715362	-11.9972848790833	5.80275449300984	-4.37312919645271	2.13961895081942e-05	9.06554842967772e-05	1.0965081739933	4.72340113998356	5.80275449300984	1.86432020531315	0.0640174408982918	0.107443744645907	-3.9907397485926	7.33956591787183	5.80275449300984	2.95597995089679	0.00356417755487954	0.0114852584639619	-2.1127844941011	9.79266989345325	5.80275449300984	4.19788401456241	4.35398270126129e-05	0.000109844032146701	1.05751170174451	-16.7710903334981	5.80275449300984	-5.18723840875834	6.07246679148896e-07	2.56997115044958e-06	2.59625573057445	-27.6890153845285	5.80275449300984	-9.17991120661654	1.53039033683244e-16	5.8469296567475e-15	15.9786225463948
190	CKAP4	-27.4256757998846	6.20245168463854	-12.8703038089816	7.80489812122987e-27	3.20115600883972e-25	38.1749570819934	6.26736658999938	6.20245168463854	3.59968335042464	0.000418766436692556	0.000940559365359805	-0.190904202935219	-4.96170042923366	6.20245168463854	-1.9248034105944	0.0559397279080761	0.0940563081450637	-3.90912950448048	6.7904313292277	6.20245168463854	2.72397742681593	0.00713065255878852	0.0159898612956472	-2.54947630169335	12.0446505182586	6.20245168463854	5.06721829190145	1.05357490144173e-06	1.08428797052434e-05	3.82968803119975	-2.3884222258806	6.20245168463854	-0.968645137880317	0.334111566126842	0.398519045409072	-4.95572675024615	-33.6031016955076	6.20245168463854	-9.63580297694773	8.92631084616359e-18	2.41118459563683e-16	15.8713302497184	-17.7834544778709	6.20245168463854	-6.03833514693305	9.66032470134154e-09	7.07620370112713e-08	5.95852585415986
191	NMRK2	59.6483243298451	4.96214614130583	12.6335654074446	3.65871281645443e-26	1.35154305232999e-24	38.0609003925009	-28.3293663171295	4.96214614130583	-4.44925923008499	1.56134735099089e-05	4.57535882523099e-05	1.46138696447938	59.4503792083092	4.96214614130583	10.8286028596196	4.50882470019978e-21	4.74889420434064e-19	27.2453937073489	-1.52920676419068	4.96214614130583	-0.208134308235477	0.835375640418205	0.876382419080826	-5.12308459337488	-5.88993677381777	4.96214614130583	-0.641626066670171	0.521988475507722	0.632623947068349	-4.88661998309144	26.3307809463364	4.96214614130583	4.26525598891752	3.32152337048832e-05	8.56761034015437e-05	1.03945508324491	49.2063068462928	4.96214614130583	7.39282069532992	6.42782501049581e-12	6.36280530763897e-11	10.8503807612307	40.5897637431903	4.96214614130583	6.28109764747525	2.76598573768702e-09	2.26725473105337e-08	7.1622247208644
192	DCTN3	-35.4276515630546	6.31492017551231	-13.0633448185653	2.21448726229607e-27	9.92161441693772e-26	38.0313808993417	12.2900735937659	6.31492017551231	6.04889350180352	9.15444415209622e-09	4.75894589752029e-08	8.74698862051125	-19.1109135499027	6.31492017551231	-5.81716426693708	2.94202566893019e-08	2.45851972753448e-07	5.75388423531831	19.5279931626467	6.31492017551231	7.22879733195034	1.62339362955266e-11	1.80924868444451e-10	12.3512654176766	18.9948532851078	6.31492017551231	6.86694274626173	1.20787375869129e-10	2.84283536961182e-09	10.7043758119781	38.2454049174889	6.31492017551231	16.0862804664287	7.21603612113222e-36	3.46991805893755e-34	54.3291317582755	-37.7472150530548	6.31492017551231	-8.66638683950584	3.56549764834302e-15	6.20541213181197e-14	12.3854397355612	-37.5808247796748	6.31492017551231	-9.73144934053191	4.89376196735492e-18	2.6762161033241e-16	17.8137333280008
193	HTATIP2	41.2080660863295	4.60946857703651	13.2548344515616	6.34919403054834e-28	3.06654369754772e-26	38.0300230466137	-38.0815157681576	4.60946857703651	-9.36729272145592	4.78252057151231e-17	9.3932745591182e-16	17.3432222222444	31.5665534012572	4.60946857703651	8.17397504176499	6.85909136157064e-14	2.02970883898361e-12	13.6697823399538	-34.2391084884459	4.60946857703651	-6.22589238666573	3.68518444304257e-09	2.95344235966831e-08	4.01804318639266	-18.5397398340866	4.60946857703651	-3.1593456780551	0.00187484930143905	0.00670660471723993	-2.51341731115447	-20.3977320806561	4.60946857703651	-4.25575664303186	3.4513820414485e-05	8.87589166768083e-05	0.075904763825748	42.0661072290123	4.60946857703651	10.0459555181001	6.7104771519832e-19	2.16991545239202e-17	19.2679760024233	36.5738877919877	4.60946857703651	9.46048945896235	2.67482138179052e-17	1.23307055104359e-15	18.4748452372025
194	USP47	-27.8190372268933	5.64626583827711	-13.5082470631782	1.2165224085263e-28	6.92424693342825e-27	37.9501558148294	8.91091362244063	5.64626583827711	5.47334377304741	1.57823502258359e-07	6.62656752425389e-07	6.00437898804513	-14.3298837145615	5.64626583827711	-5.42896630184106	1.95107121409268e-07	1.34774925476272e-06	3.75553357695597	11.5247549466398	5.64626583827711	5.0804315914946	9.91981264058151e-07	5.27229298800988e-06	3.42849366568945	8.62720771386415	5.64626583827711	3.67853964114818	0.00031532986070231	0.00148807949492173	-0.569673238837335	13.2925208959434	5.64626583827711	6.3309917745662	2.13149871839705e-09	9.93689916524758e-09	8.11093878156369	-25.3739158541213	5.64626583827711	-8.22003134939571	5.21672268297793e-14	7.46125105785921e-13	10.8434653273274	-16.6324502128583	5.64626583827711	-6.45180532168873	1.12866114692966e-09	9.99312996440261e-09	7.10269423148405
195	C12orf57	-24.5936809481231	7.81505448947492	-11.9250236402727	3.71015704067356e-24	1.04786106191783e-22	37.8545768970983	17.8725070379404	7.81505448947492	11.2312754094207	3.35249008788603e-22	1.23433595447051e-20	36.7323519139063	-0.914748481338697	7.81505448947492	-0.373972407680959	0.708895330015328	0.773516852665395	-5.43903460204148	10.2521450224819	7.81505448947492	4.59727024313777	8.36960565769465e-06	3.7604237099171e-05	2.95672167003784	12.6781129193244	7.81505448947492	5.50047366974916	1.38557329786773e-07	1.752545998981e-06	6.21316149509192	15.489610694382	7.81505448947492	7.23361351157059	1.58005475428271e-11	9.53331035088044e-11	13.9258432130266	-39.1396933518599	7.81505448947492	-11.1817035608978	4.6198812708242e-22	2.5641490277271e-20	25.4410097797631	-24.4558935617953	7.81505448947492	-8.55488789620588	7.00434910326527e-15	1.86048853800065e-13	17.7358217154328
196	SH3BGRL3	-26.5579473015604	8.39539521499118	-11.7601427590648	1.08457797937868e-23	2.82699811634312e-22	37.7828560555222	4.17286612875139	8.39539521499118	2.27995331986563	0.0238649367083234	0.0372933511581533	-3.51216463726053	-2.09530982996583	8.39539521499118	-0.805166044375942	0.421859367745885	0.51615081230238	-5.29710177546448	29.0230571694561	8.39539521499118	12.7659121396048	1.5425560141359e-26	6.96710724441302e-25	43.0057748525036	13.1010211976958	8.39539521499118	5.40117150725525	2.22696129457884e-07	2.68293522703257e-06	6.0902249633412	29.7049758754166	8.39539521499118	13.7453061322732	2.59682631572715e-29	7.2607003454266e-28	48.8681362192358	-34.6762352943559	8.39539521499118	-9.57620139178815	1.29712244970293e-17	3.40487012914961e-16	21.099432359991	-28.711403958505	8.39539521499118	-9.2280338973091	1.13597410464394e-16	4.49394578418715e-15	21.4931893812069
197	PON2	-41.8540030381279	5.79253600815292	-13.5565970280807	8.87719738565867e-29	5.21231652812675e-27	37.6654552130447	21.5933774701862	5.79253600815292	9.90892261194312	1.59789719470088e-18	3.76874019113806e-17	26.9246077324579	-24.0860538901028	5.79253600815292	-6.24090853511438	3.40900610739988e-09	3.5676240275941e-08	6.28980069370755	-9.12847975884524	5.79253600815292	-2.53261103011023	0.0122359062488789	0.025589883718496	-2.99001287176972	36.3456709310786	5.79253600815292	13.1888120724974	9.76695545410448e-28	1.57913268182594e-25	38.8758162841627	1.33680282942369	5.79253600815292	0.420876430683021	0.674382015417911	0.725847155234174	-5.22574011521456	-50.5554942881759	5.79253600815292	-10.1565427952002	3.32507181932432e-19	1.12067979505686e-17	14.966081790236	-33.9429875547913	5.79253600815292	-7.64691433117159	1.50098398103511e-12	2.38872714585274e-11	9.38542379154741
198	CST3	-51.0034636393121	7.17436805105272	-12.6513344669293	3.2581496914267e-26	1.21564943001861e-24	37.6139328507541	17.2200619956624	7.17436805105272	6.37115043943732	1.72675234760639e-09	1.00962521959627e-08	10.6597665896144	-15.7770061350334	7.17436805105272	-3.50124816151086	0.0005928936177808	0.00172292815836484	-0.737367917220615	15.5556157207173	7.17436805105272	4.14104482184021	5.45767314957345e-05	0.000205764790999126	1.32242822755378	22.4091422171387	7.17436805105272	6.31399086763405	2.32971320376468e-09	4.26769794765169e-08	9.54237157248122	14.8384370399615	7.17436805105272	4.04104074475516	8.0776539539772e-05	0.000194968211835936	1.04378571652436	-68.2329158325695	7.17436805105272	-10.093626256782	4.9589632568421e-19	1.6367513045364e-17	17.2635278825201	-57.4506815653579	7.17436805105272	-9.32778536615831	6.11527532710754e-17	2.57441553015893e-15	16.3649878186631
199	MAP4K4	-27.8042333698626	7.03098584798039	-12.2725861014154	3.85454288453729e-25	1.23212837879364e-23	37.4763077579904	2.57624918295857	7.03098584798039	1.40271295897503	0.162543577818363	0.209634237473024	-4.8275999518446	-4.63537521247115	7.03098584798039	-1.74577989570421	0.0826731702759393	0.131344615152147	-4.1833776929028	27.3504647170231	7.03098584798039	11.7378904563841	1.25341327375129e-23	4.53996054609394e-22	34.4498059240448	1.29517031301662	7.03098584798039	0.486891109839874	0.626968696364588	0.723240903385725	-5.29501002626039	31.8242961403348	7.03098584798039	14.9076173942883	1.38217279253538e-32	5.1058012163989e-31	51.1746788952129	-15.1312677666893	7.03098584798039	-4.58428358458332	8.84532444488135e-06	3.04187544719779e-05	1.7948620130464	-23.460662185473	7.03098584798039	-7.82991693146572	5.19332770160112e-13	9.2847377947215e-12	13.7499751837215
200	PGLS	-17.6277482296723	7.43686606651611	-11.9352046084967	3.47224373454834e-24	9.83156119355869e-23	37.4715741117833	5.27077944651999	7.43686606651611	4.21291237735183	4.09998471923963e-05	0.000110829729895414	1.86493387861062	-2.09289334771977	7.43686606651611	-1.17875845711723	0.240157407309755	0.324200875598697	-4.88758963776946	2.95811075141897	7.43686606651611	1.66508119608857	0.0977561373717933	0.153914929665156	-4.32337774243849	12.4870737129916	7.43686606651611	7.07763053438348	3.77830700146405e-11	9.68983745019148e-10	12.2789412269183	7.777982137156	7.43686606651611	4.68027126785855	5.86327921408347e-06	1.69545730721398e-05	3.10942662279476	-23.8022972058872	7.43686606651611	-10.1020399509832	4.70101005722836e-19	1.5562156735442e-17	21.8164830035817	-21.0085259375545	7.43686606651611	-10.1107461912863	4.44815792477132e-19	2.95378867909219e-17	23.863948159337
201	ARID4B	-20.6422226915978	6.95586380611306	-12.183563425455	6.88663374121858e-25	2.12230071870261e-23	37.4189119250487	8.72548576378916	6.95586380611306	6.32142214934986	2.24093721351829e-09	1.2840213432979e-08	10.2212714754086	-0.00246466683236424	6.95586380611306	-0.00121218244571825	0.999034253514763	0.999392587178147	-5.39064405328219	10.3381893813654	6.95586380611306	5.39640777905385	2.27791794499024e-07	1.35533080502993e-06	5.40286638160996	6.01455542781381	6.95586380611306	3.00112345085542	0.00309905864731927	0.0102287272986668	-1.88609554208902	16.4997825051627	6.95586380611306	9.40193190961506	3.85428552953698e-17	4.07567861303455e-16	23.3926783507058	-13.3689526965242	6.95586380611306	-5.45584803018637	1.71608980041697e-07	8.10529119959855e-07	4.57616166305135	-19.232554451368	6.95586380611306	-8.49633613779161	9.97245306019716e-15	2.58727177533859e-13	16.5896003795553
202	CENPV	-34.6748510687395	7.68278158265467	-12.0427878881787	1.72332114407129e-24	5.01967902957161e-23	37.4138061983218	34.5314833999658	7.68278158265467	17.9544678762304	5.84072004793118e-41	2.57119445721124e-38	74.3477491153803	-2.32892597938522	7.68278158265467	-0.723550259763492	0.470345861805189	0.561315621983172	-5.26639154731045	12.8259590442822	7.68278158265467	4.4743583145015	1.40611112053236e-05	6.00788037558751e-05	2.54657927538075	10.2384125263338	7.68278158265467	3.50868514562237	0.000577666201704428	0.00249881510128523	-0.472232816936464	5.41850778319741	7.68278158265467	1.87749975681345	0.0621790116392989	0.0896444887371438	-4.07085966445686	-39.229103685544	7.68278158265467	-8.44391985444196	1.36717247430969e-14	2.17267466145284e-13	14.6624852240623	-24.5986245480735	7.68278158265467	-6.94136340202194	8.02857501647036e-11	8.98362917590204e-10	11.2518396601922
203	PLSCR1	33.295675811177	4.60594586765012	12.9897211784083	3.58028662841485e-27	1.54214971531259e-25	37.4021766725234	-10.5328278687402	4.60594586765012	-3.67252189314781	0.000322282757201745	0.000739943700214586	-0.42786118669012	24.5545838146976	4.60594586765012	7.39879188915029	6.21347427259768e-12	1.22329360422869e-10	10.6393149006974	-27.4830639271152	4.60594586765012	-5.8088935522543	3.06562715747761e-08	2.12423208501989e-07	2.84914639441701	-6.5252869988272	4.60594586765012	-1.45666048777683	0.147072361923282	0.240789443735858	-4.41301775183633	-77.7165510545433	4.60594586765012	-13.2051336516685	8.78047109781491e-28	2.21117236043393e-26	15.486130765885	42.9058194896346	4.60594586765012	12.6956420602708	2.44005702825362e-26	3.24062811990445e-24	29.504154003946	26.5618761682492	4.60594586765012	7.52347119463548	3.05140792534655e-12	4.57547134612448e-11	10.4348229001138
204	HSPA9	15.0766907673327	7.85596958757405	11.5214613720634	5.11270808782127e-23	1.23190867014545e-21	37.3989636738852	2.31616195898738	7.85596958757405	1.81282763929223	0.0716394990399396	0.10097413155901	-4.31072923778785	15.633335769842	7.85596958757405	9.60625130450138	1.07444024323539e-17	6.34203986959472e-16	25.2384709869925	0.915528467167517	7.85596958757405	0.51987067511941	0.60383649933321	0.686755947129825	-5.40281977823779	-8.32981367702089	7.85596958757405	-3.95710368569869	0.000111650471422022	0.000622475092046017	0.508638418319816	-1.46000023492914	7.85596958757405	-0.849851980487545	0.396614150850914	0.462633570356838	-5.23069057208798	11.4173812029365	7.85596958757405	6.20576561041573	4.09006977216371e-09	2.54625102557245e-08	8.72937338530723	8.30490301556207	7.85596958757405	4.74384443009702	4.45099598201475e-06	1.8535017236042e-05	3.3473418067299
205	MESD	-15.5851128147677	6.92741701037602	-12.1716881416558	7.44081834366339e-25	2.26802648748385e-23	37.3901467904533	10.0563758395892	6.92741701037602	9.43235340720399	3.18829666489297e-17	6.35154242741893e-16	25.4696425028346	-2.15958470647638	6.92741701037602	-1.37797861756495	0.17003836902665	0.242390498960044	-4.62666899917151	0.697600811762019	6.92741701037602	0.457479652178575	0.647916060574891	0.72382851710129	-5.31414254462752	9.00801690068719	6.92741701037602	5.98770457656065	1.24930923461508e-08	2.00638977949211e-07	7.47048815933196	2.59228200548551	6.92741701037602	1.78045082629433	0.0768054371899054	0.108337521468022	-4.15232962708518	-17.8037127447025	6.92741701037602	-9.19323833909991	1.40921630704293e-16	3.15687090790581e-15	17.7891933409207	-11.6532340747304	6.92741701037602	-7.07188852022044	3.90082150550916e-11	4.62952816121916e-10	11.169643524213
206	BASP1	-32.8645060797762	8.04809110295568	-11.844102760844	6.28196988592539e-24	1.69279362433294e-22	37.3833977776668	10.2057363874481	8.04809110295568	4.80196069796846	3.45201354768997e-06	1.12939392940942e-05	4.10697363012597	-7.81374489570996	8.04809110295568	-2.40501219271805	0.0172560630655271	0.0340361809687094	-3.11481627203738	58.6195668281635	8.04809110295568	24.3358309933014	5.10480914744881e-57	2.37288545203912e-54	97.2842690425881	0.185634427428619	8.04809110295568	0.0599538051793803	0.952263524691953	0.969116208854536	-5.54422553407593	49.1881248118653	8.04809110295568	21.1809029354221	2.36070374475987e-49	2.92622344183791e-47	85.9978310709099	-45.4533474175419	8.04809110295568	-9.70053493675499	5.94409826188396e-18	1.65367481819395e-16	19.7880233729376	-18.157875147599	8.04809110295568	-5.12579924411209	8.0599189248786e-07	3.92819814442751e-06	4.41173831422514
207	ZNF33A	-24.078353769848	5.16586851895213	-13.5692369069437	8.17533766709331e-29	4.87722283497823e-27	37.3469883224288	6.9368745284522	5.16586851895213	4.75693611285622	4.20409057470112e-06	1.35473236427977e-05	3.22053269164446	-2.87195189586799	5.16586851895213	-1.34188700469093	0.181439378702911	0.255605216417436	-4.55477758828262	8.310882481213	5.16586851895213	4.08766036706755	6.73413135585928e-05	0.000248843886737218	0.357593764517155	-0.570825788465454	5.16586851895213	-0.248975388374442	0.803683253703747	0.861111254160489	-5.10212433583631	8.33798246487052	5.16586851895213	4.2362391475965	3.73362224554636e-05	9.54670863426888e-05	0.836703932050791	-13.2625530261733	5.16586851895213	-5.00092487676359	1.42309241022038e-06	5.62381116840899e-06	1.60658228814035	-8.80547018162783	5.16586851895213	-3.82445128899538	0.000184332663203564	0.000542017709725608	-0.603366490926268
208	SCGB3A2	63.0685693993825	4.69343674350769	12.7362547700335	1.87196029542157e-26	7.12750479717508e-25	37.3398112022132	-31.7878183554539	4.69343674350769	-4.63796537373408	7.03337180282191e-06	2.18016937572329e-05	1.68643179104568	56.5603152738888	4.69343674350769	9.72046410029446	5.24393413805467e-18	3.21435874967791e-16	21.43129967355	-18.0440817799896	4.69343674350769	-2.0733896685836	0.0396587956786485	0.0714928823875121	-3.80029138147329	-11.4955255451662	4.69343674350769	-1.21111066763986	0.227550068360302	0.337842502345959	-4.58537544783669	16.8353129448077	4.69343674350769	2.46354645315968	0.0147622889747389	0.0240420577813411	-3.12523859790779	57.5048656042386	4.69343674350769	9.16591207828584	1.66884405605259e-16	3.68665827511341e-15	18.1078765728607	53.1635533681421	4.69343674350769	8.60903314776286	5.04818869791216e-15	1.38372464653337e-13	16.1342302610039
209	CITED2	-40.6861643462953	6.14044349878177	-13.116547054498	1.56499979180142e-27	7.15538429399042e-26	37.3156655798305	1.84368383781059	6.14044349878177	0.776891943950951	0.438312563763167	0.502550355739146	-5.31955996290914	-13.3321016974098	6.14044349878177	-3.64400184859101	0.000357249294249576	0.0010973218961036	-0.643278163445382	-5.63910979354308	6.14044349878177	-1.57157968067448	0.117925266550941	0.180301230140186	-4.35113637979728	39.6891706022104	6.14044349878177	14.6308395204441	8.26846882111412e-32	2.00528343844237e-29	47.0227022773474	-1.28954189009202	6.14044349878177	-0.392336389077839	0.695305853548731	0.744132012873143	-5.25577189829171	-43.7615807184553	6.14044349878177	-9.05585775982977	3.29217915590718e-16	6.8778184762735e-15	13.4164347524307	-21.9271438270454	6.14044349878177	-5.79849516388905	3.22825545906144e-08	2.12977042585981e-07	5.41621871523727
210	DPEP3	60.6934207834706	3.25995125140132	14.6220452480055	8.75268137292428e-32	8.87681030875848e-30	37.2924382014635	-56.3819485335266	3.25995125140132	-8.51462059060389	8.93161261762353e-15	1.19905018486412e-13	8.42643528450462	53.6803663639293	3.25995125140132	11.1062892014168	7.52205024660828e-22	9.32399917235133e-20	21.5388166853452	-56.0210134448291	3.25995125140132	-6.32829244071528	2.16182507486317e-09	1.78382548337083e-08	0.998255577073665	-34.2343402217077	3.25995125140132	-3.72219438156581	0.000268973143573909	0.00130237169692297	-2.65684819967354	-27.2890003698371	3.25995125140132	-3.22887219256858	0.00149420809363343	0.00292394062314936	-2.99607681360394	51.2822501892145	3.25995125140132	9.16397168302946	1.68899316875448e-16	3.72379600605237e-15	12.7405288448874	64.5629920405263	3.25995125140132	13.1311625012261	1.42265900091004e-27	5.39594420671987e-25	27.4384094308382
211	ATAD3B	28.6650194700652	4.54135457621523	13.1328221517899	1.40733728631723e-27	6.46253691383646e-26	37.2604349555154	-7.08682162452932	4.54135457621523	-3.10818878562326	0.00221031380674012	0.004301859879273	-1.72554651796543	15.7210880280351	4.54135457621523	5.29188523836693	3.7299359865398e-07	2.38733022752943e-06	3.2210591592209	-10.3867665270836	4.54135457621523	-3.03247468963264	0.00280963267850301	0.00700743620866969	-2.4058847705365	-20.5825393363743	4.54135457621523	-5.76481114688901	3.81519161633057e-08	5.45252899753535e-07	3.36689448025068	-25.1673365465227	4.54135457621523	-7.30219964904752	1.07375189700816e-11	6.5962423805193e-11	7.90051101347491	30.6680284096105	4.54135457621523	10.4410625449549	5.41900610026897e-20	2.09184886002078e-18	20.459689147727	21.27483158379	4.54135457621523	7.12680276990699	2.8733202278856e-11	3.51092666618749e-10	8.84822535713311
212	SSR2	-18.4494818431135	8.3154312694503	-11.575601288044	3.59768158006491e-23	8.76326107144196e-22	37.188783173955	0.901475609049742	8.3154312694503	0.679524428904238	0.497738716413245	0.55998115372188	-5.68517250621061	-0.894522041300986	8.3154312694503	-0.462553950466377	0.644281304393176	0.719191738223962	-5.47087202505433	9.12245242354975	8.3154312694503	5.00361791495027	1.4058908717016e-06	7.32560418715698e-06	4.49988454266798	2.10328593558593	8.3154312694503	1.11212770558959	0.267668572337912	0.383205318831145	-5.048593857265	6.16205180537365	8.3154312694503	3.47696912174062	0.000645270943423586	0.00133903323006576	-0.517515292579676	-18.2858506445147	8.3154312694503	-7.25765848676605	1.38020591628707e-11	1.29500228781316e-10	12.0035517579614	-16.8008078987169	8.3154312694503	-7.98388380227697	2.10852353455134e-13	4.09802936436493e-12	16.521101579321
213	PCM1	-19.2040493719508	7.07015052867093	-12.0630021418538	1.51071044888231e-24	4.45859411844737e-23	37.1714950338416	11.7997750242974	7.07015052867093	9.03045757483257	3.84965705025314e-16	6.48589496485218e-15	23.6029463770376	1.85746405155227	7.07015052867093	0.98243339623238	0.327295897128119	0.418632541660319	-5.02640998393815	5.46448791942206	7.07015052867093	2.89271729666882	0.0043241640320063	0.0102770289606013	-2.11874358820178	10.5356005194743	7.07015052867093	5.72854896395764	4.56378602160724e-08	6.43661148635277e-07	6.64227707469805	12.7456562383128	7.07015052867093	7.35884689172252	7.79401670691367e-12	4.8760334331754e-11	13.6837317778897	-19.3786882139261	7.07015052867093	-8.49684965825807	9.9416400030934e-15	1.61204848654811e-13	16.0407242779017	-18.1653459026308	7.07015052867093	-8.04471405424154	1.47375557996313e-13	2.978481385882e-12	14.3518574768559
214	PHF6	-26.5000147267354	6.2817535621197	-12.642644185658	3.44825443974471e-26	1.2822908843264e-24	37.1249547892041	14.9127053058811	6.2817535621197	9.05548106769005	3.29982918968594e-16	5.61172171343542e-15	22.9364959592894	-8.12169537314045	6.2817535621197	-3.22478650388453	0.00151442240054711	0.00397901467275166	-1.51596869850098	17.0512958083809	6.2817535621197	7.43467000521446	5.06655434944244e-12	6.15713293272112e-11	12.8285884643176	7.33665940245582	6.2817535621197	3.04550726093848	0.00269681838050757	0.00913903579980027	-1.8681633677054	9.08054547001909	6.2817535621197	4.03426067498937	8.29316130576343e-05	0.000199737710550727	0.726766062203657	-26.5835364215259	6.2817535621197	-8.4206407453973	1.57244053682786e-14	2.47072487730304e-13	13.1246347461981	-20.11908042026	6.2817535621197	-7.42872168903061	5.24106527931875e-12	7.48646917491422e-11	11.3396526712793
215	APLP2	-20.7575936985822	7.982709411175	-11.6633995665862	2.03402918318168e-23	5.09924259945501e-22	37.1112311615511	1.27889562357785	7.982709411175	0.828741363264004	0.408423984517833	0.473291572793284	-5.50242741526783	-1.93862913970103	7.982709411175	-0.898338056517132	0.3702881303199	0.463317001104621	-5.18035419516867	-11.527462666172	7.982709411175	-4.93055348214784	1.95236322883131e-06	9.92733098488699e-06	3.80429750251783	12.837230814966	7.982709411175	6.2074684704469	4.05418671349318e-09	7.05592932538688e-08	9.11470881748269	-0.92646467480751	7.982709411175	-0.432824670134078	0.665696030480508	0.719483134667754	-5.4489596324808	-6.15672903868071	7.982709411175	-2.41593880029611	0.0167640301540733	0.0293134044512291	-3.10161865121663	-15.0435254506816	7.982709411175	-6.30365539487305	2.45895347249707e-09	2.03458673121479e-08	8.88212461876773
216	MSI1	-49.3141846780021	4.78869520493119	-15.0295315140863	6.29549042581817e-33	8.89018875828196e-31	37.0427546867001	32.4491257321411	4.78869520493119	14.6912240040101	5.59459089276982e-32	6.71110279567098e-30	47.4883237829173	-22.8193522488032	4.78869520493119	-5.61689011633129	7.8883979375934e-08	5.97846245868152e-07	3.19076933385534	25.1184451650323	4.78869520493119	7.92842143938173	2.91991346247799e-13	4.11814849398286e-12	12.6807636846223	24.2841744094605	4.78869520493119	7.83894849822883	4.92689702671985e-13	1.60246248484218e-11	12.598706906404	37.0617460027838	4.78869520493119	13.3148679667811	4.29210450554876e-28	1.10839624684958e-26	35.9373713934394	-32.298059099931	4.78869520493119	-6.68053288632824	3.32568944753921e-10	2.48003953721574e-09	4.44123584937829	-34.4376454321406	4.78869520493119	-7.66845382259242	1.32549380762892e-12	2.15268850852411e-11	7.70413626115802
217	CDH1	60.746967506133	4.12920940039573	13.5782404865789	7.70951702640737e-29	4.67431369275003e-27	37.0413478090974	-76.9533435261092	4.12920940039573	-9.56842960608064	1.36183688225365e-17	2.85576170271085e-16	10.937930341843	65.5055748648029	4.12920940039573	12.975707363489	3.92314084408902e-27	1.45888530855524e-24	31.6039005433604	-65.2590244338187	4.12920940039573	-6.9042963082364	9.84267439441751e-11	1.00461917240734e-09	3.08086515574731	-54.3194683700242	4.12920940039573	-5.00654611247881	1.38741619035411e-06	1.37704759960769e-05	-0.976394553502298	-41.3220356808629	4.12920940039573	-4.59610617644026	8.41121968821396e-06	2.37919794223415e-05	-0.718635783222655	69.2259926485253	4.12920940039573	12.1801042079335	7.04366484846616e-25	6.77406250426625e-23	25.8200602039963	70.9780709077715	4.12920940039573	13.803624249336	1.77649814851292e-29	1.17392563633235e-26	33.9622768503022
218	VRTN	63.6111452307224	3.38806722142662	14.4760823347022	2.25235736466117e-31	2.09394156334667e-29	37.0370379371101	-61.0568319480031	3.38806722142662	-8.46191122695626	1.22695354308208e-14	1.6198690800738e-13	7.99549050562218	66.2065318193243	3.38806722142662	13.437824505397	1.92521885124189e-28	1.07388707522272e-25	30.1848284999923	-52.6385758210852	3.38806722142662	-5.62251429000554	7.67517106998055e-08	4.98104761237365e-07	-0.00945396595692305	-55.1836963003463	3.38806722142662	-5.36375539695303	2.65909568796896e-07	3.12261805210334e-06	-0.896070436684206	-75.3981170748931	3.38806722142662	-6.58409021580578	5.58319931496547e-10	2.76859201989702e-09	-0.0522504404486428	58.1053280447857	3.38806722142662	10.1728852251525	2.99689892235947e-19	1.02556455146755e-17	16.4914463349667	69.1386126362742	3.38806722142662	13.4854556683268	1.41135087669961e-28	6.84566538280904e-26	29.1586626190514
219	CEP290	-34.8876929939373	5.28116335520114	-13.717541786816	3.1113984256185e-29	1.99487131242529e-27	36.9468310133648	22.6753751065492	5.28116335520114	12.2989316637111	3.24615828078738e-25	1.66885445992922e-23	37.8314656060907	-19.2929820336632	5.28116335520114	-5.85974610378601	2.37892825686794e-08	2.03991726622742e-07	4.52535047753942	7.26486804151273	5.28116335520114	2.60714673726998	0.0099495357447416	0.0214404135152284	-2.85218046654603	16.0330290571374	5.28116335520114	5.93024142876982	1.67006740640087e-08	2.58408765406493e-07	6.01770467662281	11.8487392173715	5.28116335520114	4.53163869064965	1.10548075649963e-05	3.07013774446349e-05	1.77842832489868	-33.4883142986824	5.28116335520114	-8.53461311770269	7.91665769233453e-15	1.29498875682821e-13	10.3754970957311	-24.5571318081222	5.28116335520114	-6.97999347106106	6.48892291722570e-11	7.39432319352094e-10	7.25352264729871
220	SVBP	-24.0601406171636	6.40367248829927	-12.4764290726554	1.01998542830452e-25	3.53383771371592e-24	36.899254929367	5.17183036600414	6.40367248829927	3.28622430273241	0.00123568349301334	0.00252184054350297	-1.05105442075367	-8.12457485687273	6.40367248829927	-3.42330994403084	0.000776818398795362	0.00218781710444759	-1.05314913507805	20.6114735591418	6.40367248829927	10.0061307090742	8.63743752765161e-19	2.23571352803901e-17	24.5518732903346	8.70405809405365	6.40367248829927	4.00660415192114	9.23036736282816e-05	0.000525914087332538	0.608408026364804	30.0018305992885	6.40367248829927	16.0592227995033	8.57254322294751e-36	4.06958690192351e-34	53.4235402201369	-28.0652139412132	6.40367248829927	-9.10436788567181	2.44096690601781e-16	5.25703220145457e-15	14.9556473042555	-21.3295616184854	6.40367248829927	-8.19914705349602	5.90652785617021e-14	1.28196935337422e-12	14.0552231185389
221	DYNC1H1	-22.6742303173642	7.18796155424367	-12.0071700025572	2.17326548427974e-24	6.26484489473507e-23	36.8582687168501	5.66087559145325	7.18796155424367	3.66276512487466	0.000333864205441094	0.000763235466373124	0.0692082431541792	-0.452281531915559	7.18796155424367	-0.207080786641522	0.836196984355571	0.877574182264417	-5.4185743533067	20.8673452665005	7.18796155424367	10.0506515008018	6.51357490152504e-19	1.71481467858806e-17	26.0454134536528	4.86414883129265	7.18796155424367	2.18878217191602	0.0299892957924279	0.0671403941120461	-3.50581521295596	25.0613308694569	7.18796155424367	13.3999554183606	2.46435997188566e-28	6.40848481267049e-27	43.8429160613555	-18.5923810372381	7.18796155424367	-6.76890460578851	2.06139069973076e-10	1.58708589690796e-09	9.21808604414689	-23.5826502685605	7.18796155424367	-9.15292237270269	1.80842751322311e-16	6.7808123383732e-15	19.2929730099022
222	TCTEX1D2	-30.4094623613571	5.6803111591672	-13.2548224376394	6.34969159316531e-28	3.06654369754772e-26	36.8058324092614	32.0985286379192	5.6803111591672	19.893404846455	4.53918238566084e-46	8.43985311573872e-43	74.1584705525378	-15.171564419315	5.6803111591672	-5.4133902650282	2.10128678348968e-07	1.43641770868335e-06	3.94204894148789	-9.30139752758864	5.6803111591672	-3.57761562995926	0.000452997222848159	0.00138304242421841	-0.810562870608004	25.1808869157236	5.6803111591672	10.7284859688603	8.58416802190716e-21	7.3103036986562e-19	25.9103196824652	16.5710693083405	5.6803111591672	7.37151486157339	7.25394565345045e-12	4.55915592731793e-11	12.4033551890947	-43.6029175049654	5.6803111591672	-11.948847081253	3.17716362604897e-24	2.72649518555402e-22	20.4653567357935	-26.6620631321805	5.6803111591672	-8.98547935030595	5.07661381931859e-16	1.7319481274715e-14	15.374077303974
223	UQCRH	11.195130084772	10.0821695535471	11.0861715437218	8.56599489354126e-22	1.72184214472696e-20	36.8002229306611	-3.66964164167411	10.0821695535471	-3.99100095597496	9.80278866934239e-05	0.000247925437304883	1.16212455140438	15.1888529432348	10.0821695535471	13.1601323382581	1.17765146841115e-27	4.86588140059066e-25	47.6033150520499	-2.83736523347781	10.0821695535471	-2.25346525624328	0.0255201595082728	0.0486872187272574	-3.51281608710903	-9.1483779048663	10.0821695535471	-6.50608379160964	8.46360406258531e-10	1.69211410254842e-08	10.9899453272799	-5.20992055450378	10.0821695535471	-4.20161168198545	4.28961151317831e-05	0.000108416189490297	1.8578010275089	13.0669584351279	10.0821695535471	10.2821402205194	1.49473595456848e-19	5.36182453670931e-18	30.7526611063879	4.66481724570187	10.0821695535471	3.77063069069779	0.000225105005980438	0.000647902850030383	0.429233834510494
224	PTPRA	-23.6077668149767	5.94553202748342	-12.7921782404947	1.29955935283943e-26	5.11754180533627e-25	36.7066914539107	13.9092215584299	5.94553202748342	9.53231258590658	1.70735470146078e-17	3.54697375223399e-16	24.8381144938084	-9.73714957743332	5.94553202748342	-4.19798280404211	4.35226489392959e-05	0.000168355988754086	0.684746123548135	3.91655018141983	5.94553202748342	1.80430014707682	0.0729714393488911	0.120016125221322	-4.07059244844389	11.8833039887237	5.94553202748342	5.77072825758675	3.70502378624405e-08	5.3127564729227e-07	6.00027238507945	9.14142863915403	5.94553202748342	4.62804861568268	7.33862441009277e-06	2.09331868880069e-05	2.38209255874804	-24.7825491438764	5.94553202748342	-8.81141903072034	1.47454578221983e-15	2.7416721244074e-14	13.5196226162462	-20.5360991814824	5.94553202748342	-8.39985698156716	1.78139020256003e-14	4.4359797097678e-13	14.056807754843
225	TUNAR	56.307186142853	3.03331312991845	14.9526822893027	1.03339870353987e-32	1.29534785805515e-30	36.6974973001646	-30.2193454776913	3.03331312991845	-5.88928342907182	2.05182126335328e-08	9.9479000495303e-08	3.18257673157331	56.4186265477621	3.03331312991845	12.9937960783445	3.48633688978006e-27	1.3890562265138e-24	26.3542686196285	-24.1922411531638	3.03331312991845	-3.84501963646428	0.000170686019705231	0.000577897795396528	-1.84430091193345	-39.2307113288122	3.03331312991845	-4.74902910865407	4.35158253589545e-06	3.7314569385434e-05	-1.62093172233367	-0.107007794312966	3.03331312991845	-0.0187270410869759	0.985081028603846	0.98889264420989	-4.92616274149241	54.4367190978087	3.03331312991845	11.2997934629433	2.15153739444201e-22	1.26997625250768e-20	18.8389431494511	51.9307247454791	3.03331312991845	11.0501633308704	1.0808500081384e-21	1.33977363231022e-19	18.6984156150573
226	TESMIN	48.9053292135437	3.35424145171187	14.4999522948347	1.92962381721719e-31	1.82431214448093e-29	36.6402733905339	-30.0510570729475	3.35424145171187	-6.91124272626517	9.47439770542366e-11	6.86340135076015e-10	6.7174218485328	42.184205365615	3.35424145171187	10.2826569534041	1.48982066385704e-19	1.25912419136282e-17	17.831876751544	-46.9223982279212	3.35424145171187	-7.84107130310805	4.86626620007963e-13	6.66111235927464e-12	5.4245073749795	-21.3423044136713	3.35424145171187	-3.59428052956709	0.00042691434348259	0.00193211213626441	-2.23044650931359	-59.1085646668905	3.35424145171187	-7.02649810974802	5.01774620575399e-11	2.82717053895917e-10	0.691116520432468	49.8590729335731	3.35424145171187	11.1752073322884	4.81808898498505e-22	2.66092082754917e-20	18.7092938608612	42.8640193723705	3.35424145171187	9.79985284462648	3.18090585013139e-18	1.78322541025456e-16	15.1384987274468
227	AKAP1	30.4599541845441	4.67725434451033	12.8529858843044	8.73877951389503e-27	3.55802278310266e-25	36.6030961524155	-8.5211630575631	4.67725434451033	-3.35797591068101	0.000970873500732676	0.00202336349227979	-1.15016151923574	28.331098506464	4.67725434451033	9.51275935215102	1.92949654066876e-17	1.09266311714216e-15	18.6930268263023	-11.0330778180762	4.67725434451033	-3.16617332024438	0.00183383067640851	0.00478554737450604	-2.02600387931673	-25.1638482797715	4.67725434451033	-6.17102652876681	4.89405541882763e-09	8.33558507670856e-08	4.20109441553255	-21.1303949929719	4.67725434451033	-5.45128027765828	1.75397208154592e-07	6.31203630378267e-07	2.72077152947623	39.1492963098251	4.67725434451033	12.6600529823184	3.07795680245404e-26	4.03972777507968e-24	29.4002209034744	29.4485208604566	4.67725434451033	9.83735336334125	2.51096551096071e-18	1.47433322317251e-16	19.8331071855262
228	GALNT1	-21.528154951917	6.34410232466305	-12.4233095676488	1.44239473360948e-25	4.86143675170616e-24	36.5955202339653	11.5144313435694	6.34410232466305	8.21059678008704	5.51784762514714e-14	6.54862852192995e-13	18.6899717982358	-2.23553128983629	6.34410232466305	-1.08353436808564	0.28012041844122	0.368212959600596	-4.86253966214937	-2.41194525112717	6.34410232466305	-1.15308137446831	0.250511241624037	0.33957514113703	-4.79653396496701	9.52508989213588	6.34410232466305	4.88097057168248	2.43514851513248e-06	2.23776909677249e-05	3.26070135969533	1.61985254200378	6.34410232466305	0.823108602918115	0.411610457262169	0.47752976926131	-5.08179451788884	-17.8217812743249	6.34410232466305	-7.4628811993812	4.31406377630949e-12	4.3952233322839e-11	11.0685960105223	-17.0406789003958	6.34410232466305	-7.46246437427821	4.32433330447059e-12	6.26522887593168e-11	11.5041937737544
229	SAP18	15.559831064064	9.09832303041893	11.1466138792627	5.79641909407214e-22	1.20418717715957e-20	36.4851571555219	-5.70433533264785	9.09832303041893	-4.22063425189327	3.97505477212089e-05	0.000107713653237262	1.97005382243211	15.2460598081698	9.09832303041893	9.1390631423244	1.97017393160008e-16	8.89848598418238e-15	24.2532495561246	-2.88602025916991	9.09832303041893	-1.61033536839798	0.109197742938084	0.168797286991446	-4.5346759711511	-3.79523471550753	9.09832303041893	-1.93697757363947	0.0544219068839688	0.108107334971075	-3.98722084903307	-0.954687243403683	9.09832303041893	-0.542161355416589	0.588424135306842	0.648021683463291	-5.56455990493037	23.0921732353548	9.09832303041893	13.200910978712	9.02570440175997e-28	1.50284713889603e-25	45.3893998743453	1.95229726373428	9.09832303041893	1.06174079243208	0.289873841597088	0.368108432197736	-5.16020509610469
230	TARS	20.7511366398421	6.63998697521077	11.6932185595312	1.67572399015337e-23	4.25840019001161e-22	36.4468501845468	-6.17304651604255	6.63998697521077	-3.29571830571941	0.00119713984774814	0.00244916415578182	-1.04301973408992	19.2531324780238	6.63998697521077	8.68488137971492	3.1867370666852e-15	1.20512673613356e-13	19.1979281183441	5.7496922554421	6.63998697521077	2.38615809826025	0.0181351817976892	0.036153696950504	-3.15847280426123	-7.49737714907932	6.63998697521077	-2.67716870474132	0.00815940476904097	0.0228594474142192	-2.67824651728684	2.89418446183771	6.63998697521077	1.24598509946174	0.214500701222666	0.270269914483857	-4.7812334808886	12.5447549041151	6.63998697521077	4.85255949196381	2.76194498710701e-06	1.03744977360828e-05	3.03024674893288	18.8473388433611	6.63998697521077	8.34058194331162	2.54103320027928e-14	5.9931852816735e-13	17.4661218382852
231	DICER1	-23.5801055034787	6.06747466424328	-12.5562797344983	6.05817078418321e-26	2.17314962277646e-24	36.4002110444398	11.7567586235353	6.06747466424328	7.71315479512862	1.02352086590475e-12	1.0086924717344e-11	16.0317289866722	-2.06548106501071	6.06747466424328	-0.926570610318196	0.355475687602282	0.447442939285914	-4.96002571336001	8.47832263687391	6.06747466424328	3.80187003040122	0.000200504322242284	0.000664535418578408	-0.130378334119428	7.95264389846957	6.06747466424328	3.60635760914685	0.000408903344053196	0.00186116919879945	-0.604237199441198	11.4688465687665	6.06747466424328	5.62657709935737	7.52465340922133e-08	2.8679546782806e-07	5.79150602194985	-19.21529918772	6.06747466424328	-6.96551848661154	7.02831609415609e-11	5.78229309339273e-10	8.35041943387	-14.401481425147	6.06747466424328	-6.01462963627971	1.08980822077988e-08	7.8691912692688e-08	6.28045384403901
232	TIMM8A	27.6844631221947	5.0265197445177	12.540935529182	6.69608671473073e-26	2.37903004425274e-24	36.3930631074634	-4.99449327218871	5.0265197445177	-2.14126055171645	0.0336913379821482	0.0511096772543984	-3.58299253373582	17.137806194719	5.0265197445177	5.95702745703435	1.45902016913616e-08	1.31264750055508e-07	5.97062437675014	-12.8161765161878	5.0265197445177	-3.93121399098677	0.00012324923982899	0.000428739794054321	-0.31921938751674	-13.9125329496509	5.0265197445177	-3.54542773657287	0.000507677849866627	0.00224392000519496	-1.59946266597532	-26.7996337127266	5.0265197445177	-7.58570771263227	2.13520912582013e-12	1.4263708387814e-11	9.4718042575249	27.834690205338	5.0265197445177	9.12000186272162	2.21637540971087e-16	4.79183799820435e-15	16.6098307664325	24.8615444047836	5.0265197445177	8.66061306330957	3.69265870043891e-15	1.03246367072924e-13	15.7533682939199
233	MARCH6	-29.5483314889108	5.76553499295543	-13.0771003484558	2.02438475852113e-27	9.10646627663779e-26	36.3870856787386	12.4929018302558	5.76553499295543	7.24806098674045	1.45678878993096e-11	1.19499527503455e-10	13.6536559303059	-12.2222231529264	5.76553499295543	-4.50620802866009	1.23040335154468e-05	5.51703367758538e-05	1.44792175146255	18.4470482229177	5.76553499295543	7.9691942881634	2.29862149553443e-13	3.30283720896155e-12	14.5477300164199	9.15642571054096	5.76553499295543	3.63373194971589	0.000370694873189604	0.00171028618912458	-0.624211205017032	22.9402297162713	5.76553499295543	10.6066375996291	1.87683072990293e-20	2.67406431964203e-19	26.7008522178718	-28.249047909649	5.76553499295543	-8.11162730563765	9.92547232241678e-14	1.33891861219929e-12	10.2460985432834	-21.0349557823455	5.76553499295543	-7.22735375166567	1.63661109276529e-11	2.11075530068087e-10	9.50417262469002
234	TSPAN6	-21.960226330288	6.84845193653244	-11.9792600704511	2.6064160823927e-24	7.47485290878483e-23	36.2484758623581	14.0483505444652	6.84845193653244	9.15010937352458	1.84015200523604e-16	3.31108641458278e-15	23.868563286846	-4.23005978323789	6.84845193653244	-1.97190583985825	0.0502583698784623	0.0859678586881517	-3.85706404252718	-1.63071332968984	6.84845193653244	-0.719323071786892	0.47293903775825	0.566531504910451	-5.15496973528228	13.8404849401661	6.84845193653244	6.4079668221075	1.42265099372973e-09	2.70376396695893e-08	9.02584349352243	-3.48655328363168	6.84845193653244	-1.5541359286304	0.122029560010707	0.163940483077968	-4.41960781739834	-28.1261755898455	6.84845193653244	-9.0999761724293	2.50803190005603e-16	5.38069305327406e-15	15.6304625851099	-21.1107597829586	6.84845193653244	-7.97433141770848	2.23028491993261e-13	4.31962822339726e-12	13.5336842294464
235	ODC1	-33.9573828795144	7.44717250683151	-11.8080226174595	7.94382092374118e-24	2.10501820012486e-22	36.2401279277262	30.300464685617	7.44717250683151	15.072785417755	4.76386022855342e-33	6.8135416294541e-31	58.4240601928394	-6.45112754463815	7.44717250683151	-1.90648695793337	0.0582902572003394	0.0973627952278764	-3.968955858283	-11.1857673606053	7.44717250683151	-3.26191700060999	0.00133969898619905	0.00363376656699163	-1.24050150554278	21.6212311685325	7.44717250683151	7.58395443237026	2.15683388842127e-12	6.55630486627459e-11	15.409097122747	7.67487924968427	7.44717250683151	2.57843944044296	0.0107802776084831	0.0179983204130855	-2.76425209585987	-28.9117109809272	7.44717250683151	-6.33083934176873	2.13320006928038e-09	1.39250906804517e-08	7.20692331828269	-26.289478975675	7.44717250683151	-6.81424253946155	1.61074463064606e-10	1.69683353158522e-09	10.1640584894085
236	IER5L	-62.3776185593017	4.77575699698884	-14.9673100812612	9.40341691515682e-33	1.20579907017804e-30	36.220739134439	14.9959946266225	4.77575699698884	5.24084166172921	4.73469510689118e-07	1.81077334975927e-06	4.85579937546566	-53.2634256262199	4.77575699698884	-8.37463595369206	2.07225490654087e-14	6.77949435113488e-13	7.78818672968039	25.6631350653953	4.77575699698884	6.71486121507666	2.76290385406198e-10	2.6389516606092e-09	8.61803679632908	21.98911493723	4.77575699698884	5.54528516606035	1.1164682655239e-07	1.45846838058369e-06	4.47042342893421	41.0232535079688	4.77575699698884	11.9598164274101	2.95817827380362e-24	5.56516641189767e-23	30.8116444294957	-13.3873544391732	4.77575699698884	-2.57088895713176	0.0110088671783546	0.0200415995825267	-3.16720859315423	-69.425802300837	4.77575699698884	-9.80109351643434	3.15612597332153e-18	1.77826976557449e-16	9.1713837265501
237	SNRPN	17.8237859881213	8.0150157219212	11.2513362749257	2.94433670598663e-22	6.40292793216119e-21	36.0370371680324	-8.81398674309721	8.0150157219212	-5.38654127791378	2.38709856732198e-07	9.6697427803355e-07	6.29486049276167	24.3711323316079	8.0150157219212	12.9873269900217	3.63666295433696e-27	1.39898661788218e-24	43.1990661055271	-3.39566522878592	8.0150157219212	-1.57241654126585	0.117731144558934	0.180066993240947	-4.47894045855936	-3.5351045307799	8.0150157219212	-1.50877337197877	0.133230806424258	0.222736831480447	-4.51911725023838	8.88196252728188	8.0150157219212	4.44535122680531	1.58695491575322e-05	4.30860770020514e-05	2.44814356482136	13.3095395017561	8.0150157219212	6.00377281172915	1.15156495330372e-08	6.66330841237361e-08	7.98718512477158	20.5365520109078	8.0150157219212	10.2297183571102	2.08740223681941e-19	1.47386451607325e-17	28.3016798847212
238	TCAF1	-63.3744047411402	4.67068470234217	-16.3341874172612	1.49337453028276e-36	4.16502156495861e-34	35.9226620756827	16.293202479359	4.67068470234217	6.79956194050323	1.74485171923803e-10	1.20829086156545e-09	10.9014491949721	-30.3755858365933	4.67068470234217	-6.92391531085141	8.83721834232373e-11	1.33951097590983e-09	6.35894807232389	32.6367338338744	4.67068470234217	10.526539313294	3.13591534796319e-20	9.13427457490271e-19	23.4467741795341	10.7829651925699	4.67068470234217	3.14532412745349	0.00196176629765133	0.0069743355056081	-1.90057794686495	30.8701047740937	4.67068470234217	10.268986550962	1.62544799362203e-19	2.15106735668415e-18	22.9677039959936	-50.0408287994119	4.67068470234217	-9.50917704291224	1.97320747930051e-17	5.0258225203371e-16	10.5025738611163	-32.2649623683822	4.67068470234217	-6.45825253134863	1.09080149926334e-09	9.72740329798702e-09	3.95508985959316
239	DDX39A	16.252540122933	6.96910956973127	11.4713712264434	7.07613422125015e-23	1.66542939603938e-21	35.8326033693934	0.427200946262562	6.96910956973127	0.299213351698877	0.765146257260541	0.804748906005336	-5.62180105585793	12.36820251161	6.96910956973127	6.75555126813873	2.21636695823337e-10	3.06012249827369e-09	10.8048327161055	3.82879903266999	6.96910956973127	1.99222100907262	0.0479630181294113	0.0839729174908526	-3.82727289257341	-5.55733676334061	6.96910956973127	-2.54700814399901	0.0117607304148839	0.0309732550775366	-2.88538214678503	0.680519807430374	6.96910956973127	0.361392309212453	0.718259258969145	0.764808656395894	-5.37347791987028	11.8158078467276	6.96910956973127	5.69480182689229	5.38844427021315e-08	2.78432071692904e-07	6.03514272671258	5.86507316135577	6.96910956973127	3.02243556206382	0.0028994820489905	0.00646157046315181	-1.83730534821246
240	ZNF580	-24.1882050321385	6.08379005193873	-12.4755073566929	1.02613709790814e-25	3.54414410658302e-24	35.7610008793634	9.75812145706761	6.08379005193873	6.25506626022862	3.1672851640338e-09	1.76671166449805e-08	9.43268410949324	-7.60365600512922	6.08379005193873	-3.28235714120516	0.00125171225952954	0.00335353073182313	-1.41776097780915	8.35236407614115	6.08379005193873	3.94386735476107	0.00011744416081742	0.000410594502688541	0.382269509900115	19.3892646661298	6.08379005193873	9.42702814712468	3.29598880996368e-17	1.91976467576811e-15	21.3119753906402	10.9146504031876	6.08379005193873	5.21002016221564	5.46415363037716e-07	1.8405222796041e-06	4.30636243111458	-29.7316789925295	6.08379005193873	-8.91334169314042	7.90431953169451e-16	1.53091299818722e-14	12.2936769785263	-19.6731688489701	6.08379005193873	-7.10803409258668	3.19022398148769e-11	3.84758256621369e-10	8.95872014177105
241	SMARCE1	-22.2870592737449	5.5693884466399	-12.7801507134014	1.4056761075792e-26	5.46401486277129e-25	35.693285434667	7.65509408149684	5.5693884466399	5.30181158031254	3.56024577607876e-07	1.39117694843904e-06	5.309847031302	-12.4333619671572	5.5693884466399	-5.54238029548701	1.13224516439173e-07	8.2665752970904e-07	4.24595056880311	10.2452188307369	5.5693884466399	5.04456345878901	1.16792511904065e-06	6.14013790198749e-06	3.21335405355079	7.78663457042636	5.5693884466399	3.7997456197973	0.000202093068884201	0.00101923611052086	-0.274914529317756	11.6412032440989	5.5693884466399	6.18544544638225	4.54308226220733e-09	2.0240665222518e-08	7.41817668733013	-21.6616956755604	5.5693884466399	-8.05897864713456	1.35480639601967e-13	1.78023794511136e-12	10.3915401144978	-14.5400192323438	5.5693884466399	-6.43790306797301	1.21475122281281e-09	1.06959468363849e-08	7.03150055413316
242	FAM124A	44.8748432051367	3.65849745676532	13.4997742842018	1.2855918375377e-28	7.20706660279928e-27	35.6122671501216	-6.46007517370048	3.65849745676532	-1.70804813156625	0.0894702918448848	0.123286879424597	-4.1786849885795	39.3175814421681	3.65849745676532	9.58572410192575	1.22198769812698e-17	7.17499724226559e-16	16.8622144345037	-30.7032572704754	3.65849745676532	-5.50925839305169	1.32825892795654e-07	8.21855607336835e-07	1.76869560044409	-7.54022886803848	3.65849745676532	-1.21593775516834	0.225710567112983	0.335752690230288	-4.56091646087284	-0.587028623398937	3.65849745676532	-0.121524275241328	0.90342069354933	0.9214263354577	-5.01254053097413	46.4539946867454	3.65849745676532	10.3783924883583	8.0881495702765e-20	3.0483579934461e-18	17.8090896375184	40.0274226591487	3.65849745676532	8.85783982238616	1.11034092851006e-15	3.48928546435443e-14	12.9338264343477
243	CD3EAP	31.1705298701144	4.64340141136454	12.6132241571685	4.17805237129813e-26	1.52820827062957e-24	35.6021050064487	-6.07445297865992	4.64340141136454	-2.31298182952744	0.0219331765739794	0.0345309790938914	-3.298315048428	26.3256351116271	4.64340141136454	8.41126755686666	1.66347841632686e-14	5.50675525594733e-13	14.4722739360926	-18.7540418052545	4.64340141136454	-4.6415986583329	6.924630510548e-06	3.16343890154273e-05	0.770995679118572	-21.4722731523201	4.64340141136454	-4.67699393049021	5.94675621253545e-06	4.89807301713586e-05	0.26707840876105	-40.8801299167668	4.64340141136454	-9.68739309482004	6.45597342829715e-18	7.29453061647636e-17	14.0356838914634	32.7617513191582	4.64340141136454	9.64369262629342	8.49505633161463e-18	2.30586005925773e-16	17.7250793408597	33.433696210949	4.64340141136454	10.8781253794422	3.27782306789097e-21	3.76983444797852e-19	24.0633928609419
244	MATK	62.5942204317167	2.91479139894609	14.6293975467095	8.34598470086799e-32	8.62109308545216e-30	35.5740557399264	-27.5028186916265	2.91479139894609	-4.89822176323077	2.25533837045756e-06	7.6499102647688e-06	1.07512901667136	56.7272947825605	2.91479139894609	11.2840082596881	2.38307317714781e-22	3.1649481386025e-20	20.6791789682807	-54.4524152055986	2.91479139894609	-5.88228696766724	2.1250745337878e-08	1.52262886955277e-07	-0.116750876305491	-39.7170526894918	2.91479139894609	-4.10286320309188	6.34418719801821e-05	0.000381540444102917	-2.46400471227783	-35.3686698834372	2.91479139894609	-3.79621484085917	0.000204759996212209	0.000461721865252837	-2.67425329680851	67.2344342463913	2.91479139894609	12.5315294748203	7.11989560143139e-26	9.02608583290551e-24	22.6325840257865	62.4583942732657	2.91479139894609	12.0075632259125	2.16770729020088e-24	4.39689864172382e-22	21.9885350883607
245	MRPS34	12.4826697715335	8.04673834621637	11.1512560256645	5.6250631079604e-22	1.17295708471787e-20	35.5128549771117	0.880126451674839	8.04673834621637	0.807032087172268	0.420786488929639	0.485499438463031	-5.51673596089861	12.5456468297932	8.04673834621637	8.96336194180889	5.81547207854293e-16	2.42986541229307e-14	22.1247280855793	-1.97563807968505	8.04673834621637	-1.3224564579114	0.187809657104158	0.268100388311451	-4.79569669763771	-4.39944817048716	8.04673834621637	-2.71000694173743	0.0074246637855807	0.0211252134725186	-2.49468721774117	-2.15192315938309	8.04673834621637	-1.46498051450776	0.144790932500294	0.190549444729654	-4.63819051529383	7.6029411172432	8.04673834621637	4.76677052968121	4.02737964077504e-06	1.47406323072462e-05	3.32180697333283	8.96372630123818	8.04673834621637	6.14577350910719	5.57396322827087e-09	4.28553644208062e-08	8.85550950192249
246	PIM2	49.3295293890422	4.77833810889634	12.3138794683699	2.94468473052764e-25	9.54968106214139e-24	35.4992147113099	-23.0959719290339	4.77833810889634	-4.4988664379639	1.26892582705894e-05	3.77496974044521e-05	1.57976477616852	49.9964246036251	4.77833810889634	10.5401903489709	2.87336898416175e-20	2.76338830925073e-18	24.7367079206022	-3.43019289235826	4.77833810889634	-0.536223182856424	0.592512000804271	0.676567439198817	-4.99377615044058	0.541378584421998	4.77833810889634	0.0723673308164974	0.942395471725762	0.962585962513515	-4.99067034496959	22.9714422147131	4.77833810889634	4.38340115859861	2.05102765302922e-05	5.48185541379828e-05	1.19411916987683	41.3714980034344	4.77833810889634	7.52519361223534	3.02146028783972e-12	3.17694731113477e-11	11.0164815376835	37.5483660551074	4.77833810889634	7.07588637250916	3.81511405598149e-11	4.54230655373847e-10	9.75643019061329
247	EPCAM	38.5707090939044	7.28658537221478	11.2625417862562	2.73835284308761e-22	5.96661412450886e-21	35.4925291040408	-27.9840302219029	7.28658537221478	-6.54503020394766	6.87859235885565e-10	4.32220093062726e-09	10.4485594050726	35.0667493236402	7.28658537221478	8.53285962334407	8.00089392279895e-15	2.79805556748417e-13	19.8185888958852	-20.890398689154	7.28658537221478	-3.92564295383383	0.000125890728002709	0.000437246874719249	0.391443083443405	-21.1702126621089	7.28658537221478	-3.13943485004172	0.00199937383996391	0.0070854557047768	-1.87995546085608	-4.40337076718531	7.28658537221478	-0.910538138307345	0.363840397995847	0.429524177782187	-5.0968577441575	35.5250761349281	7.28658537221478	8.10432575820541	1.03636489491135e-13	1.39297430935313e-12	17.2997404718231	32.7153150723081	7.28658537221478	7.73161071754032	9.19715474779208e-13	1.549901183782e-11	15.8127962920959
248	ATRX	-26.6843905432931	7.44870816552509	-11.6856376727964	1.76034988175873e-23	4.46328710929555e-22	35.4854112532421	13.9568928596657	7.44870816552509	7.86518594555487	4.22729681840141e-13	4.44483725787805e-12	17.9224128409299	-1.87066059776569	7.44870816552509	-0.719050107295494	0.47310676075887	0.563766184899162	-5.24732802678782	10.9282019747566	7.44870816552509	4.40581141350996	1.86981480043551e-05	7.78345295285768e-05	2.15817549579592	10.1114447396339	7.44870816552509	4.01464043743877	8.94811633954591e-05	0.000511137664536478	0.904866101232093	15.6269887075284	7.44870816552509	6.7716819922925	2.03052471559963e-10	1.05902448467646e-09	11.5626040480018	-40.9213244400611	7.44870816552509	-10.2955152526141	1.37256557081657e-19	4.96153794183834e-18	20.0391405095452	-21.3103428032234	7.44870816552509	-7.07254835793454	3.88654583277957e-11	4.62242060879412e-10	11.2320465601698
249	BNIP3L	-30.6138915585285	6.80678557789737	-12.0531379952161	1.6109685883021e-24	4.71705133099691e-23	35.4774119229516	10.839587799161	6.80678557789737	5.45981813005403	1.68381328175174e-07	7.0354385660009e-07	6.44405851378737	-5.8362383317146	6.80678557789737	-1.9935059326043	0.04782087613353	0.0823839890283718	-3.81622347846866	9.88685015322055	6.80678557789737	3.67894652541603	0.00031486489735044	0.00099705727926242	-0.156930853508899	16.5400381313442	6.80678557789737	6.16320578203152	5.09541664120529e-09	8.63897690718635e-08	8.27196628908924	17.5947265360463	6.80678557789737	6.92145678983925	8.95743610588033e-11	4.85328592507047e-10	11.6742637918697	-32.6108522445548	6.80678557789737	-8.31593769610852	2.94453840704714e-14	4.41522452540562e-13	13.1833709649599	-31.540613767588	6.80678557789737	-8.32471529521294	2.79401163833111e-14	6.53458990298152e-13	13.6544151451376
250	MTDH	-14.7631770852077	7.33473987377576	-11.5142828991613	5.35651878434654e-23	1.28510373243376e-21	35.3410180764735	6.2565691531187	7.33473987377576	5.63314960816294	7.28724320049734e-08	3.22989611222679e-07	7.28974006066636	5.3033818691816	7.33473987377576	3.47286216644267	0.000654549263131384	0.00188345410871646	-0.660653537745525	6.47629826471108	7.33473987377576	4.25286379407243	3.49188496257525e-05	0.000137944294059807	1.60615793722661	7.33220844321277	7.33473987377576	4.74777439551549	4.3754422708319e-06	3.74615763418271e-05	3.19131266493484	8.88844870443435	7.33473987377576	6.1074184359258	6.78750615786087e-09	2.9659780139873e-08	8.47193437111572	-17.102923598857	7.33473987377576	-8.70087139064028	2.89166112514981e-15	5.14503532889494e-14	16.8408940338367	-16.3868764924701	7.33473987377576	-9.23471228389432	1.0899068799292e-16	4.35806492920795e-15	20.3382446711756
251	TMEM132A	-41.8632893560517	5.15819316329229	-13.9354035077535	7.53675116377563e-30	5.35541375688414e-28	35.3393365806482	11.9966555067052	5.15819316329229	5.70002291754442	5.2519442973032e-08	2.37690428319329e-07	6.77006072090377	-34.593268420606	5.15819316329229	-8.48278673831259	1.08206169446713e-14	3.69843743096019e-13	10.8617364939406	41.6700721597593	5.15819316329229	16.3873435606757	1.06607871437591e-36	9.29154229498253e-35	49.3454650144653	22.5340046987246	5.15819316329229	7.90551853761806	3.33913695327256e-13	1.10538314097058e-11	13.4367273777326	34.2453103475704	5.15819316329229	13.5630666770257	8.51073151982757e-29	2.31011486217023e-27	38.6808593282765	-35.5306234115246	5.15819316329229	-8.23072280005903	4.89514344240563e-14	7.06471154508114e-13	9.35549018945351	-35.6945629832533	5.15819316329229	-7.90696973690689	3.31088861610824e-13	6.12541847451136e-12	7.90824184315491
252	SEMA6A	22.7399492348952	7.50009287623548	11.1907232317084	4.35810462333809e-22	9.29617881031735e-21	35.2715515865377	-10.1290465629815	7.50009287623548	-4.64558817437002	6.80709638166522e-06	2.11886069290896e-05	3.30810076153008	29.1658754311967	7.50009287623548	11.8439048837712	6.29006247168311e-24	1.20986098162236e-21	36.3891038471065	8.59514048998854	7.50009287623548	3.09764355919757	0.00228602646441197	0.00583724221491872	-1.60676287080145	-3.70784735948763	7.50009287623548	-1.14517419626293	0.253762096646473	0.367760709492828	-4.84023794166024	3.6015087393782	7.50009287623548	1.33687512471373	0.183066822722156	0.235287266623084	-4.75367146145133	24.2029358865967	7.50009287623548	8.92386528897495	7.41045573944264e-16	1.44277564099864e-14	20.9327304952132	15.0841879243353	7.50009287623548	5.51115880826447	1.31616790903382e-07	7.53369378818949e-07	6.03326755638692
253	MAPK10	-73.2906972916874	4.24016873811871	-16.9829977274644	2.48538371744639e-38	1.02692373154933e-35	35.240297775219	38.1243609871775	4.24016873811871	14.7390850283013	4.1054718523164e-32	5.02376086470258e-30	45.8884980157474	-59.6791603026921	4.24016873811871	-9.4578043392358	2.7200426681689e-17	1.4802339515167e-15	8.20006850273222	16.1609775390923	4.24016873811871	4.11251270015183	6.10797284044909e-05	0.000227894799358027	0.0165200414910718	47.8472015503794	4.24016873811871	13.8161111854796	1.63782636899976e-29	3.38362795788172e-27	34.1426643801196	53.0686897233461	4.24016873811871	17.2446825776191	4.81978537444351e-39	3.00388411381518e-37	49.5543527344758	-61.1736004279793	4.24016873811871	-9.3691173167178	4.72849686315382e-17	1.14676328272487e-15	7.4869806071111	-57.9988371358925	4.24016873811871	-8.75207614136699	2.11753012886177e-15	6.20030606760679e-14	6.12486507042992
254	ZFYVE16	-30.6830312301718	5.22996519307198	-13.3583764621375	3.23182162201551e-28	1.63141185589163e-26	35.1258924777917	15.4981660142009	5.22996519307198	8.97599479927063	5.38127848622272e-16	8.81549820738629e-15	21.0921484512461	-16.8935246412248	5.22996519307198	-5.85134040033662	2.48100243727927e-08	2.1160598769333e-07	4.58280431853237	4.29017988530396	5.22996519307198	1.75717704352293	0.0807051321124444	0.13069334502053	-4.12483751889959	12.6247231801777	5.22996519307198	5.05183264765341	1.1299806092576e-06	1.15440143561152e-05	3.02323177756863	-1.81956663382159	5.22996519307198	-0.705743440046203	0.481322960959301	0.546416907750276	-5.0082728765064	-23.4034353748233	5.22996519307198	-7.1684631976644	2.27674440085911e-11	2.06331117270383e-10	7.34274778501217	-22.9117461789498	5.22996519307198	-7.51684466135479	3.16938616166325e-12	4.70264759809785e-11	9.12739070288085
255	ENPP1	44.6228937239674	3.60160073475504	13.7693405172589	2.22068274682764e-29	1.46591341559817e-27	35.0609432611093	-13.7402189373702	3.60160073475504	-3.64212672402068	0.000359669400480474	0.000817204039055025	-1.0068412382022	45.7341866527871	3.60160073475504	11.7908352969863	8.88338147244094e-24	1.59843554365405e-21	23.6325223267126	-22.1780953068299	3.60160073475504	-3.83938331771892	0.000174327062958282	0.000587728230390629	-1.82573042544673	-27.9951934963375	3.60160073475504	-4.38525026348815	2.03545873361316e-05	0.000141745178727768	-1.3683775040487	-49.0453347809051	3.60160073475504	-7.44173502005166	4.86673436664711e-12	3.11851169410196e-11	3.46832034221389	31.5917734929863	3.60160073475504	7.1234548661443	2.92747626932569e-11	2.59816430076351e-10	7.01902002015922	39.598072259376	3.60160073475504	9.67791571544023	6.85213549688717e-18	3.57207586931183e-16	15.8047309932637
256	TUBA1C	20.021013535796	8.51467134070996	10.9681085343751	1.83533572899289e-21	3.49402822400079e-20	35.0533066453831	-16.874817036445	8.51467134070996	-8.71818579895524	2.60268923835036e-15	3.80545231232459e-14	22.3818485061668	10.677924647608	8.51467134070996	4.64014157896962	6.96804345528535e-06	3.3305695281561e-05	3.22978492949958	-17.7613384750698	8.51467134070996	-6.79409781245569	1.79752770843839e-10	1.75905430836304e-09	11.5114909493644	-10.3502665657427	8.51467134070996	-3.6984643124462	0.000293306460813182	0.00140394970908494	-0.0321695467779399	-19.2976409929179	8.51467134070996	-7.39061893442283	6.50869386384111e-12	4.10928063073069e-11	14.1733745691926	24.7542477728374	8.51467134070996	10.3431779543472	1.01271706957532e-19	3.71640514084944e-18	29.2658893893859	11.7248365932436	8.51467134070996	4.92092843004608	2.03817256755034e-06	9.07336518898309e-06	4.19451072158427
257	EPHX3	47.8815331556517	2.89103305026842	14.7555096853013	3.69191994226147e-32	4.1603089773605e-30	34.9781023436618	-26.0352833864492	2.89103305026842	-6.45569020252791	1.10569618238382e-09	6.6966051089435e-09	5.09447409272454	35.8299132106782	2.89103305026842	8.68679468323524	3.14991138807909e-15	1.19525208997994e-13	10.9896023953328	-42.1419131966139	2.89103305026842	-6.95446852575802	7.46963566986556e-11	7.72300792706397e-10	2.41521533560658	-13.3978003314327	2.89103305026842	-2.23389836348562	0.026806413724663	0.0610684810113008	-3.91607649203367	-31.773454130287	2.89103305026842	-4.94352840466026	1.84221211441914e-06	5.76001074788674e-06	-1.06993005083097	54.1178339754304	2.89103305026842	12.6427366063059	3.44617545600127e-26	4.41902682610922e-24	20.7267542783489	47.1426284145599	2.89103305026842	11.957275766068	3.00751706394777e-24	5.88629129217568e-22	21.1044435351218
258	SCG3	43.9861977434925	4.23294548662554	12.8275971017784	1.03135809092609e-26	4.15372955320268e-25	34.9460322033932	-21.4185833801224	4.23294548662554	-5.15824246193414	6.94255554232263e-07	2.5894734078954e-06	3.19602492561091	39.111482041724	4.23294548662554	9.35164863284872	5.27165736332831e-17	2.68541596097218e-15	17.4964642041081	72.5309491089224	4.23294548662554	19.5017787038364	4.71450239643581e-45	7.20479297734766e-43	55.0847348228817	-47.0004083888033	4.23294548662554	-6.33402238585324	2.09794858684866e-09	3.88137884492266e-08	2.11620978767195	90.7204946040837	4.23294548662554	27.0137553407014	4.19446427807034e-63	1.61356701676389e-60	78.4297493838271	28.1562236938028	4.23294548662554	5.48566653759054	1.48768720867044e-07	7.09258055552456e-07	2.93622454774804	49.577410200894	4.23294548662554	12.0254143558584	1.92979093932177e-24	4.14014379212955e-22	27.5118313936126
259	UROS	-21.7659262527932	6.07393053086235	-12.1895606550667	6.62263524875388e-25	2.04659608961491e-23	34.9069561219299	13.1130543144669	6.07393053086235	9.20936492699433	1.27528257027074e-16	2.36329773321269e-15	23.5191646891004	-6.75153608006158	6.07393053086235	-3.07291468590138	0.00247307103765688	0.00613647253027139	-1.88566728842695	5.25865926934689	6.07393053086235	2.50657564774965	0.0131389521102335	0.0272500743152565	-2.9684698306975	11.5754359801147	6.07393053086235	5.48341049011173	1.503876675613e-07	1.88932975147958e-06	4.93877422786415	0.797708684094751	6.07393053086235	0.391382311354004	0.696009496723746	0.744599342678376	-5.25781671353891	-24.8707620986094	6.07393053086235	-8.66766568760046	3.53792616389889e-15	6.16708965314073e-14	12.9010886021619	-9.23363737404894	6.07393053086235	-3.98320852586482	0.000101011714396526	0.000314597064714585	0.154622202013972
260	USO1	17.8859631359088	6.54488879919213	11.4626183405694	7.48950936577281e-23	1.75163451749605e-21	34.8896323959361	-11.8270831190548	6.54488879919213	-7.05883218102993	4.19418379364986e-11	3.21582916851944e-10	12.7284531954609	25.8048283496969	6.54488879919213	13.6800690908362	3.9713520370877e-29	2.95362688838336e-26	42.1732648926582	-7.40264098509393	6.54488879919213	-3.25683092122636	0.00136246982907777	0.00368925082844456	-1.42296127858428	-7.55984036143193	6.54488879919213	-2.99813586545374	0.00312802444478529	0.0103029940082742	-2.09914519290664	-2.07306813759343	6.54488879919213	-0.985740363846489	0.325674867168458	0.3896107445404	-4.97636206132515	26.8148755915403	6.54488879919213	13.2764641646708	5.51376420568585e-28	9.92121830300506e-26	38.8604450689461	15.4955320586611	6.54488879919213	7.66580001068527	1.34596688431221e-12	2.17933331805327e-11	14.1245735428037
261	SRP14	-14.281619110054	10.0974009545856	-10.7957777820713	5.56921783753609e-21	9.89334302476952e-20	34.8748488854563	8.86625539874725	10.0974009545856	8.02568367976421	1.64870287561624e-13	1.82469536511654e-12	19.8206718799464	-6.36177931820751	10.0974009545856	-3.99462226818376	9.66699876765702e-05	0.000344773140191757	1.14700317715276	7.42112167080304	10.0974009545856	4.91266472613699	2.11475165631321e-06	1.06931010613659e-05	4.50452420180243	11.4731117177265	10.0974009545856	7.60820121385916	1.8760928727468e-12	5.72213493462846e-11	16.81439804009	15.0984005157457	10.0974009545856	10.8893595829328	3.04900216502821e-21	4.64681258921512e-20	35.119356069144	-15.4448625740793	10.0974009545856	-8.247985488004	4.41691815014524e-14	6.43278575496349e-13	19.0256096208738	-15.6903868254475	10.0974009545856	-9.11858709292188	2.23582397603886e-16	8.12470758198355e-15	23.9947175962156
262	TOP1	-19.0239550462527	7.6536637946719	-11.3528263904208	1.52603166328064e-22	3.40488184711177e-21	34.8605367576427	10.6099730901306	7.6536637946719	7.68059483871672	1.23569309779273e-12	1.19872975643267e-11	17.073875837395	-2.73403516364637	7.6536637946719	-1.34525359746746	0.180352285895053	0.254459352655268	-4.7275534828261	7.85502423722582	7.6536637946719	4.0376973683971	8.18324839402207e-05	0.000296596228342138	1.01691386861785	7.9022312762632	7.6536637946719	4.00667902046055	9.22769910058546e-05	0.000525914087332538	0.904137106132362	9.29265294731596	7.6536637946719	4.99729291135477	1.4466149433687e-06	4.59261135692122e-06	4.32655737370086	-23.5495378651412	7.6536637946719	-9.19846628212908	1.36433203041375e-16	3.06864680066448e-15	19.2739420583199	-17.5187535818309	7.6536637946719	-7.89398897874631	3.57221585059763e-13	6.57617822265134e-12	15.2776446387352
263	DDX5	-16.2438667042673	9.00486282738578	-10.9376590378974	2.23347902587325e-21	4.20890067781114e-20	34.8287781315999	8.29826473869286	9.00486282738578	6.62463697424278	4.49267162608759e-10	2.91396771282751e-09	12.304940188614	-6.21689238978898	9.00486282738578	-3.32345793662955	0.00109084721595091	0.00296310970079092	-0.943836509421385	15.2967896777597	9.00486282738578	8.89501069869803	8.84392625669849e-16	1.65819901377695e-14	22.7645997887699	9.30163280896007	9.00486282738578	5.2314723683403	4.94578109029927e-07	5.43597377767277e-06	5.5260681398286	19.1114078828284	9.00486282738578	12.0058998197627	2.1913169343554e-24	4.16462209875108e-23	40.1159740360479	-16.2651660195237	9.00486282738578	-7.50399625451359	3.41114052068465e-12	3.55319175058431e-11	14.5189641070458	-15.4911026296527	9.00486282738578	-7.81340576087162	5.7178154596158e-13	1.00688592767547e-11	16.5057069905609
264	LAMTOR2	-21.4112044646559	6.81387884415517	-11.7557107626937	1.11628773615962e-23	2.89611767083644e-22	34.7993281788288	6.27994004478187	6.81387884415517	4.23264081598342	3.78801567706961e-05	0.000103171637923312	1.86957788193556	-1.37768398649192	6.81387884415517	-0.637329196881622	0.524776071282355	0.611809159914929	-5.21139431810538	1.52506488962125	6.81387884415517	0.725510134218507	0.469146266597333	0.563015893950069	-5.18363344316119	4.59787482679804	6.81387884415517	2.15328248824451	0.0327193552559363	0.0720523346299301	-3.56343291618473	9.56260070759782	6.81387884415517	4.75047002233719	4.3243371329613e-06	1.2749023534703e-05	3.10877403184468	-15.1527097539964	6.81387884415517	-5.86113354108251	2.36248013494986e-08	1.29131937214604e-07	5.83012322158364	-17.4199719345551	6.81387884415517	-7.38169568739905	6.8468642038568e-12	9.55990200979055e-11	12.0525965255406
265	TBRG4	19.2414688141575	5.87150470488389	11.7326784215978	1.29661178244957e-23	3.3406468926114e-22	34.7984402838491	-4.29267236261861	5.87150470488389	-2.54160354320771	0.0119371379433683	0.019932751219311	-2.84233624589872	11.8512841305249	5.87150470488389	5.62379509243944	7.62740556664236e-08	5.80300340897125e-07	5.58129063775644	-2.75450918127394	5.87150470488389	-1.21167383121275	0.227334904774064	0.313220723435773	-4.71946273326103	-6.08437238054199	5.87150470488389	-2.29543406437257	0.0229417009108165	0.0539042997811856	-3.40868872681074	0.728924081560097	5.87150470488389	0.331069130340859	0.74100391305849	0.784311162626235	-5.24183774184195	16.5229952876089	5.87150470488389	7.03598188120797	4.76091455869912e-11	4.06371559424999e-10	9.94479167034761	11.1732787093752	5.87150470488389	5.02532033320994	1.27444088177685e-06	5.97129881440677e-06	3.3642103576979
266	GLI3	-58.5704952036147	4.95269476417167	-15.0251177143047	6.47719730707965e-33	8.9209398960223e-31	34.7816991247743	44.2436190999517	4.95269476417167	19.4428427569591	6.71583752396673e-45	9.3652354271716e-42	69.3488179581899	-36.016734292021	4.95269476417167	-7.585883769219	2.13304955260487e-12	4.62963050756031e-11	8.08836487850409	-4.7570647626353	4.95269476417167	-1.22565806807241	0.222038912784592	0.307213953990439	-4.63739292185893	38.5477247143219	4.95269476417167	12.8081000368147	1.17130360938256e-26	1.67526449567587e-24	34.6259157295719	-24.0400153938417	4.95269476417167	-5.55366086443785	1.07217026906892e-07	3.99236699657305e-07	3.30061220752561	-59.8213825644056	4.95269476417167	-9.82602710261867	2.69694836908891e-18	7.87621884962196e-17	9.87500699132596	-37.3192657434375	4.95269476417167	-7.02536902338403	5.0492197170104e-11	5.89216476600084e-10	5.38445308173767
267	MRPL12	14.7889070776611	7.36814510993398	11.1596557253729	5.32775431253057e-22	1.11722607350735e-20	34.7536901262322	0.668147133942766	7.36814510993398	0.507589190987886	0.612405688161638	0.6674480126154	-5.60506721317382	16.9685974503984	7.36814510993398	10.1986122137875	2.54446075641903e-19	2.07197110938764e-17	27.3250300629255	-3.41618461360449	7.36814510993398	-1.85479107479713	0.0653746939958457	0.109310564481063	-4.04334884487385	-2.64423267254802	7.36814510993398	-1.36432880278798	0.174284817245278	0.274815748577854	-4.65090084607456	-6.5356457841723	7.36814510993398	-3.60515576938449	0.000410663083841374	0.000880014860417665	-0.332759647012929	13.4948152928089	7.36814510993398	7.25126192071915	1.43079163310079e-11	1.33349302079134e-10	12.7011026443211	6.8740196769848	7.36814510993398	3.81017064632414	0.000194409456568017	0.000568203274161069	0.243091831397596
268	TMED4	-17.8622688011503	6.42848377729169	-11.8496439146429	6.05952850041828e-24	1.65281417972289e-22	34.7207710390971	6.12882468532252	6.42848377729169	4.7587878568414	4.17025431953602e-06	1.34460569909664e-05	3.61001425490951	-2.05568743847694	6.42848377729169	-1.10409145874635	0.271128778245829	0.358420742992116	-4.84988419752168	10.1888237016089	6.42848377729169	5.84260575726443	2.59161261458817e-08	1.82410285983253e-07	6.67433428551479	12.9437477158773	6.42848377729169	7.35522276174476	7.95570694173749e-12	2.25836810793953e-10	12.5330503193379	7.65455918118013	6.42848377729169	4.42463038958182	1.72962150150034e-05	4.67094104835096e-05	1.88909150524541	-11.9117837574288	6.42848377729169	-5.18168673312734	6.23040515894906e-07	2.63082513070536e-06	3.14124102254905	-19.3086027234886	6.42848377729169	-9.12931675828458	2.0924590345428e-16	7.67877400965771e-15	17.6335244223523
269	SCAF11	-18.790071098046	6.94846971914895	-11.5790819962115	3.51728559959982e-23	8.64291589188008e-22	34.7028088644296	7.80735012188084	6.94846971914895	5.67278185669152	6.00330055203138e-08	2.69616831555805e-07	7.35190100057546	1.61406091569079	6.94846971914895	0.839123210123322	0.402589913101068	0.496275477409449	-5.12959688321777	5.17095143264105	6.94846971914895	2.55392957311216	0.0115382218007952	0.0242639778340568	-2.84367381730738	5.96435387100375	6.94846971914895	3.01894933688889	0.00293129739637318	0.00979381663789735	-1.85322919362131	-2.15592081891378	6.94846971914895	-1.10604217535919	0.270286020089054	0.330227887428922	-4.91253672118962	-19.5293658207259	6.94846971914895	-8.01334664319491	1.77295986259835e-13	2.26565180150598e-12	13.5607914417191	-16.7494512245121	6.94846971914895	-7.62340324584321	1.71885184621601e-12	2.71993066615401e-11	13.0781030639686
270	NREP	-33.0034407117411	7.12161251742582	-11.7737119386783	9.92980574330436e-24	2.60039701578177e-22	34.6958802080648	10.2856431376065	7.12161251742582	4.83307055474171	3.01025752052232e-06	9.93269236881011e-06	4.08237670869644	0.16788550122905	7.12161251742582	0.0545016495148812	0.956600106901153	0.968317828925621	-5.4229969918819	24.1396062117049	7.12161251742582	8.58785503687442	5.73860981575099e-15	9.81900783811626e-14	19.3953020034583	3.95306101665172	7.12161251742582	1.29813411722256	0.196016553583444	0.30137274969362	-4.74848303887475	32.4073986637552	7.12161251742582	12.8579536448919	8.4600090325699e-27	2.00381869994373e-25	41.7169639136769	-34.1157658483071	7.12161251742582	-7.76244376410722	7.6904886053253e-13	8.89990569305073e-12	11.4611772711111	-21.8498076730198	7.12161251742582	-6.07773711474121	7.90120969617987e-09	5.87639302470551e-08	7.10091896602142
271	EIF4G2	-16.0710749168071	8.39862434984984	-11.0586496848167	1.02322008753231e-21	2.03840058866259e-20	34.6479430785172	5.07962919589125	8.39862434984984	4.07568036290169	7.05742517715131e-05	0.000183312305649127	1.45480311006476	3.34337778172753	8.39862434984984	1.92678541064483	0.0556902233219421	0.0937074104644927	-4.00218140399547	7.19506041404768	8.39862434984984	4.12093640043153	5.90865487102012e-05	0.000220901319507709	1.39198226122363	7.60783978832018	8.39862434984984	4.36794615735724	2.18570416508936e-05	0.000150796015248837	2.2066863803264	17.3334909885518	8.39862434984984	11.0184151371111	1.32668045734283e-21	2.07871449187031e-20	33.651640847718	-16.3797584570031	8.39862434984984	-7.64780085454541	1.49332710203299e-12	1.64620129943478e-11	14.3794653282014	-14.2718078788585	8.39862434984984	-7.35853598581768	7.80775941010584e-12	1.07801193043491e-10	13.7972429831158
272	ABI2	-20.0831060684897	6.60059996579872	-11.7848417374447	9.2364888394127e-24	2.43024220501151e-22	34.6474413676573	12.4701330543357	6.60059996579872	8.86718822277978	1.04862143614344e-15	1.65700010504478e-14	22.2306700807593	0.296622348210991	6.60059996579872	0.147868912652551	0.882623144593334	0.912561983418279	-5.35566677145116	3.08636863279553	6.60059996579872	1.5184024919811	0.13078833092093	0.197092343611224	-4.4560406990849	14.2317333408817	6.60059996579872	7.24470436945423	1.4845516863944e-11	3.97162077060333e-10	12.2840086874776	9.61544733456363	6.60059996579872	5.06951805662887	1.04259401802119e-06	3.37722963561102e-06	4.11916478546496	-25.3976730033595	6.60059996579872	-9.48892594995507	2.23949867377367e-17	5.65245411869211e-16	17.4603361543979	-17.1793359599172	6.60059996579872	-7.11138047481427	3.13129738276732e-11	3.78880190912713e-10	10.0860033212109
273	MT1F	58.7225521539974	3.06486985170341	13.4311818421982	2.0104229458264e-28	1.08875137784657e-26	34.5933058422369	-32.3813004616818	3.06486985170341	-5.43427010192213	1.90235222065692e-07	7.83991184841099e-07	2.72845391360075	54.9266850008467	3.06486985170341	10.7323158873152	8.37546610264616e-21	8.57217429735051e-19	21.2293851643533	-9.80062547655581	3.06486985170341	-1.14885205418874	0.252246362194326	0.341346484308575	-4.58838672371553	-23.472333283743	3.06486985170341	-1.90284101046078	0.0587678841955611	0.114818654305723	-4.29296299562819	16.8961460938986	3.06486985170341	2.53376237491077	0.0121972843166336	0.0201649235086491	-3.30403893965402	80.0158773070317	3.06486985170341	15.2559095370922	1.46553592221767e-33	5.44983958275343e-31	34.775066627688	29.4610107520032	3.06486985170341	4.26413213914179	3.33663891031265e-05	0.000115100629818949	-0.602433258220737
274	TUBA4A	62.5679898400109	2.92779327115981	14.4017190276908	3.64722002505699e-31	3.16186079217353e-29	34.5831813827733	-60.0297357414773	2.92779327115981	-8.74318304219155	2.23537957197008e-15	3.2986632942987e-14	8.17309742184553	38.0283818209847	2.92779327115981	6.93243670084766	8.43272409915875e-11	1.28168215327268e-09	6.43966991762136	42.7499784099061	2.92779327115981	7.53497129390714	2.85688477168049e-12	3.5770377679986e-11	7.72649908580584	-39.8687589606443	2.92779327115981	-4.02323481293748	8.65537356328676e-05	0.0004979852886644	-2.59347552785518	27.4494556914988	2.92779327115981	4.81828431211734	3.21293204090172e-06	9.65350655758135e-06	0.858450139692381	34.6699916283977	2.92779327115981	5.33228004435749	3.08501225516357e-07	1.38107530973534e-06	1.22887471960036	68.9119842954674	2.92779327115981	13.3980531653679	2.49511524680166e-28	1.14628742320705e-25	26.3891888164417
275	DPH2	26.0457799707179	4.09683659284587	12.9109222250297	5.98749304766598e-27	2.53016941059703e-25	34.5562915762501	-2.78709824566631	4.09683659284587	-1.33782387279958	0.182757913194245	0.232957870154822	-4.60943117608881	20.2833520638604	4.09683659284587	7.80293657158251	6.0772100364106e-13	1.46391332375428e-11	10.9093027345682	-4.11482126590039	4.09683659284587	-1.37134459638102	0.172092333604582	0.24913860286695	-4.48494718106635	-25.4438932118451	4.09683659284587	-6.62901252786681	4.38834749979089e-10	9.25451884833027e-09	3.55486635265101	-24.570531509	4.09683659284587	-7.20271573953063	1.87930449615109e-11	1.12055162795626e-10	6.06100426182159	26.3149848240555	4.09683659284587	9.32545411975817	6.20456695575374e-17	1.47586671553068e-15	14.69316257497	25.4095535713832	4.09683659284587	9.38928591472589	4.17030760501124e-17	1.82247279047361e-15	15.5966221936062
276	FAM83D	32.1137546504384	4.23257509995679	12.7917989129696	1.30278045241619e-26	5.11754180533627e-25	34.5431399094433	-8.84969814000938	4.23257509995679	-3.24679769978756	0.00140844922828268	0.00283826943474017	-1.524873616893	11.5063782947198	4.23257509995679	3.43862974698273	0.000736902246859335	0.00208916936873259	-1.46084012838396	-12.1859654924439	4.23257509995679	-3.26643759360274	0.00131975772417354	0.0035849080036231	-2.0043961795627	-11.0333704148932	4.23257509995679	-2.52347315331639	0.0125463341570398	0.0326263179151366	-3.35663925721063	-77.1262529509319	4.23257509995679	-12.1256551458887	1.0043932998175e-24	1.95549941584014e-23	9.45906863976658	30.4317543901861	4.23257509995679	8.75082450075833	2.13373565707148e-15	3.8685693056739e-14	13.3190517578528	24.3229838646523	4.23257509995679	7.3299016670689	9.18172497889157e-12	1.24008866664061e-10	9.28781308806472
277	COL4A5	-48.6119633365662	4.58417549875466	-14.5378450409388	1.50965713537949e-31	1.46449869585162e-29	34.5284821460571	25.838452417513	4.58417549875466	11.2775732946429	2.48445135511601e-22	9.26974559119539e-21	31.0637693112269	-32.5090179454074	4.58417549875466	-7.63193317951677	1.63641107827224e-12	3.62218293436609e-11	8.11048390315308	-25.4920339023849	4.58417549875466	-5.638427729258	7.10190191138972e-08	4.65230873302782e-07	2.45511280743185	32.5367208871301	4.58417549875466	10.7169445494278	9.24498293425657e-21	7.81341133443684e-19	23.6910551942493	-30.7101825647095	4.58417549875466	-6.78469999286729	1.89181609156629e-10	9.92714031867992e-10	5.21900731845098	-39.4928642881236	4.58417549875466	-7.60666613246	1.89274105814347e-12	2.04805230306969e-11	5.68598555447219	-26.0455300874245	4.58417549875466	-5.73127628243965	4.50281152413473e-08	2.85741554967276e-07	2.63494486835818
278	CNMD	52.8733796557068	5.37583732654451	11.7449667093987	1.19705547267912e-23	3.09128491972414e-22	34.5205212275488	-20.1307545620765	5.37583732654451	-3.50786433058955	0.000579328625971683	0.00126253598990711	-0.813256769640009	49.8835192117736	5.37583732654451	9.41159924211121	3.62887407632844e-17	1.9186596775128e-15	21.4173513364882	-13.7712251729182	5.37583732654451	-1.95311067753135	0.0524640390937809	0.090461950561085	-3.88092453996034	-3.8304572471939	5.37583732654451	-0.456509168386591	0.648612194162641	0.739944538099849	-4.98494678464951	12.6341651474096	5.37583732654451	2.02626053178182	0.044316268307412	0.065927762266634	-3.76587965038923	32.396808045508	5.37583732654451	5.22480722493403	5.10148851561256e-07	2.18640821667974e-06	3.83715508791835	54.1766006549201	5.37583732654451	10.0930967837194	4.97566003489985e-19	3.28452445854099e-17	24.2313789774979
279	MAD2L2	18.9758149182366	7.3471972689876	11.0917406021744	8.26332507214528e-22	1.67306088030586e-20	34.4780955619977	-3.3199986875096	7.3471972689876	-1.89285494128597	0.0600928951262047	0.0861802722750919	-4.11462592115142	24.6008663269361	7.3471972689876	11.7636154817067	1.0603616097129e-23	1.84834283093079e-21	35.4741211821446	-2.99148107065186	7.3471972689876	-1.27456668845775	0.204218778667026	0.286646287721356	-4.78506653364676	-7.52771267433593	7.3471972689876	-2.78754649418951	0.00592157776311599	0.017522843905921	-2.39649423011523	0.0505141933507725	7.3471972689876	0.0222327340437674	0.982288630802993	0.986681130310644	-5.477328884337	19.3125498859938	7.3471972689876	8.0495991956286	1.43189759677121e-13	1.86673513112514e-12	16.2477783512197	16.7318643269197	7.3471972689876	7.5161692555823	3.18166149512517e-12	4.71190007044199e-11	14.4307746719466
280	DAZAP1	12.4076272705162	7.20786167486397	11.1534525009402	5.54575590950909e-22	1.15858526079557e-20	34.384025309595	-3.95043580368877	7.20786167486397	-3.51253720455205	0.000569924186272994	0.00124424153073611	-0.398455202921608	17.8802870992788	7.20786167486397	12.9407108230595	4.92967747730629e-27	1.77404780441384e-24	40.1763121316231	1.35249851387261	7.20786167486397	0.900894554963927	0.368931126010967	0.46479905610145	-5.10015138362927	-11.3479399227065	7.20786167486397	-6.64431294794458	4.04195995947033e-10	8.62181745848011e-09	9.41923565629052	-4.00665250416955	7.20786167486397	-2.67520580700834	0.00820533623448778	0.0140504575643815	-2.57897631084432	11.8700152919687	7.20786167486397	7.5098102729159	3.29956480638066e-12	3.4563328619702e-11	13.4717320390977	10.0630066752194	7.20786167486397	6.87457674808765	1.15843511531919e-10	1.25837411358333e-09	11.3157139361764
281	CUTA	-21.164558800967	7.87775324019069	-11.2206364927511	3.59138859238633e-22	7.76463781718253e-21	34.3700282280384	17.542990517394	7.87775324019069	11.8649498939636	5.48513756641543e-24	2.43793604346337e-22	40.2942185594699	-4.50617217068076	7.87775324019069	-1.99910033203665	0.0472061635741385	0.0814715285942278	-3.84302226661629	8.94474989410825	7.87775324019069	4.21051071445082	4.13960086846724e-05	0.000161079132503036	1.62315437532323	15.2610136552072	7.87775324019069	7.16417031176925	2.33207516688019e-11	6.1136946125588e-10	13.2511144554597	15.659701459183	7.87775324019069	7.8149795169645	5.66564204375558e-13	4.06730390219674e-12	16.6160586498018	-28.9535566219226	7.87775324019069	-9.06669858425661	3.07941678511082e-16	6.45751384486772e-15	17.5753357348179	-18.7015453291332	7.87775324019069	-7.3374906152065	8.79588649527535e-12	1.19521205531415e-10	12.8735996839296
282	PCNX4	-30.4204655283381	5.40040125155243	-12.9277216279484	5.36577128078155e-27	2.29350744859766e-25	34.3011919935944	13.5292750767226	5.40040125155243	7.65189965193249	1.45842545706482e-12	1.39436973788454e-11	15.2098200029816	-11.304544179988	5.40040125155243	-4.00810214392067	9.17711952548726e-05	0.000329301850840579	-0.02102889190928	8.04357121433687	5.40040125155243	3.07627621063207	0.00244684085725634	0.0061925945107876	-1.95830815461643	8.46727858010859	5.40040125155243	3.35662178580948	0.000975337845366209	0.00387495334861304	-1.30842976916174	17.3931354512346	5.40040125155243	7.5731048686137	2.29555369560551e-12	1.52617383958135e-11	12.8272250742402	-33.9295782041324	5.40040125155243	-9.24002805870542	1.05457102249582e-16	2.42573078906461e-15	12.3847637418585	-24.2570223904695	5.40040125155243	-7.6015845868032	1.94890101601213e-12	3.05364322115609e-11	9.51388785396024
283	TOP2B	-22.3899888505178	6.30072978786116	-11.9425111934698	3.31095343735139e-24	9.39872685676644e-23	34.2791357500133	11.4245142876359	6.30072978786116	7.53791324829774	2.80912516076461e-12	2.56170853203477e-11	15.4172677749805	-1.55409132325599	6.30072978786116	-0.694253616779789	0.488479931318531	0.578432194644285	-5.11966243688407	-1.23315131930275	6.30072978786116	-0.556854431302084	0.578366280407969	0.664427373517794	-5.19251373314466	6.20746434949351	6.30072978786116	2.89840184286578	0.00425025456917849	0.0132557562129592	-2.16679527600355	14.4720756880371	6.30072978786116	7.22369160637197	1.67062063246413e-11	1.00471395017627e-10	12.2731398042139	-20.9993981995843	6.30072978786116	-7.76911580604074	7.39813575273046e-13	8.60621506334317e-12	11.6208169059243	-16.7570344846434	6.30072978786116	-6.63735106860585	4.19609780925897e-10	4.06351277431363e-09	8.28078103400819
284	GFPT2	40.9809118445473	3.70547370335165	13.1854603682593	9.98286652400984e-28	4.71901944668872e-26	34.1387248934955	-21.1517481971111	3.70547370335165	-5.68416528658288	5.67734216208989e-08	2.56111723252223e-07	4.32444556308779	34.724621891685	3.70547370335165	9.08552204678154	2.74196468439617e-16	1.20871724380823e-14	15.0464585188583	-30.2408795311997	3.70547370335165	-5.26725289043815	4.1857553527952e-07	2.38733572166581e-06	0.614753099032598	-20.1115221217724	3.70547370335165	-3.54480740685304	0.000508790245387999	0.00224794612972218	-2.20168577825235	-25.6220560650283	3.70547370335165	-4.86520157654626	2.6116004460218e-06	7.95603893386653e-06	0.321145044681933	38.5022625529859	3.70547370335165	8.95360126251627	6.17464347597665e-16	1.23227768547398e-14	12.7769777857981	44.0397146089489	3.70547370335165	11.4200092491271	9.87314916067981e-23	1.48844394643978e-20	22.6253440711262
285	GPR160	58.4065973419074	3.32725797987416	13.7850037928428	2.00541183481435e-29	1.33966313947239e-27	34.1060756000275	-52.9265065329559	3.32725797987416	-8.39254411355747	1.86128149607818e-14	2.38671912301703e-13	8.94743512527904	52.9933363963394	3.32725797987416	10.5068396802942	3.55751011859171e-20	3.33509099857219e-18	18.8874136240306	-43.0988322175223	3.32725797987416	-4.90271544732634	2.21065421513001e-06	1.11090353261218e-05	-1.00556705745984	-35.9469784061018	3.32725797987416	-4.00369148283013	9.33474536810422e-05	0.000531422468065967	-2.24685562115913	-29.3134800269124	3.32725797987416	-3.52907190248286	0.000537786176361048	0.00113007017959764	-2.59806855865239	70.8808284079587	3.32725797987416	13.474748551943	1.51337011095342e-28	3.06966490141752e-26	26.6908535560883	55.6884738793436	3.32725797987416	10.7131707819852	9.47187658124907e-21	9.60620501276496e-19	18.909021958723
286	TBC1D23	27.7512109510184	4.8634241876408	12.1499841441282	8.57138194984445e-25	2.59139124749227e-23	34.102557653031	-21.6868784326183	4.8634241876408	-8.32417186044648	2.8031051317179e-14	3.47846950494382e-13	15.6703407237729	22.9087953386241	4.8634241876408	7.82490648104655	5.34723932036995e-13	1.29964709930386e-11	12.4601475437667	-10.6838712735311	4.8634241876408	-3.03263784054399	0.00280819390796852	0.00700541396182845	-2.30222315753371	-17.8994842647402	4.8634241876408	-4.47679305449471	1.39186859807094e-05	0.000102021590539287	0.220385946509437	-9.50838428106782	4.8634241876408	-2.87700943779406	0.00453454904538975	0.00813433496548772	-2.49161228095872	46.1126837460562	4.8634241876408	16.4012434335966	9.76181957360647e-37	6.40605053900904e-34	44.5401504945008	10.8696204128724	4.8634241876408	3.26456888903646	0.00132796722179943	0.00319215736401517	-1.77797915993302
287	IFT81	-38.5611473330692	4.9932584184242	-13.5830263761997	7.47281686439279e-29	4.55555983274131e-27	34.0786591468105	25.1347001445524	4.9932584184242	12.7805130683456	1.40235593338817e-26	8.74004625300469e-25	39.4306492535233	-23.5852076063846	4.9932584184242	-6.36665999949994	1.76796091513948e-09	1.96760121038483e-08	5.25150605571155	6.16435537187172	4.9932584184242	2.04866439529683	0.0420471514676493	0.0751366365165938	-3.74974087347814	22.7623782733224	4.9932584184242	7.92944848527109	2.90238833499079e-13	9.6366203170111e-12	12.8271839623234	25.8565937298379	4.9932584184242	10.1780070945822	2.90084799524352e-19	3.72403454947488e-18	23.3545192410816	-41.8375357432467	4.9932584184242	-9.0828068391113	2.78827028561768e-16	5.93624872258605e-15	9.68591954864336	-29.0262716648165	4.9932584184242	-7.7736033105346	7.20772192229384e-13	1.2524820212634e-11	9.20241229969532
288	PPAN	22.992872133869	4.87399594059374	12.1390829990839	9.2024369982781e-25	2.76718024670594e-23	33.9376652451338	-2.31405013793259	4.87399594059374	-1.20183164639468	0.231116335117513	0.286354268610726	-4.80539719190049	12.5359542341636	4.87399594059374	4.97546684313674	1.59612028970983e-06	8.79324343308784e-06	2.64009066661004	-6.02224908972915	4.87399594059374	-2.2494793125981	0.0257777225910112	0.0491499356050797	-3.48650892696632	-8.74960941155649	4.87399594059374	-2.9580116090061	0.0035419387298371	0.0114301036939724	-2.45876669852156	-20.3784814358624	4.87399594059374	-7.20132365308698	1.8940312753134e-11	1.12812669019735e-10	8.63960903855454	15.7218472719498	4.87399594059374	5.43714525246023	1.87643999254339e-07	8.78085761611327e-07	3.22561899605348	15.7926337386166	4.87399594059374	6.17166974276388	4.87784656147375e-09	3.80540253425183e-08	6.20718461528892
289	DYNLT1	-20.1661039985016	7.68261270649082	-11.1803643945663	4.66006359097755e-22	9.84614951154271e-21	33.9098006421997	9.79107714894552	7.68261270649082	6.67278898784533	3.46747959292804e-10	2.29983367055322e-09	12.1462096143914	-2.9173577024614	7.68261270649082	-1.34476375332679	0.180510155318829	0.254553317246474	-4.73007591005473	19.5699434933833	7.68261270649082	10.013771996959	8.22919854994866e-19	2.13499858193552e-17	27.0845314185597	13.368001848857	7.68261270649082	6.60946080275479	4.87378708505099e-10	1.01629848076316e-08	10.7320533959292	22.6183079746965	7.68261270649082	12.1979515023058	6.27015767756223e-25	1.2491049830515e-23	38.7725163726229	-20.0518065101483	7.68261270649082	-6.98180267238179	6.42444461038403e-11	5.32474770233613e-10	10.020114973031	-21.3349366633837	7.68261270649082	-8.52200710396336	8.5423965395291e-15	2.24761735365535e-13	17.5021971395198
290	ATP5PD	13.2634766647774	8.37899606402735	10.7977128902281	5.5003173620806e-21	9.78652958395074e-20	33.9086983787092	-2.21028376350956	8.37899606402735	-1.84689201742899	0.0665178427576491	0.0943873128725939	-4.29363586245022	18.4890728488751	8.37899606402735	12.4970761050191	8.91446131380427e-26	2.36785072420953e-23	41.1010403092829	-4.31411615159374	8.37899606402735	-2.63731211557498	0.00913901863096895	0.0198703745560494	-2.6384298360036	-4.41843530136962	8.37899606402735	-2.49842191893557	0.0134337483686361	0.0344918059379757	-2.92946788573777	-0.363045495957499	8.37899606402735	-0.230632995487819	0.817879913772539	0.84929663218675	-5.58514889489968	11.3185978815353	8.37899606402735	6.67442284141023	3.43707665378294e-10	2.54946989026612e-09	11.0435032118005	8.76825773245113	8.37899606402735	5.45317092339698	1.73819425214119e-07	9.71021285773014e-07	6.16277193558495
291	SMPDL3B	59.0551551091252	2.89144336031701	14.1716653293012	1.62290024762298e-30	1.26608917220154e-28	33.8999076115064	-33.4071281184718	2.89144336031701	-5.90249376465753	1.92019044376863e-08	9.37079815865393e-08	3.16190926462214	44.0952862077673	2.89144336031701	8.68840143927733	3.11931262937672e-15	1.19117033268775e-13	11.9808315109558	-66.819531653541	2.89144336031701	-7.06025284894478	4.16123547212863e-11	4.41280826302918e-10	1.06022934624937	-21.0392565536945	2.89144336031701	-2.58215451630253	0.0106693746202622	0.0285780415999148	-3.6576090913674	-44.841248202502	2.89144336031701	-4.60156500417991	8.21778362600254e-06	2.32920716797979e-05	-2.07543132337833	43.0195915599856	2.89144336031701	7.06442668288012	4.06590612340258e-11	3.50806254545083e-10	5.29652171131395	67.8158665832594	2.89144336031701	13.7393884842424	2.69883347843015e-29	1.67267701585371e-26	27.3517478968834
292	PFDN5	-12.7783724675573	9.50839492637586	-10.6855342073174	1.13117694959912e-20	1.91493323971589e-19	33.8927737718591	5.3501092675697	9.50839492637586	5.29463480440588	3.68215948085379e-07	1.43379305997923e-06	6.23638633199159	-0.820178445582913	9.50839492637586	-0.562354405826869	0.574622468415433	0.658161049826857	-5.58680874569627	6.31110108262541	9.50839492637586	4.49450906378574	1.29233593673611e-05	5.57298017403481e-05	2.8557292022558	6.88817785148271	9.50839492637586	4.80425977166091	3.41732800419941e-06	3.02329192821956e-05	3.97754007547345	8.17197925812238	9.50839492637586	6.06767980934812	8.31779827193732e-09	3.60923210897444e-08	9.30244993563332	-15.5369354453688	9.50839492637586	-8.93211331462406	7.04492595443192e-16	1.37641320398673e-14	21.7948890674155	-18.0957670445688	9.50839492637586	-11.1219163273423	6.79959985028518e-22	8.82050417788157e-20	33.5389545622583
293	CCDC169	52.4473941923683	3.13981521096416	14.1596359963865	1.75477738976244e-30	1.35008941794412e-28	33.8040643182563	-36.285465611346	3.13981521096416	-7.16148838897324	2.36731411159787e-11	1.89317248953304e-10	6.21535526644931	48.0101983826438	3.13981521096416	11.1921262356404	4.31873794815556e-22	5.60230704065389e-20	20.5271284354866	-8.86428850440477	3.13981521096416	-1.43442106343164	0.15330675958353	0.225572436021349	-4.43521896413658	-7.124353496545	3.13981521096416	-0.950094297949752	0.343426048487499	0.462824474139471	-4.64916529468162	-31.3580199643439	3.13981521096416	-4.45912745083128	1.49844143318926e-05	4.09219403394355e-05	-1.45637796222353	52.5512811641283	3.13981521096416	11.0353504818633	1.18931108609511e-21	6.31807356022719e-20	17.7199079388591	38.9842020161881	3.13981521096416	8.04005840011095	1.51477517798586e-13	3.04483457398384e-12	9.07630921567148
294	QKI	-26.1310790015962	6.7001641049503	-11.627016077989	2.57638736160555e-23	6.43001731679453e-22	33.7997456621595	12.9362844122035	6.7001641049503	7.21806121237952	1.72427529556524e-11	1.40511433143359e-10	14.2419715803157	0.467564728641235	6.7001641049503	0.182523023516511	0.855391857509516	0.892648460637636	-5.3717570857316	-7.27233523011521	6.7001641049503	-2.58071314906354	0.0107122804234034	0.0228195914461501	-2.82227124871093	12.6063541776332	6.7001641049503	4.94465333175516	1.83295099290989e-06	1.76683082383616e-05	3.61618043320532	-15.8277288691576	6.7001641049503	-5.5793267550493	9.46847647406069e-08	3.55529260269949e-07	5.36328444081984	-27.1319698305781	6.7001641049503	-7.26252987876808	1.34287075344302e-11	1.26315903249665e-10	9.02208902660927	-17.9098231816688	6.7001641049503	-6.10563529085604	6.84982753870028e-09	5.18079159469426e-08	7.02641174122479
295	PDCD2L	23.001258603983	4.51235010792477	12.4728348388103	1.04418435789967e-25	3.58428329130115e-24	33.7754499080121	-11.6001204575088	4.51235010792477	-5.97303640920568	1.34560897912738e-08	6.75590178719401e-08	6.63460592064515	13.6224843072489	4.51235010792477	5.7204003839744	4.75081384336732e-08	3.76917850528648e-07	4.5934324053451	-9.97472548802908	4.51235010792477	-3.73166286183795	0.000259807406628673	0.00083963251110935	-1.00003280055286	-12.6813163911115	4.51235010792477	-4.14281276757643	5.4196359285819e-05	0.000332937546361562	-0.581775693909114	-1.01534533263059	4.51235010792477	-0.397086227522529	0.691806742961837	0.740884710039575	-5.04914272184955	25.9377443074942	4.51235010792477	10.2338806576225	2.03280451706463e-19	7.17657189632056e-18	18.7183111822019	23.6948137765715	4.51235010792477	9.42512052332706	3.33544070086949e-17	1.50648487687854e-15	16.1625070569988
296	EPM2AIP1	-27.4862047077675	4.7141175259177	-13.4035662194588	2.40702060199361e-28	1.27264084530051e-26	33.7584412041286	13.7984837828064	4.7141175259177	8.63572126998007	4.29446755283782e-15	6.08755781695791e-14	18.6196978439631	-13.6797053856713	4.7141175259177	-5.29414356803003	3.69065127064153e-07	2.36761964205158e-06	2.67073549317985	10.3357903109137	4.7141175259177	4.57133211975061	9.34566192521149e-06	4.16707451789206e-05	1.3863559996145	10.3111626097535	4.7141175259177	4.32773139986594	2.57711327742699e-05	0.000174455556571453	0.575691667037811	17.5789497981229	4.7141175259177	8.45389615130142	1.28756432766728e-14	1.0767666896144e-13	14.8839879523153	-23.8943557628111	4.7141175259177	-7.95676820533172	2.47261878162852e-13	3.0993859694211e-12	8.50296670567967	-17.8457049209952	4.7141175259177	-6.19318481481552	4.36501334657534e-09	3.44010884723751e-08	4.27065612241791
297	VENTX	67.5281902213583	2.40690543191057	14.8065928351094	2.65390757777714e-32	3.07630133705615e-30	33.5412449486551	-73.9466727817912	2.40690543191057	-9.08569071843937	2.73911348798614e-16	4.75974300186501e-15	6.05036642398765	53.7578407025493	2.40690543191057	9.76716402741327	3.90841604146969e-18	2.50477679767179e-16	14.0955259018836	-42.1477442715908	2.40690543191057	-4.15159120363041	5.23449129392438e-05	0.000198558262070794	-2.5959206763736	-51.7077949413058	2.40690543191057	-4.46964858436593	1.43406068305076e-05	0.000104770012967349	-2.69904093228751	2.7868198029974	2.40690543191057	0.401088212093339	0.688863702115162	0.738441766195517	-4.85130312679334	93.0864488956848	2.40690543191057	18.0150232162949	4.01836045894833e-41	6.40411846857537e-38	36.5288453357522	41.7373089226657	2.40690543191057	6.63275655809873	4.30097702077874e-10	4.15425970942058e-09	4.16187815138755
298	PDLIM1	29.4212556611726	6.80167706091643	11.0355666608378	1.18765263050631e-21	2.34089271129478e-20	33.5083258430144	-25.4568186359206	6.80167706091643	-7.78819736983858	6.62139956532259e-13	6.73366759806188e-12	15.6185593248347	27.2810207783519	6.80167706091643	8.10418812146086	1.03720902753669e-13	2.95181222224473e-12	16.8243450505478	-19.9053136288506	6.80167706091643	-4.76094420828251	4.13118383865679e-06	1.97207902884275e-05	2.63174931364845	-21.2453714196912	6.80167706091643	-4.41068528469682	1.83249312924553e-05	0.000129765300251312	1.15130760161939	-9.74457756686227	6.80167706091643	-2.49932684949901	0.0134007423727963	0.0219754052492893	-2.95722550818047	38.3577594153236	6.80167706091643	11.3816533952326	1.26600786587271e-22	7.93459761330108e-21	32.1251955197329	17.272069658741	6.80167706091643	4.76922682905429	3.98437697576229e-06	1.67545079312492e-05	3.09507701183458
299	MEST	-40.8004034057311	7.73701987410886	-11.239756958191	3.17345330238368e-22	6.88775195357828e-21	33.3142424288181	25.7991803987817	7.73701987410886	10.0564855909163	6.27695220903871e-19	1.57361076054013e-17	30.1823237551463	-7.93984264930157	7.73701987410886	-1.93947997525395	0.0541142515488965	0.0914556264625798	-3.92813530865463	-9.61942017129789	7.73701987410886	-2.30179228899197	0.0225716734197878	0.0437093540481085	-3.307224511153	44.8079875588159	7.73701987410886	13.6451718160364	4.98486787093025e-29	9.58813551174102e-27	46.9812419266377	15.94839079541	7.73701987410886	4.49507583652645	1.28926758010902e-05	3.55137509227068e-05	2.63677220810364	-31.0709032250383	7.73701987410886	-5.07756932533977	1.00501962499313e-06	4.07560848288745e-06	2.86959480879208	-35.5106501390747	7.73701987410886	-6.78001471119859	1.9406279181905e-10	2.0045967643827e-09	9.46942331187856
300	SLC25A5	11.7681962667975	9.32203186464818	10.5644292114947	2.46004866386712e-20	3.95451050347285e-19	33.2930497197992	-5.02323920975613	9.32203186464818	-4.78225908439034	3.76354426835885e-06	1.22301485166943e-05	4.08735305653524	16.4905198622086	9.32203186464818	12.723974016463	2.02816227076663e-26	6.13650078699375e-24	44.0431433860043	3.74143945113144	9.32203186464818	2.6779208869418	0.00814186545671653	0.0179613705823867	-2.56639523872207	-9.50412515374512	9.32203186464818	-5.98639248199951	1.25764077668457e-08	2.01583915297314e-07	8.37512418826476	-8.88722175572576	9.32203186464818	-6.23763051062718	3.46750592727699e-09	1.57441986669524e-08	9.78301858945401	13.8026978128276	9.32203186464818	9.47451128299436	2.4505516851398e-17	6.15728707194134e-16	25.498737819575	6.30794421499446	9.32203186464818	4.48810225095809	1.32751318637883e-05	5.01684861356444e-05	2.77864249953437
301	CUEDC2	-31.4437382540424	6.45738519324079	-11.7690714737191	1.02340154780201e-23	2.67378633894128e-22	33.2337313050606	18.8557530236665	6.45738519324079	9.49052189756017	2.21727366495291e-17	4.5367827417195e-16	25.6155233255622	-11.1698775429164	6.45738519324079	-3.51111134123513	0.000572778507168128	0.00167012990746671	-0.828135821575186	25.5162805755076	6.45738519324079	9.16475100144021	1.6808717986289e-16	3.42187217583954e-15	20.7901620099596	10.6227916148466	6.45738519324079	3.67705447800839	0.000317032526952269	0.00149418285442004	-0.263008630821547	14.222627229013	6.45738519324079	5.27067504013453	4.11932897985513e-07	1.41010230436526e-06	4.8828800370345	-46.4037697755204	6.45738519324079	-10.5252493638035	3.16192881297998e-20	1.29685580285311e-18	18.5571252093401	-23.0635425756284	6.45738519324079	-6.37554246644215	1.68736082626249e-09	1.44025993709138e-08	7.23266824142355
302	TMSB15A	-66.7555642411204	6.62781294279765	-12.5230390118392	7.52543166858055e-26	2.66519732364078e-24	33.2175794864967	54.4783238549326	6.62781294279765	18.34775154006	5.18551447505376e-42	3.21386663798332e-39	73.1824660612204	-12.2381119133883	6.62781294279765	-2.36547877745589	0.019144694083689	0.037234694420787	-3.20703655835935	27.3767948815917	6.62781294279765	6.36139178364074	1.81754061169267e-09	1.5154322170436e-08	9.3287409367339	27.8517249911843	6.62781294279765	6.81207882121378	1.62985203255567e-10	3.74899572684351e-09	11.4826782093164	34.7193986869889	6.62781294279765	8.72742909357386	2.46036096763162e-15	2.21353120604019e-14	20.4666492128442	-83.2827462214641	6.62781294279765	-9.30209829876222	7.17393226218145e-17	1.69920145046489e-15	11.6867134699994	-48.930567110183	6.62781294279765	-7.29035997179094	1.14794211464383e-11	1.51555529360552e-10	9.55048295651024
303	ARRB1	42.0992575141495	3.77725258529907	12.7788102287663	1.41802712807729e-26	5.49288563917715e-25	33.1526334642962	-39.8590161540066	3.77725258529907	-9.3023806577113	7.16135767195933e-17	1.37271660117489e-15	15.2219094359807	32.7131191178838	3.77725258529907	7.92175691020037	3.03620975215479e-13	7.7510196784986e-12	11.1980941811727	14.8307721388676	3.77725258529907	3.20119510398819	0.00163619993138017	0.00432956509356669	-2.12083954371081	-50.3118643177522	3.77725258529907	-6.40618767742638	1.43605251965177e-09	2.72459216143455e-08	0.944993320824858	5.01807351452042	3.77725258529907	1.08952894262511	0.277477536985432	0.337977879966096	-4.69282653902977	51.9134951166555	3.77725258529907	12.5149038959749	7.93564026994942e-26	9.7285717419292e-24	26.3101964301327	16.1880287164717	3.77725258529907	3.07533422761954	0.00245416518407806	0.00556024914573006	-2.55775950409368
304	EID1	-29.7031874343047	7.98316355984187	-11.0228737072144	1.28904982176941e-21	2.51850084267242e-20	33.0519049272686	20.2959242981951	7.98316355984187	10.164056872131	3.16995586143887e-19	8.2433630746415e-18	30.9111870272159	-6.31284808737519	7.98316355984187	-2.05402553115679	0.0415191127774457	0.0729084247041059	-3.75760973912584	17.3091393787313	7.98316355984187	6.18672747384002	4.51310000789202e-09	3.5606890868489e-08	9.21174088926372	17.2933072296427	7.98316355984187	6.15741690328652	5.24967900817619e-09	8.87354833563842e-08	9.07377946460409	19.8518698517727	7.98316355984187	7.57197822079003	2.31045510848559e-12	1.53425221370627e-11	15.7887528618365	-62.0398864390633	7.98316355984187	-11.6962720614043	1.64279678851004e-23	1.23831357923094e-21	23.7052971624038	-23.8984963344795	7.98316355984187	-6.7930000276103	1.80829826624997e-10	1.88184472558625e-09	10.6704482857869
305	ERCC1	-17.8686209907121	6.41208018601288	-11.5001007883457	5.87285484482708e-23	1.39994804805322e-21	32.9596909374064	10.9744427633536	6.41208018601288	8.61899084706122	4.75272221359611e-15	6.70308078569889e-14	20.8829494693263	-2.88182233013993	6.41208018601288	-1.51858940959908	0.130741267359171	0.19436961336073	-4.43944767398617	8.96144507398466	6.41208018601288	4.92704740517089	1.98320722812584e-06	1.00795716797138e-05	3.41004498828921	12.387185615212	6.41208018601288	6.92856441036447	8.61421884789519e-11	2.09368682934899e-09	10.859518241604	4.46603178823144	6.41208018601288	2.5472858867192	0.0117517281721226	0.0194744919025846	-2.85373638780554	-23.0986373908316	6.41208018601288	-9.35316083381859	5.22228035965536e-17	1.25559826923093e-15	16.4514130991238	-20.8995060483521	6.41208018601288	-9.28551369187508	7.95236620674744e-17	3.22605808736271e-15	17.6609540400072
306	PACSIN3	32.9024935986256	4.90933171160831	11.8065478509636	8.0203889322583e-24	2.12027153858468e-22	32.929040408465	-13.0145428190579	4.90933171160831	-4.21371116216928	4.08688914523753e-05	0.000110529297707321	1.12705440732358	23.2724452910591	4.90933171160831	6.48358902108783	9.53748313650341e-10	1.13191661564715e-08	7.77467986951244	-19.592151043422	4.90933171160831	-4.50140271736862	1.25548812385695e-05	5.43508944887396e-05	0.815995725144116	-22.5564560710663	4.90933171160831	-4.21182087512804	4.11794417406746e-05	0.000262513058319409	-0.612067335962784	-84.0970531470324	4.90933171160831	-13.6458439431907	4.96309094125281e-29	1.3671170997683e-27	18.2815642159099	40.408375221293	4.90933171160831	11.0260491549462	1.26290011354649e-21	6.67721026858987e-20	24.386610476943	24.9881169272054	4.90933171160831	6.75815441932565	2.18528041861246e-10	2.23046553980244e-09	8.49433809536338
307	GRTP1	35.9974581715023	4.19995741099777	12.3389483659691	2.50058320780199e-25	8.20485478418795e-24	32.8913161108237	-3.64492124534909	4.19995741099777	-1.12909833790511	0.260462389661205	0.318210034967048	-4.77956874847936	28.3221304905036	4.19995741099777	7.68618343518166	1.19640746204497e-12	2.72390237685176e-11	11.0609244355009	-48.1767469379388	4.19995741099777	-7.89424445599666	3.56688060938314e-13	4.96780525321826e-12	5.4856310447354	-9.46342128580497	4.19995741099777	-1.71474178462737	0.088232388395166	0.15955795153124	-4.22356200319739	-19.9563402420352	4.19995741099777	-4.1889275849904	4.51244730330932e-05	0.000113252783162472	-0.485276814892575	25.1098479030763	4.19995741099777	5.76332127762967	3.84343198933019e-08	2.02729679777624e-07	3.66338083335144	36.4936438308698	4.19995741099777	9.69015967021743	6.34468930286439e-18	3.38666764893565e-16	17.7352941454372
308	ADD1	-18.8835847373631	5.6947393390727	-11.9866857951589	2.48338770097878e-24	7.14037968869053e-23	32.7731979546091	4.08574250302626	5.6947393390727	3.12345089978454	0.00210483424013564	0.00411437618269698	-1.51740664023531	-8.32511868498727	5.6947393390727	-4.23269596892548	3.78717627111977e-05	0.0001485574489473	0.733243723186081	2.92374417246921	5.6947393390727	1.54162778154697	0.125041314240652	0.189687367646004	-4.37801603029656	5.75134091492036	5.6947393390727	3.00622420936845	0.0030501744742804	0.0101092532486845	-2.0795601660312	9.85841637773653	5.6947393390727	5.80040874698794	3.19770659789898e-08	1.27954142059401e-07	6.16701045967001	-15.2153120293122	5.6947393390727	-6.43966543020424	1.20349023347856e-09	8.19166384666674e-09	6.03252142207535	-15.4381278518137	5.6947393390727	-7.04858683060353	4.43954207238868e-11	5.21891795148242e-10	8.60893084230543
309	SESN3	-42.340730312324	5.61617269604448	-12.4477410073659	1.22990333801707e-25	4.18317123137756e-24	32.768804159828	1.59391746130352	5.61617269604448	0.605459706959776	0.545688788056418	0.604838958724034	-5.34978875425729	-22.3905106353415	5.61617269604448	-5.17634879775704	6.38602558884499e-07	3.88454206483941e-06	2.86902814905085	28.4477349274894	5.61617269604448	8.34261403923863	2.51032077355176e-14	4.0469853395583e-13	15.8189093758451	2.2015748678333	5.61617269604448	0.568536791745049	0.5704280033759	0.675694925213585	-5.09027612277071	4.39671619640048	5.61617269604448	1.20112455924106	0.231389728333551	0.288906973619372	-4.72000527159653	-37.1231286053945	5.61617269604448	-7.06164208473441	4.12926323671291e-11	3.55722476206712e-10	6.67387289888694	-30.3872494863789	5.61617269604448	-6.58108652716269	5.67364303084602e-10	5.35945483929874e-09	6.5280584638188
310	NAV1	-49.7424134649585	5.55664369814864	-12.7708741201611	1.49340454888206e-26	5.76485160807206e-25	32.7425033504075	33.1908634139545	5.55664369814864	13.2142753022746	8.27215969902529e-28	5.97881799414089e-26	43.8946215700454	-26.8620867720438	5.55664369814864	-5.56028703533021	1.03834551383925e-07	7.63598058826016e-07	3.78922951692187	22.2943669041639	5.55664369814864	6.01490368652312	1.08829212808469e-08	8.10479771756526e-08	6.82024849119168	-13.442605496576	5.55664369814864	-3.06221806812405	0.00255827431151789	0.00872786184076257	-2.05366055990997	42.515671537498	5.55664369814864	13.6499061688635	4.83348633842138e-29	1.33471221760963e-27	41.6986084236112	-22.7502545777271	5.55664369814864	-4.25633842825016	3.44329098650104e-05	0.000105647288903756	-0.00210478906805633	-35.5944620531483	5.55664369814864	-6.7869459750827	1.86884823482467e-10	1.93762740777918e-09	6.72004265722432
311	ZCRB1	-17.9056773354308	6.83286920900732	-11.2208766909683	3.58581180395985e-22	7.76463781718253e-21	32.6693027106985	12.8095220301249	6.83286920900732	9.62529924973062	9.53445556551354e-18	2.05340514071176e-16	26.4403603532203	3.02106443844435	6.83286920900732	1.59104579655604	0.113474973711003	0.17200092482608	-4.38847805165308	-3.80039503617289	6.83286920900732	-1.94344735257249	0.0536294880919089	0.0922007349596758	-3.89416495989188	6.93492902418686	6.83286920900732	3.63414547632344	0.000370144375563439	0.00170845289771854	-0.33573187118172	2.1173054127599	6.83286920900732	1.12916977255965	0.260432345605704	0.320081882513741	-4.893767680767	-18.134163039398	6.83286920900732	-7.44283390393936	4.83636297563451e-12	4.89161063972607e-11	11.0713332524802	-18.5581846894805	6.83286920900732	-8.37596913534301	2.05576288796337e-14	5.00744340133611e-13	15.644813807699
312	ARL6IP5	-30.7952792388892	6.32338343579262	-11.6593864066708	2.0877647198541e-23	5.22222045172475e-22	32.5932170451938	4.61844979384392	6.32338343579262	2.15379849743847	0.0326781834011561	0.0497350360195494	-3.61027509504983	-16.0170985352078	6.32338343579262	-4.88035124245598	2.44185542915928e-06	1.29412537613781e-05	2.8161777323625	11.2207046445361	6.32338343579262	3.83231916602455	0.000178994595963852	0.000601827520365502	0.0997435986734692	19.1716337343851	6.32338343579262	6.9376290421083	8.19526616539826e-11	2.00937119431171e-09	11.0887808070686	27.793882419932	6.32338343579262	10.8495217026239	3.94077117220579e-21	5.94901802396858e-20	29.3476847075477	-28.2507493605676	6.32338343579262	-6.9634228529486	7.10998785579101e-11	5.84517498299223e-10	8.03924787549342	-26.7873425167273	6.32338343579262	-7.39129002871596	6.48393913840436e-12	9.09872012931308e-11	10.5746488792639
313	PPARGC1B	47.9404522486439	2.58188912986629	14.4344855842235	2.94925479634522e-31	2.65337794419575e-29	32.5661523214728	-37.7700160007186	2.58188912986629	-8.35803319392447	2.28897387993705e-14	2.90179461415656e-13	8.48917209798913	37.4203809160479	2.58188912986629	8.74295391516047	2.23850048740521e-15	8.6112798060319e-14	10.264424024906	-14.3292642458924	2.58188912986629	-2.63356299581648	0.0092364103398712	0.020054767176256	-3.47821536354837	-39.231165422893	2.58188912986629	-5.3140662340602	3.36109923276547e-07	3.8816172920012e-06	-1.37087090934993	1.63562759076673	2.58188912986629	0.315047455323106	0.753115708663519	0.794027222074014	-4.85571616957835	59.0814524642907	2.58188912986629	14.3275765424217	5.89911485038077e-31	1.60513476270361e-28	25.1985541721158	48.4124669578282	2.58188912986629	12.0096998304074	2.13775380847668e-24	4.39689864172382e-22	20.1553427075473
314	POU5F1B	59.303484865119	2.38982467744573	14.9082096559011	1.3768992421037e-32	1.63411573882009e-30	32.5652467066114	-37.278805771676	2.38982467744573	-6.96744958846633	6.95387630515673e-11	5.14439284219685e-10	4.81999841977254	41.2650313021353	2.38982467744573	8.21667015748666	5.32208578505895e-14	1.60902951268612e-12	8.61552148049903	-27.8453970265466	2.38982467744573	-3.7182952334206	0.000272835811298488	0.00087665792363074	-2.67472059732584	-22.292386488274	2.38982467744573	-3.15280060181695	0.00191496708496774	0.00682972276211641	-3.13747637047715	-24.2476058358068	2.38982467744573	-3.32770646980003	0.00107536757171809	0.00215266474611288	-3.01856338040851	64.403451460101	2.38982467744573	12.4967312891378	8.93453770044161e-26	1.08340981071877e-23	18.6069071808594	58.7801383745882	2.38982467744573	11.8356482432515	6.63718220229709e-24	1.23407341081377e-21	18.0022808934202
315	BOD1L1	-16.6897830968611	6.76444288125362	-11.2182872084231	3.64639148484358e-22	7.85311648743532e-21	32.5402597910359	3.2618405649282	6.76444288125362	2.54021864151036	0.0119827207794766	0.0200058714480457	-2.85991839049807	2.48227499613014	6.76444288125362	1.40005892548831	0.163335531614104	0.234272459589476	-4.60951701672419	5.0678989007132	6.76444288125362	2.83095561870957	0.00520643296741401	0.0121068110920089	-2.27643966905021	6.14012728944957	6.76444288125362	3.44976021279464	0.000709115937443836	0.00297625936723982	-0.825596660791973	11.9131698578522	6.76444288125362	7.21828534925836	1.72210721679012e-11	1.03233896348794e-10	12.736375680736	-12.3313338413475	6.76444288125362	-5.79114400193959	3.34828958799727e-08	1.78383565633704e-07	5.6853583527448	-15.8216462529986	6.76444288125362	-7.7010358689441	1.09790876026923e-12	1.82265924547076e-11	12.9440338303831
316	GNAI2	-19.6408512125745	8.11603583772746	-10.7540500274713	7.28344965137227e-21	1.26564118864033e-19	32.4959289786404	12.2124085195796	8.11603583772746	8.10565963922209	1.02821934456095e-13	1.17408546652221e-12	19.5328224731157	-0.716314267519716	8.11603583772746	-0.330459907597802	0.741463302483059	0.800131998694236	-5.50984837729616	2.59312184006181	8.11603583772746	1.18229808877199	0.238754327261535	0.326374620135974	-4.95129603705835	9.63480130091045	8.11603583772746	4.45555600092945	1.52092118147408e-05	0.000110464822269042	2.43922241077827	16.808198925645	8.11603583772746	8.57072670458125	6.36495643250012e-15	5.51300108392634e-14	20.5955789382581	-20.9873007694685	8.11603583772746	-7.41918508094075	5.53333088394859e-12	5.54127821735462e-11	12.5864851906816	-16.8280880903073	8.11603583772746	-6.78470377244931	1.89177720809171e-10	1.95776127397692e-09	10.8878224533091
317	CHEK2	29.6199634761382	4.8176764076445	11.8158209056171	7.55091902757358e-24	2.00566792075264e-22	32.4800801270111	3.41855391699059	4.8176764076445	1.32444087032907	0.187151533125442	0.238026947015793	-4.67646585221471	21.1735536114245	4.8176764076445	6.7159009967984	2.74741036107228e-10	3.67507314006264e-09	8.56504755961333	-25.0084314500923	4.8176764076445	-5.82238224104829	2.86656947055308e-08	2.00121708469901e-07	3.48182092981169	-15.3231712926086	4.8176764076445	-3.30776498520281	0.00114984545110108	0.00445096316880071	-2.17869348153656	-61.4625869070361	4.8176764076445	-12.7524933482086	1.68373200981855e-26	3.8889677642931e-25	19.6163430883442	33.4029291321298	4.8176764076445	9.86776618830923	2.07238759251474e-18	6.16521492855851e-17	19.1311129999373	20.1687783035172	4.8176764076445	5.97897651674969	1.30576458682484e-08	9.29024855269001e-08	5.60711423089307
318	NUCKS1	-11.7934752936791	10.1428389690916	-10.3591244138305	9.14706854192484e-20	1.34269337702255e-18	32.4484583865468	11.5762977706083	10.1428389690916	12.1258882646721	1.00286874852688e-24	4.78119818742133e-23	43.7415671008691	7.14322375953227	10.1428389690916	5.47423837064915	1.57148440050287e-07	1.10748452128933e-06	6.80721383657941	-5.52334387281021	10.1428389690916	-4.07231344256193	7.15091906944517e-05	0.00026241991164056	1.41675782971069	5.26082088639853	10.1428389690916	4.00175220318445	9.4048637419341e-05	0.000534763811952175	1.19028500545101	-10.8407186295061	10.1428389690916	-7.84686968302389	4.70439536525539e-13	3.41903809086574e-12	17.852222670858	-12.8172879902795	10.1428389690916	-8.2178327812299	5.28540445686551e-14	7.54980436885937e-13	19.1509747854012	-7.26206154403027	10.1428389690916	-5.22799311200306	5.02647561968506e-07	2.56520411771301e-06	5.70446757960771
319	NKX1-2	78.8095216654408	2.23537208103985	15.0549740477227	5.34327656510406e-33	7.7415056312079e-31	32.4062674144233	-95.3565927998203	2.23537208103985	-7.21015663685984	1.80248507501098e-11	1.46350243790557e-10	-0.492713136645471	69.5837640273624	2.23537208103985	11.6855990873973	1.76079135284428e-23	2.93184900482548e-21	19.5086184940716	-55.992606499448	2.23537208103985	-4.89236113628519	2.31493148234137e-06	1.1549810204383e-05	-1.98818192782548	-50.036583156585	2.23537208103985	-4.51427738253723	1.18936133104778e-05	8.94104784984439e-05	-2.25008162822448	-36.4810779006105	2.23537208103985	-3.38429786183639	0.000887797487650053	0.00180110361378869	-3.23176046286227	82.9666051764142	2.23537208103985	13.4393452072043	1.90622698131777e-28	3.7308540708037e-26	22.9800300805123	80.2289517192079	2.23537208103985	13.8025572347755	1.78887915181516e-29	1.17392563633235e-26	25.6995529895453
320	NIPSNAP1	-19.2281149673087	6.68338377850653	-11.268114847703	2.64132823827032e-22	5.76646924190679e-21	32.3563827922536	13.5620661869715	6.68338377850653	9.88122815921872	1.90347727021584e-18	4.40564158226719e-17	27.7665223807305	-3.85155087979574	6.68338377850653	-1.84632955475316	0.06659987178276	0.109456123984748	-4.02923404573255	5.25288856672673	6.68338377850653	2.65737673211413	0.00863334541297037	0.0189163524932873	-2.6334505781928	7.6046422102671	6.68338377850653	3.92991672236737	0.000123859585322752	0.000678867869944907	0.500936821621131	11.1881153762202	6.68338377850653	6.01000986547222	1.11567945934825e-08	4.7560260024796e-08	7.70400023118622	-16.1170913442546	6.68338377850653	-6.25205682987513	3.21721518806381e-09	2.04043505617054e-08	6.69362855556416	-12.1257424284149	6.68338377850653	-5.39362564156361	2.30820176658012e-07	1.26157386114822e-06	4.62244342825591
321	RRS1	20.8380873124684	5.24149998992172	11.533767075409	4.72025928124613e-23	1.14228226771327e-21	32.3291833630047	-0.654870803225285	5.24149998992172	-0.355911085896034	0.722352668910132	0.765659513003462	-5.37296685985952	15.4179153626499	5.24149998992172	6.62009218392245	4.60361614049366e-10	5.86277872869261e-09	8.52205075242099	-5.81959494557289	5.24149998992172	-2.20055442382742	0.0291286688736678	0.0546609638275254	-3.54543837346025	-12.8909838481579	5.24149998992172	-4.41027714322195	1.83559080046869e-05	0.000129853208433917	0.602097753713757	-26.629768233321	5.24149998992172	-9.10634087189949	2.41142125161317e-16	2.36395566634416e-15	14.5563468204605	16.4757377078813	5.24149998992172	6.29738649459582	2.54074854579612e-09	1.63936326066521e-08	6.55529579280087	25.5826033077381	5.24149998992172	11.2376975240163	3.21602841375527e-22	4.48475162298172e-20	26.7996602201313
322	MRPL34	13.9294890666748	7.08572148170013	10.7790297829509	6.20267967471217e-21	1.09316104978024e-19	32.3142475014781	-2.35203049632311	7.08572148170013	-1.79792735992764	0.0739801215904677	0.103930647469374	-4.24702501463823	14.9222447044362	7.08572148170013	9.15178674201209	1.82116894844074e-16	8.29263705665504e-15	21.8036031053014	1.45577364106247	7.08572148170013	0.825638390347345	0.410177510213181	0.506580350264391	-5.13880702252218	-0.603693322528172	7.08572148170013	-0.307641252390762	0.758735520943401	0.827657521428042	-5.29341575942559	1.67297359502591	7.08572148170013	0.984997386940711	0.32603860465331	0.389890306947404	-5.04733822512808	11.0917789366935	7.08572148170013	5.92999330557828	1.67215583214177e-08	9.43024450476184e-08	7.0022730097812	4.13839818268794	7.08572148170013	2.30499480848977	0.0223872870957279	0.0398265946164792	-3.30162911879474
323	CBR1	27.3040878198302	5.56311220274669	11.3394008365584	1.66470961848914e-22	3.70688632811673e-21	32.3042792029965	-1.79082731416927	5.56311220274669	-0.727450936857836	0.467960029222948	0.532004696424254	-5.24744154238004	16.1128303532468	5.56311220274669	5.11223175558989	8.57735695292038e-07	5.07633921309176e-06	3.62188053756696	-1.57581213075148	5.56311220274669	-0.46265706969233	0.644207527859556	0.72045901677047	-5.1396635886699	-1.93107557930507	5.56311220274669	-0.50937190481067	0.611158469017629	0.709699581592658	-5.05567965217707	-5.23927940288654	5.56311220274669	-1.60156050043031	0.111127245150179	0.150691400664414	-4.31562318711339	17.2012685020625	5.56311220274669	5.12173402483443	8.21168933183259e-07	3.38792922285223e-06	3.38124729692009	27.3381654495899	5.56311220274669	9.05833488714748	3.24230990853291e-16	1.1556296913608e-14	18.8831936169374
324	CBR3	85.7446266298056	2.05503275146392	15.0509322486662	5.48429378378624e-33	7.84394633998965e-31	32.3042475296036	-45.1380515616469	2.05503275146392	-5.07230938655008	1.02941525536687e-06	3.72137284150123e-06	-0.204533977828055	60.3203524080334	2.05503275146392	8.48247877289004	1.08407049114735e-14	3.69843743096019e-13	9.19074160060587	-34.3376876658335	2.05503275146392	-3.05251085809674	0.00263793250210546	0.00661618142839221	-3.44224015985706	-30.3406176098174	2.05503275146392	-2.27147888797723	0.0243839761372631	0.0566488208636625	-4.14372813197704	-54.9611146283285	2.05503275146392	-4.07800944490265	6.99343426036969e-05	0.000170607375046325	-2.97549414875257	105.839794323391	2.05503275146392	17.0844158243433	1.31508316591986e-38	1.33373343627291e-35	33.9780302030032	54.0805202990624	2.05503275146392	7.07927577904223	3.74390877944741e-11	4.46229127601659e-10	4.91518071013664
325	GALNT3	65.5410125178435	2.54482216841289	14.5276754464963	1.612436528624e-31	1.55071913045942e-29	32.268256046709	-55.6477649265064	2.54482216841289	-7.0080159466988	5.55817619340659e-11	4.16994039096462e-10	2.48512677538671	65.7844830732013	2.54482216841289	12.7961525956244	1.26628581634434e-26	4.41458892723047e-24	23.4647702328558	-49.1937545602281	2.54482216841289	-5.56603963478638	1.00982681346601e-07	6.37556758971521e-07	-0.49464257777588	-50.7506488461403	2.54482216841289	-5.00722731210135	1.38315223425618e-06	1.37403796307765e-05	-1.82417046775709	-44.3835458719936	2.54482216841289	-3.77559325312543	0.000221014748282653	0.000495108540530378	-3.32199276044961	76.6965366479274	2.54482216841289	13.7423352998913	2.64754524786582e-29	5.57283297833795e-27	23.4226638711802	68.0461535436478	2.54482216841289	12.6764807707294	2.76506368111099e-26	7.52367083572543e-24	21.9541055991938
326	ARHGAP5	-25.9057999648505	5.35756465215345	-12.1970048788821	6.30896553405971e-25	1.96052421999917e-23	32.2662485348065	9.37741528915332	5.35756465215345	5.38562510991428	2.39749170361774e-07	9.70831849203611e-07	5.51324971177817	-10.2646802802383	5.35756465215345	-3.83771741918451	0.000175417259907609	0.000585213801294643	-0.450823524654105	-3.5819165500677	5.35756465215345	-1.33644093454607	0.183208323885669	0.262539763810985	-4.55198207124368	14.5168079399562	5.35756465215345	6.20396669224134	4.12831571320065e-09	7.17098113081905e-08	7.06943464937056	-4.82510751683444	5.35756465215345	-1.84663550550143	0.0665552417954726	0.095301023934064	-4.01369332748443	-24.4062962797757	5.35756465215345	-7.16915045222863	2.2680076327663e-11	2.05706448383259e-10	6.82973435134268	-16.0259084235388	5.35756465215345	-5.55443837176395	1.06814627269844e-07	6.24540870976088e-07	3.69310046921426
327	TCEA1	18.2645923651034	7.01198147767591	10.7706128492728	6.54767757687665e-21	1.14671728489224e-19	32.2134331401657	-4.38021178991566	7.01198147767591	-2.48259959040384	0.0140226742041326	0.023073296964794	-2.97766191694255	20.1599263297755	7.01198147767591	9.43973926902152	3.04470582104016e-17	1.64887078347204e-15	23.1196824361663	-3.52361172561151	7.01198147767591	-1.48125111062994	0.140408556909504	0.209327523838357	-4.51712095379123	-1.46074762596879	7.01198147767591	-0.565550936494629	0.572451930888962	0.677085850402593	-5.20020032612568	-3.90794664292776	7.01198147767591	-1.66897114816841	0.0969813831464031	0.133686434002381	-4.2902580685556	23.3968273047727	7.01198147767591	10.412055626204	6.52302586423331e-20	2.50934057039265e-18	27.0346881313718	5.14752220323995	7.01198147767591	2.18244771552502	0.0304614464447896	0.0522888135725403	-3.51497762985659
328	CADM1	-72.2277588759161	5.29555689099738	-13.4845119606197	1.42005916011674e-28	7.84266336151602e-27	32.2051449351217	17.1648265542631	5.29555689099738	4.93571737614373	1.90778003780209e-06	6.57903990779603e-06	3.9861562799635	-53.5510543334032	5.29555689099738	-7.26682991578511	1.31074485516465e-11	2.40109517310622e-10	6.64644837848463	86.1833302437005	5.29555689099738	23.2011535590677	2.52406526594541e-54	8.53287033542029e-52	77.6095063596651	11.4179663994842	5.29555689099738	2.29471450391432	0.0229839099632138	0.053980736747287	-3.36364158610313	53.5653369554702	5.29555689099738	13.901763225328	9.38034059111043e-30	2.76844126017005e-28	42.5638615595213	-54.2269529629767	5.29555689099738	-6.24752924884385	3.2937929260864e-09	2.08544573685698e-08	2.69326965088061	-48.0334784676275	5.29555689099738	-6.01494416529116	1.08806836798017e-08	7.86171678315202e-08	2.8568481742635
329	TPGS2	-17.6293730265126	6.91230071828718	-11.1009413546045	7.78648417787111e-22	1.58514630453157e-20	32.1728924968982	16.3149001367092	6.91230071828718	12.5777720623911	5.26548903099766e-26	2.98181703704619e-24	42.4161501439294	0.164633241886694	6.91230071828718	0.0866873888311306	0.93102300115879	0.949744261760872	-5.3946257016916	7.96237726436421	6.91230071828718	4.19812225461976	4.34984115238281e-05	0.000168052528956463	1.27331659041209	12.0421312752558	6.91230071828718	6.56384173529226	6.22150212356079e-10	1.27352436129255e-08	9.84909867536924	11.9748316630163	6.91230071828718	6.9144809874952	9.3073930267436e-11	5.03312053351195e-10	11.6355501505111	-24.1441603957561	6.91230071828718	-9.57188997016438	1.33263532303487e-17	3.47357001490118e-16	18.5184645370883	-16.6121832250222	6.91230071828718	-7.60386488479163	1.92349866217348e-12	3.02233113735315e-11	12.7460232620635
330	CPE	-66.6352447316446	5.26385521820784	-13.0321374894134	2.71462922329291e-27	1.2017620482165e-25	32.1578714926113	22.5066781008298	5.26385521820784	6.39950605085663	1.48749989721614e-09	8.7951677602948e-09	9.66619814306124	-52.6178506103085	5.26385521820784	-7.17916953082476	2.14433660947708e-11	3.74369627782885e-10	6.5699243015999	11.4111961629382	5.26385521820784	2.25343745293972	0.0255219482894408	0.0486872187272574	-3.43163468783893	47.1156984390759	5.26385521820784	10.8538667674541	3.83205360482079e-21	3.42003120123046e-19	27.1019607260015	60.897847648658	5.26385521820784	15.6281940489277	1.34414888080857e-34	5.78970073911211e-33	49.7422479810618	-51.2070794719374	5.26385521820784	-5.6859620131866	5.62750039178964e-08	2.88380314059739e-07	1.3644158123495	-38.6596152663853	5.26385521820784	-4.67814060982745	5.91741948670435e-06	2.39879112622361e-05	-0.0705762869474231
331	FADS1	-25.0781826378905	6.93094610068922	-11.1403947361811	6.03418013791755e-22	1.2489297517367e-20	32.0585121817917	25.47009686519	6.93094610068922	14.9873542330369	8.26301265000478e-33	1.09740677527921e-30	55.9165237647873	-0.0913970287006673	6.93094610068922	-0.0347864250165668	0.972291249054454	0.979756225675322	-5.39847477133816	10.2776369293087	6.93094610068922	4.10844144135459	6.20659199052174e-05	0.000231320199485943	1.09513572487039	2.31711489012025	6.93094610068922	0.89020503890752	0.374625950959431	0.492670883991914	-5.08744102052223	9.6429901441366	6.93094610068922	4.00471901759092	9.29779503972151e-05	0.000221400643464532	0.84432794225027	-35.5607972270597	6.93094610068922	-9.21389320155164	1.2400059223891e-16	2.80598500409185e-15	15.659695195366	-19.9267659264035	6.93094610068922	-6.69045731082594	3.15229736901748e-10	3.1399133436392e-09	9.35006316749576
332	PDPN	37.7200738871056	5.34746432881412	11.3644213802741	1.41558169620693e-22	3.18391721832349e-21	32.056089366855	-33.4248893019388	5.34746432881412	-8.06680342549225	1.29365199364421e-13	1.45630490828403e-12	14.6015526323529	38.6375786128621	5.34746432881412	9.7389133092292	4.66922072032551e-18	2.92639473909839e-16	22.0666313779915	-11.5925958723136	5.34746432881412	-2.31240429275531	0.0219657397284203	0.0427213724564605	-3.38102127698911	10.4194099005202	5.34746432881412	2.0303886049391	0.0438904978511319	0.0910285172015668	-3.78642359312517	-11.9137579884816	5.34746432881412	-2.3504658680748	0.0199083240160488	0.031579306515433	-3.32938990100513	44.7113555429198	5.34746432881412	10.3727221453936	8.38640496348212e-20	3.15012571624938e-18	23.3772660093654	36.6929224077169	5.34746432881412	8.79639273027676	1.61618359293046e-15	4.87301193587357e-14	17.4743410048441
333	ZNF618	-31.478921071784	5.02851906056651	-12.8020856065345	1.21819272397052e-26	4.81920497468619e-25	32.0529412083125	10.6099673408829	5.02851906056651	5.77850626326795	3.56493272520907e-08	1.66194690691318e-07	6.94257561462363	-16.6782471961974	5.02851906056651	-5.52210123266466	1.24861075561732e-07	9.02754477619364e-07	3.54514379874575	8.11416461494569	5.02851906056651	3.15807638303013	0.00188256798890506	0.00489783779949273	-1.80214898238708	12.4671671561803	5.02851906056651	4.80712055628955	3.37463866219327e-06	2.99026758661065e-05	2.27893927413567	11.6598380853337	5.02851906056651	4.73811431501939	4.563421544933e-06	1.34078300645964e-05	2.27973490048777	-23.3464207112398	5.02851906056651	-7.05989372819154	4.16954004062802e-11	3.58915036213319e-10	7.20768635735697	-20.4467182092697	5.02851906056651	-6.57506164778694	5.85942697693052e-10	5.50311707503899e-09	6.37122297414827
334	DPPA5	104.055049389138	2.0091806260412	14.9094892361297	1.36557444234328e-32	1.63411573882009e-30	32.0070362145097	-69.6089532894343	2.0091806260412	-4.92104125832343	2.03714582488063e-06	6.98199656601179e-06	-1.65035050114512	77.5396710845348	2.0091806260412	9.32871466576737	6.08003863689891e-17	3.01461826814419e-15	12.1825918383837	-35.3873035915964	2.0091806260412	-2.35104137960962	0.0198785633546518	0.0391603836808222	-4.03807366506948	-38.9878277804097	2.0091806260412	-2.38604154371314	0.0181407373096211	0.0444103720487455	-4.08237263701205	-29.4151878749638	2.0091806260412	-1.96752742697189	0.0507650589717522	0.0745766391741991	-4.2431760456188	118.712884130592	2.0091806260412	15.6488955181131	1.17730124564478e-34	5.71042291148401e-32	30.8912126197817	68.194307121531	2.0091806260412	8.04827950248516	1.4430876936336e-13	2.92179424867087e-12	8.48636284304639
335	CR1L	75.9094272845527	2.5002245479698	14.2503852511736	9.73470852354951e-31	8.03666840028201e-29	32.0052553783362	-70.6612818203005	2.5002245479698	-6.72661418641176	2.59267779537682e-10	1.75296445364993e-09	1.2004499783877	59.9333269421941	2.5002245479698	9.63598986982702	8.91584737162944e-18	5.29070177010096e-16	14.3682489064748	-44.2029616349885	2.5002245479698	-3.71368459967188	0.000277470990047259	0.000889246298468031	-3.00111150501322	-58.3545308278165	2.5002245479698	-4.66385213527836	6.29316481428912e-06	5.12082761985481e-05	-2.27073855708833	-52.2054225991296	2.5002245479698	-4.44867905633656	1.56512371502582e-05	4.2607418655022e-05	-2.26157543429525	106.603280583849	2.5002245479698	18.6110994236362	1.03471122591962e-42	2.88580960908982e-39	40.205566377331	48.9543596963489	2.5002245479698	6.9529547768204	7.53218358681852e-11	8.50496357232261e-10	5.36492846731164
336	PHIP	-16.7138003310183	7.17871692775684	-10.9393906154128	2.20868605419312e-21	4.16922193241597e-20	31.9668378942344	12.3914516312096	7.17871692775684	9.8125128471631	2.93688840442868e-18	6.65933476418828e-17	27.9052029854292	1.26187344403838	7.17871692775684	0.687757298669308	0.49255193956393	0.581933566234114	-5.23926467611311	7.41643738550555	7.17871692775684	4.04159665416609	8.06022304412643e-05	0.000292561355421697	0.882633760397016	2.31430875692498	7.17871692775684	1.20773667594209	0.228842210585378	0.339309370187464	-4.81412522069391	8.08880541054529	7.17871692775684	4.75372724326368	4.26335454819134e-06	1.25792074423757e-05	3.30990722769965	-19.9030511188129	7.17871692775684	-8.46642094286093	1.19410464657737e-14	1.91675272477945e-13	15.4299952962773	-13.8968261147341	7.17871692775684	-6.75972210807611	2.16676696806098e-10	2.21359453257219e-09	9.98175935613087
337	GPR161	-38.8375796333586	4.52788945188762	-13.9041154695201	9.23789195551835e-30	6.44112016598517e-28	31.9528636075446	25.9387195905465	4.52788945188762	13.9011236361545	9.41945197025776e-30	8.61339394919636e-28	43.0284596015014	-26.8074832297755	4.52788945188762	-7.26199063534386	1.3469539862279e-11	2.45532984809779e-10	6.48009571472346	23.3091810200567	4.52788945188762	9.07439834148643	2.93665981965395e-16	5.78822914276668e-15	16.9234171180345	13.9861900808976	4.52788945188762	5.17520420592527	6.41988339372628e-07	6.91314856567668e-06	3.11077837075098	19.9797578279518	4.52788945188762	7.80134077773546	6.13392223371726e-13	4.38654079739422e-12	12.2450470364018	-49.3392340929472	4.52788945188762	-11.3931174547558	1.17534873234362e-22	7.45010821478716e-21	13.6020453624366	-34.0469018432657	4.52788945188762	-8.92178092115829	7.50577470454214e-16	2.49209591082953e-14	10.3075572309682
338	MAP1B	-31.8476687358077	8.46268044716793	-10.6368845327701	1.54581547003706e-20	2.57774549831592e-19	31.9500741059649	19.749290485843	8.46268044716793	8.77060490162754	1.89145205431886e-15	2.83997834696921e-14	23.4769998799954	-10.5720998525063	8.46268044716793	-2.96453847891596	0.00347135371261054	0.00831217471944262	-1.89026848569413	46.4541160802728	8.46268044716793	16.908310122468	3.97427679089939e-38	3.85539407645858e-36	66.0417237773042	32.8254718014417	8.46268044716793	11.0360572665358	1.18389741861814e-21	1.09153385141355e-19	34.1464974356739	76.7725906819591	8.46268044716793	33.3602363652984	4.14014680755497e-76	4.19886161682575e-73	135.280142364921	-42.7670433441031	8.46268044716793	-8.12891693357867	8.95978229372076e-14	1.22344346718175e-12	14.2721213309222	-45.9993371509553	8.46268044716793	-9.98738584243075	9.72637952115028e-19	6.20042799645443e-17	23.6560927390027
339	CRLF1	57.9182866409846	2.85575099806479	13.8201921494016	1.59489712311892e-29	1.08491904301919e-27	31.926852861008	-54.4144290410728	2.85575099806479	-8.8586916641429	1.10457058317102e-15	1.74047873246552e-14	9.17859417263975	48.2974071062911	2.85575099806479	9.52874160090994	1.74593196928208e-17	9.9885215637492e-16	14.134398791095	-38.1388732911102	2.85575099806479	-4.89254309798753	2.31305849249789e-06	1.15456288779895e-05	-0.867296818817082	-38.4162186459687	2.85575099806479	-4.26026771323435	3.38911927261104e-05	0.000223325544035728	-2.24882108994716	49.0865946991272	2.85575099806479	10.11439774012	4.34618472802783e-19	5.47864822891282e-18	16.6865852582147	81.1341735684768	2.85575099806479	16.3638654213056	1.23716818701146e-36	7.66769349683326e-34	32.9446403671773	26.4365628201219	2.85575099806479	4.26059097993674	3.38469904810421e-05	0.000116650301453971	-0.889987212215699
340	KDM6B	-45.0060812361634	4.81039726215987	-13.3649590322922	3.09603505084927e-28	1.58437463427864e-26	31.9063374581318	-9.57236299721073	4.81039726215987	-3.61126811734329	0.000401786919463979	0.000905156476886136	-0.459710454696252	-23.4537489354093	4.81039726215987	-5.68899239416407	5.54440417053861e-08	4.34363573922252e-07	3.51207142942145	37.4660267222544	4.81039726215987	12.3812535339694	1.89765333556693e-25	7.98876249493762e-24	31.1241636689723	-0.594600256985562	4.81039726215987	-0.15934482942768	0.873588176334488	0.913207430208728	-5.1022876488762	35.044470492672	4.81039726215987	11.7563490778842	1.11166430391249e-23	2.00675193761291e-22	29.0261717259988	-27.7391208269221	4.81039726215987	-5.44733440518178	1.78735249228721e-07	8.40628347552954e-07	1.55043423275713	-49.8925403275984	4.81039726215987	-8.88250753005028	9.54768069770293e-16	3.06956558684651e-14	8.02297739516989
341	CCDC14	-21.4331203479617	5.61316305079844	-11.9145185567834	3.97272814324488e-24	1.11356168758894e-22	31.8001529657855	20.2647973303769	5.61316305079844	14.5656192814197	1.26115782512917e-31	1.46557048928553e-29	49.0994340475397	-4.06152843865707	5.61316305079844	-1.87448289778462	0.0625959002568863	0.103828137746424	-3.97616441126176	6.13180812071003	5.61316305079844	2.9853572335638	0.00325475017638776	0.00797846472594636	-2.09174936359312	1.17999791050202	5.61316305079844	0.53587221784701	0.592754017518182	0.694545091842542	-5.093542500761	3.93948287153227	5.61316305079844	1.98681626647096	0.048564834934168	0.0716368238166836	-3.82075112681517	-23.4946825292447	5.61316305079844	-8.63803230866351	4.23471740712098e-15	7.30177857710072e-14	12.2756627481382	-14.6090363819593	5.61316305079844	-6.16989041994411	4.92281438783098e-09	3.83444747941374e-08	5.96744252365859
342	GRID2	57.0756182652582	3.43443579086888	13.0620386768618	2.23344129692444e-27	9.96650844339564e-26	31.7907923656834	-57.2115823415604	3.43443579086888	-8.14087555075957	8.34694962426989e-14	9.63960352053363e-13	7.36302277773074	62.2086601227506	3.43443579086888	12.7431834065738	1.78920216035649e-26	5.702954085982e-24	27.7256801583773	8.29779517291738	3.43443579086888	1.23479032123896	0.21862889012677	0.303021977668561	-4.56093272388515	-26.3248136443307	3.43443579086888	-3.10901991983689	0.00220444610123491	0.00770717688005737	-3.04217041190289	-14.1144775082423	3.43443579086888	-2.14974439629604	0.0330028650326528	0.0501607578071219	-3.7875161581616	63.1531731078037	3.43443579086888	11.3479917278943	1.57458914107411e-22	9.65171233946305e-21	20.1387678770447	49.7201567788716	3.43443579086888	9.50622339677877	2.00998779626648e-17	9.46136027643412e-16	15.7019685372582
343	HSPA2	43.6483127120468	3.39906085653555	12.9931611236982	3.50081239209943e-27	1.51376213357602e-25	31.7256591078249	-21.8573114983286	3.39906085653555	-5.31104468848293	3.40916937327653e-07	1.33855373725671e-06	2.75556632730101	25.3567630560599	3.39906085653555	5.56632477229839	1.00843331042236e-07	7.44053043060306e-07	2.7892302853176	-20.7044590386969	3.39906085653555	-3.37843562012769	0.000905702665281133	0.0025631707087459	-2.58304523983248	-30.1409453387165	3.39906085653555	-4.29528659401727	2.94108734077409e-05	0.000196471678884286	-1.79265247258408	-35.9519224012399	3.39906085653555	-5.57738150056809	9.55822220246083e-08	3.58666420755644e-07	0.533655191464298	30.325546477629	3.39906085653555	5.89347594058918	2.00911662886286e-08	1.11068905409287e-07	2.7133373687198	45.1452101768542	3.39906085653555	10.937473689633	2.23614926716248e-21	2.65388098132602e-19	19.8607409330659
344	TMCO1	-18.2491541480093	7.01742148553842	-10.9875962431877	1.61855024621735e-21	3.10148261628545e-20	31.7089370458492	6.10327801397878	7.01742148553842	4.46274239359387	1.4760135716598e-05	4.34584518486058e-05	2.69989544505014	-3.17516999635326	7.01742148553842	-1.54852672773237	0.123373011539638	0.184794483987137	-4.43214167128009	6.55291600963745	7.01742148553842	3.42177139387746	0.000780937127126516	0.00224829279747701	-0.834800089193485	11.7422884355029	7.01742148553842	6.19524564927555	4.31876420314843e-09	7.4501830504865e-08	8.46862337068966	8.98854301949533	7.01742148553842	4.99752801367881	1.44508094659609e-06	4.58904726451066e-06	4.13403611206899	-21.1562390958853	7.01742148553842	-8.6343284244678	4.33088208789296e-15	7.43312624192828e-14	16.1119659792305	-17.5337581470336	7.01742148553842	-7.96137589797255	2.40662714315471e-13	4.61311553419827e-12	14.6024887296514
345	GLUL	-29.1679638824158	7.38800442708443	-10.8879420885491	3.07697145278863e-21	5.68322740518377e-20	31.7077842865599	7.49672496120515	7.38800442708443	3.53662004653451	0.000523688529236156	0.00115300359821562	-0.295850195085817	-4.05240780236121	7.38800442708443	-1.24265215447928	0.215723787084704	0.295870982138794	-4.79683490404014	19.8410878639894	7.38800442708443	6.94022510499479	8.07902779820795e-11	8.3299107316828e-10	12.1233672092199	0.590376439700892	7.38800442708443	0.192215980358468	0.847804650261627	0.894045626081738	-5.45492256485904	22.8134102937635	7.38800442708443	8.55736386270815	6.90034723664528e-15	5.93983593919867e-14	20.0989922440055	-22.127865516732	7.38800442708443	-5.38365317566027	2.42001144152087e-07	1.10964437491191e-06	4.31123089502936	-18.3081545923901	7.38800442708443	-5.21594712336457	5.31587453358481e-07	2.69931253057224e-06	4.42424026847833
346	SLC25A19	35.5830019163615	3.62394634805647	12.715553339794	2.14273469274778e-26	8.07579332172102e-25	31.614522326182	-3.58150088217982	3.62394634805647	-1.17746498409299	0.240671588892043	0.296841597090064	-4.69794408024103	26.7333364856244	3.62394634805647	7.76008612346408	7.79650659089856e-13	1.83309785727778e-11	10.2609679544693	-15.4820474001031	3.62394634805647	-3.14966763221871	0.00193445066054874	0.0050222786988787	-2.72786661502431	-30.9833964240087	3.62394634805647	-6.28685932892168	2.68415829531638e-09	4.8769495020439e-08	2.73824467697696	-42.3931259272109	3.62394634805647	-7.8841828733504	3.78308718252919e-13	2.77841478658958e-12	5.08119664651573	36.0244751267216	3.62394634805647	9.47700186288073	2.41272085767512e-17	6.07591735625816e-16	14.1419075823431	33.215278515197	3.62394634805647	8.79891250696143	1.59152252609208e-15	4.8116599731933e-14	12.238365944256
347	SH3BGRL	-22.299192137803	6.47878144643382	-11.2890431102134	2.30664124808969e-22	5.09562173538389e-21	31.6075785228027	7.96741522172992	6.47878144643382	5.0085474769002	1.37492485442768e-06	4.87560765289102e-06	4.58441189144795	-7.29092501665162	6.47878144643382	-3.00661125274531	0.00304649427957997	0.00741905483147656	-1.9762554788333	8.80175774927265	6.47878144643382	3.97236562528699	0.000105307818934035	0.000373431032431053	0.543256457511984	12.617339430894	6.47878144643382	5.70647162176278	5.08801016253147e-08	7.07753633082307e-07	6.19322385047973	6.02297572444577	6.47878144643382	2.86968812904254	0.0046357690501459	0.00829989400151302	-2.17333702763704	-20.1447124995086	6.47878144643382	-7.12761855934987	2.86027454484877e-11	2.54256755556438e-10	9.66597496591925	-16.2404123415602	6.47878144643382	-6.176590039481	4.75558731082118e-09	3.71782284789917e-08	6.91697280733926
348	PRDM14	78.9633176861139	1.6752295566463	16.2840977534783	2.05213377810267e-36	5.45450000526041e-34	31.5155931099908	-65.1128348219147	1.6752295566463	-6.16923740863495	4.93941944401203e-09	2.66977535452511e-08	-1.20229304652022	67.6648476587549	1.6752295566463	12.1988342549558	6.23418327030514e-25	1.39097097127048e-22	18.0152913068784	-34.1406041059097	1.6752295566463	-3.16186386544728	0.00185962273884634	0.00484492089550905	-3.69805701220945	-34.7252728750854	1.6752295566463	-3.01818020077777	0.00293835968590557	0.00980674641359851	-3.86141151457846	-43.5550221994793	1.6752295566463	-3.76096599348636	0.000233277484913496	0.000520280612094156	-3.44176631974148	87.5941789210052	1.6752295566463	15.7177218002228	7.57921795618843e-35	4.02636931043991e-32	25.2178414148021	80.7979335249132	1.6752295566463	14.7255609938894	4.4805968484077e-32	7.14079120583375e-29	23.8145385837198
349	SCOC	-16.723492206458	6.58628318525319	-11.0804150869427	8.89048259304215e-22	1.78385294618666e-20	31.4694116581246	6.90241208114181	6.58628318525319	5.29583231052005	3.66153834868148e-07	1.42675940684214e-06	5.66546478099124	-2.57853729318077	6.58628318525319	-1.39363830653655	0.165263555660089	0.236672686385616	-4.59060541652425	4.69727758052937	6.58628318525319	2.55752893269772	0.0114240064901509	0.0240919123637284	-2.84658045612617	12.5655631375905	6.58628318525319	6.95837044850998	7.31076162701833e-11	1.816455606036e-09	10.9501059829545	21.8511949682301	6.58628318525319	13.5789168195933	7.67561720753947e-29	2.08851672115391e-27	42.0135960044205	-14.5461652831817	6.58628318525319	-6.46218597346072	1.06831981799192e-09	7.34782730549808e-09	7.50292326201869	-19.388061748352	6.58628318525319	-8.64787180695085	3.98942931863994e-15	1.10987714410841e-13	15.4137342185651
350	PMAIP1	40.077509232649	6.13332121882162	10.8388818347423	4.22016115200167e-21	7.5935673889888e-20	31.4354099184185	-9.13271678090597	6.13332121882162	-2.11870894764955	0.0355819744260483	0.0536712421169544	-3.63018096680701	39.3841235271321	6.13332121882162	8.82234164001745	1.3793973132744e-15	5.49591300960331e-14	19.6356936450608	-12.3203377020799	6.13332121882162	-2.17763507427878	0.0308244596209342	0.0573607458767543	-3.54088887653625	-14.2830619015532	6.13332121882162	-2.00437157378041	0.0466331079504418	0.0951250598455164	-3.84205035287313	9.544164248622	6.13332121882162	1.91163010079403	0.0576220300119196	0.0837783613727323	-3.9345645410132	36.5113458687398	6.13332121882162	7.78841972335513	6.61284197932704e-13	7.76556474961815e-12	14.6301005628819	41.6305375344755	6.13332121882162	9.39508698222202	4.02226022301129e-17	1.7666273640911e-15	22.3261828738058
351	FERMT1	58.8351500577806	2.78765659414473	13.8106641564006	1.6969331203587e-29	1.14733247822555e-27	31.3775936057178	-44.2627102898543	2.78765659414473	-6.97430890269547	6.69569908412995e-11	4.96987484913864e-10	4.43120583175604	54.4914515702883	2.78765659414473	10.522225757328	3.22375009239021e-20	3.07385948980387e-18	16.5697415083983	-30.7214802475043	2.78765659414473	-3.76419656840588	0.000230514948765707	0.000752985884460444	-2.50601448419067	-67.6661817184738	2.78765659414473	-7.26532163388433	1.32192592861059e-11	3.60572265515397e-10	1.27177698814721	-53.4225883354448	2.78765659414473	-5.02882115821652	1.25438569633177e-06	4.02355572980943e-06	-2.06364245870047	82.6622095777532	2.78765659414473	16.8516018240121	5.67815147703157e-38	5.27878815648035e-35	34.4339105954585	61.0227678847279	2.78765659414473	12.056542700994	1.57563368425454e-24	3.51555387630873e-22	21.3877620322122
352	NBDY	-19.5520275358368	7.00093138839941	-10.9189731775442	2.51935332022194e-21	4.71575597993221e-20	31.347230535894	9.28835586884206	7.00093138839941	6.28931656313004	2.649988431364e-09	1.50067365179172e-08	10.0739874582525	-2.22989606213137	7.00093138839941	-1.04040404599047	0.299643824153975	0.388881631254274	-4.96728731105751	14.5745863979752	7.00093138839941	7.28862490694202	1.1592317605404e-11	1.32368367662115e-10	13.135791574161	14.0198121676947	7.00093138839941	6.73440533301217	2.4855732318234e-10	5.50179662186941e-09	10.5425685248127	16.2100111554328	7.00093138839941	8.56956179292843	6.40993992092159e-15	5.54765630394113e-14	19.3543741746427	-39.9621536435754	7.00093138839941	-12.4797086057271	9.98394766476635e-26	1.1976443026681e-23	26.1770798609633	-18.9639239098443	7.00093138839941	-7.31734429029461	9.85723279531915e-12	1.31855262667363e-10	11.2301225290854
353	ARMT1	23.1052026797715	6.42482438851075	10.7774225920616	6.2671251503774e-21	1.10104012878126e-19	31.3341082521626	-9.60100005156372	6.42482438851075	-4.16938543090536	4.87757800615542e-05	0.00013023997184459	1.46698355435823	13.7527929157947	6.42482438851075	4.87831363802943	2.46404779162295e-06	1.30477784709434e-05	3.330955716633	-9.4698650068905	6.42482438851075	-2.94051948547198	0.00373765391259713	0.00903516079066817	-2.14876040907435	-7.05128807720099	6.42482438851075	-1.99772303524114	0.0473568753824538	0.0963899474122704	-3.81196638664829	-1.51991263940874	6.42482438851075	-0.515227225116309	0.607069995907469	0.665207040010188	-5.23370099846307	36.603023887518	6.42482438851075	13.439540799756	1.90379789286378e-28	3.7308540708037e-26	39.8608704089513	9.02366623321998	6.42482438851075	3.1006850443753	0.00226394682110879	0.00518083912539274	-1.71211386789421
354	RTF1	-16.2382856388515	7.45773728194225	-10.7055599202027	9.94650747762343e-21	1.69409522779186e-19	31.2681962054817	10.2438340104595	7.45773728194225	8.10356782260903	1.04102181616824e-13	1.18748868928148e-12	19.0996892566668	0.883964101215204	7.45773728194225	0.486175364763883	0.627474966993972	0.704236492131263	-5.37056933484499	3.35953739741852	7.45773728194225	1.84458096542339	0.0668554213844311	0.111519001340418	-4.07153875070006	6.97117758834325	7.45773728194225	3.80479020498977	0.000198339772823969	0.00100348231547583	0.247223477288321	8.59757896397869	7.45773728194225	5.0203314760762	1.30355911334443e-06	4.16810130939251e-06	4.31841201436058	-17.3035485750602	7.45773728194225	-7.50485812481008	3.39436793752172e-12	3.54233570729582e-11	12.2657327075294	-19.5529378718752	7.45773728194225	-9.30089014358915	7.22798484862949e-17	2.95367761799673e-15	20.6882455580985
355	TRNP1	39.7264312223306	3.7313330564398	12.2937462203315	3.35779308294012e-25	1.08578375748638e-23	31.2538058707404	-38.6407783107914	3.7313330564398	-8.98858514124584	4.98062471804066e-16	8.21518676221566e-15	13.8401757307798	30.0813724875978	3.7313330564398	7.13663316865942	2.71995449480273e-11	4.66827882215682e-10	8.23016794456653	-18.4461364030254	3.7313330564398	-3.52385840364914	0.000547730876897315	0.00163688338137328	-1.87678593890175	-11.8560839077722	3.7313330564398	-2.2227822848403	0.0275620145660145	0.0624963078248897	-3.70910829025947	-7.6711949418408	3.7313330564398	-1.50305794439249	0.134697312102834	0.179189507967949	-4.37604501460267	40.9588110010381	3.7313330564398	9.18532158474137	1.47999608169386e-16	3.2955761052648e-15	13.8709514096462	33.7670622213641	3.7313330564398	7.79597138161384	6.32861887794429e-13	1.10315737816166e-11	9.9761104725236
356	MAN1A2	-32.1296480856046	5.203065946741	-12.2563330724142	4.28542065687441e-25	1.36205563669775e-23	31.1803342269681	11.8703506178193	5.203065946741	5.95747548544117	1.45572241156123e-08	7.24730341219456e-08	7.77272696944126	-16.5094562428586	5.203065946741	-5.01997492710035	1.30566470593737e-06	7.33803297704648e-06	2.32611283518072	16.7125191934548	5.203065946741	6.15728526391394	5.25323971920652e-09	4.10687752680224e-08	6.92227165098327	10.4904734294574	5.203065946741	3.66955443681646	0.00032576440925669	0.00152762831007467	-0.653546102476402	11.2178877824818	5.203065946741	4.13154365353589	5.66649985224477e-05	0.000140260644223747	0.628850595997299	-19.7618566509256	5.203065946741	-5.10755589303968	8.76305396671684e-07	3.59810931368028e-06	1.70593803371852	-30.2211542307892	5.203065946741	-8.01409031780172	1.76521357412189e-13	3.50404317311456e-12	9.78735134193612
357	NDFIP1	-18.864609839991	6.38313859216385	-11.1386204091598	6.10378112022315e-22	1.26099596624462e-20	31.1751843005	5.61263997572472	6.38313859216385	3.85858687713212	0.000162215283573774	0.000393321822114546	0.582355278271363	-9.28868193591254	6.38313859216385	-4.30916978273881	2.77968203329525e-05	0.000113949179696752	1.25571401565256	5.14419111625857	6.38313859216385	2.56393044649683	0.0112233723067554	0.0237271065859699	-2.83888675369225	14.1891273236605	6.38313859216385	7.26164677255018	1.34956417027381e-11	3.64545711466699e-10	12.1555355523702	24.0882978700589	6.38313859216385	13.6451071102395	4.98696937869352e-29	1.37031109331786e-27	41.9327433417081	-24.712842204625	6.38313859216385	-8.87970873597767	9.71268373213689e-16	1.85857117865728e-14	14.2514099348547	-14.9509428156755	6.38313859216385	-6.448775673727	1.14689551653729e-09	1.01384836628289e-08	7.7958332219577
358	RABGAP1L	30.1732095325868	4.70250853813262	11.6841845728326	1.77705194439747e-23	4.49065080757688e-22	31.174381164654	-22.0087686185329	4.70250853813262	-7.59466057435502	2.02808597630677e-12	1.89491852191611e-11	12.4716850083265	37.7561829254438	4.70250853813262	12.3596530798418	2.18473860203587e-25	5.29846605311134e-23	30.2785843861136	-25.9798166147173	4.70250853813262	-6.27962023524234	2.78735968074151e-09	2.2681097445917e-08	4.90778748208234	-17.0406532874487	4.70250853813262	-3.9174455318541	0.000129875587255331	0.000705329586053751	-0.954100210278857	10.8919199093899	4.70250853813262	3.29507083835994	0.001199732404324	0.00238407814439589	-1.57557201086001	29.0471116721387	4.70250853813262	8.29186727557898	3.39986911537783e-14	5.05415426332402e-13	12.9011002371215	40.9788532973708	4.70250853813262	13.3935913104896	2.56876887595701e-28	1.14628742320705e-25	34.0430726275028
359	SLIRP	13.1624000943183	8.53238752973847	10.2809522860273	1.50609726347894e-19	2.14859604493235e-18	31.1465470074061	-2.57257999256154	8.53238752973847	-2.06826583470784	0.0401439641874476	0.0597765702716451	-3.91309384593642	13.3612133463472	8.53238752973847	8.49607434990543	9.98819773101804e-15	3.43914610763078e-13	20.3315311790909	-2.77624340512011	8.53238752973847	-1.61153379540759	0.108936308311423	0.168463190396761	-4.46498156014517	-4.30509872454127	8.53238752973847	-2.32636648158631	0.0211902915781069	0.0505125839413163	-3.26748909957129	-1.84311657459494	8.53238752973847	-1.118530958276	0.264933503383111	0.324648304453206	-5.07176460475076	12.6682692852032	8.53238752973847	7.46489602116019	4.26476267019956e-12	4.35693153376797e-11	14.8850085989415	9.21244365384067	8.53238752973847	5.56417169677882	1.01900228149341e-07	5.98000497229902e-07	6.67272485074476
360	PROCR	52.496511133433	3.47843021525562	12.6522146289937	3.23948997333474e-26	1.21274329337323e-24	31.1264657019284	-64.3883815707766	3.47843021525562	-9.94478092690597	1.2737077998974e-18	3.0558030571302e-17	12.7135287318885	40.1887849208862	3.47843021525562	7.74498105419922	8.51092930861424e-13	1.98635831311507e-11	9.90551650727613	-49.3589401196474	3.47843021525562	-6.04413792098195	9.37899776683052e-09	7.03645589016552e-08	1.32750820587851	-55.426288434491	3.47843021525562	-5.75988349082388	3.90937766164526e-08	5.56288484608604e-07	-0.21635968365465	-53.5208782181298	3.47843021525562	-5.66799450912254	6.14578479129918e-08	2.36748532913445e-07	-0.22886353558032	59.92155885721	3.47843021525562	11.5305886800673	4.81864487369731e-23	3.25798801278589e-21	21.8134194237465	50.4176376049241	3.47843021525562	9.66450896286483	7.45421855105475e-18	3.86787265839846e-16	15.8967211308813
361	CETN2	-22.7823471717783	5.93815202470455	-11.4665659790225	7.30016928445598e-23	1.71093883481914e-21	31.1064968580167	18.2414795016144	5.93815202470455	11.637888099932	2.40070896316396e-23	9.99339895263328e-22	35.6185979218138	-15.6144580332128	5.93815202470455	-6.10988838793121	6.70209883157989e-09	6.53571805639032e-08	6.39688559326419	-2.07037909846567	5.93815202470455	-0.859372392693414	0.39135691329976	0.487491929965623	-4.97858102400236	24.5547272026143	5.93815202470455	12.0647432549922	1.49367273034524e-24	1.79176483653027e-22	33.2988861636034	16.2827854812144	5.93815202470455	7.90429693113323	3.36310115407872e-13	2.4797591853868e-12	14.907524933327	-22.092448151309	5.93815202470455	-7.6195531314865	1.75739642953188e-12	1.91273312857148e-11	10.3331596402648	-27.3701988377606	5.93815202470455	-9.62906337138028	9.3119190451828e-18	4.7219894940027e-16	17.4643286017131
362	TMEM158	34.4392162172169	4.52086490798389	11.5923592099001	3.22674875598542e-23	7.98173151258833e-22	31.1055480959203	-22.9398438488367	4.52086490798389	-6.66408868381555	3.63389148164858e-10	2.401640602445e-09	8.84695613811795	39.7564862740667	4.52086490798389	11.1901696448763	4.37373599887919e-22	5.60843664408003e-20	25.9712220052021	12.8122665006728	4.52086490798389	3.03064782875202	0.00282578956715376	0.00704300902841093	-2.22996391137919	-32.3500413776018	4.52086490798389	-5.76470688335744	3.81716130071272e-08	5.45252899753535e-07	2.49736420894969	49.4092197506899	4.52086490798389	15.3962271247799	5.94849060320059e-34	2.43081909045076e-32	44.5938272952569	1.11915310799144	4.52086490798389	0.216844147900407	0.828592315369555	0.86245343070188	-4.98415326790653	44.1153940384014	4.52086490798389	11.6914338615489	1.69527353180594e-23	2.90961100320416e-21	26.5647438645668
363	NRIP1	-48.9879888581705	4.67270486624245	-13.4547935296474	1.72360505203026e-28	9.47218618741356e-27	31.0662411160785	9.57592803380823	4.67270486624245	3.74572037456832	0.000246742656232295	0.000578776508184921	0.00402729502109445	-36.8194631437584	4.67270486624245	-8.03584315798396	1.55288952420999e-13	4.24608714021732e-12	9.37656057107664	23.7031265377629	4.67270486624245	6.86856116592639	1.19722185906257e-10	1.20109775716745e-09	8.78117806649949	26.690164120672	4.67270486624245	7.71099529965674	1.03640070541463e-12	3.26612606486033e-11	11.7227190758803	13.6079289591289	4.67270486624245	4.00018517306728	9.46188900275537e-05	0.00022506787572439	0.115864254740823	-47.7951619739685	4.67270486624245	-8.54260797886971	7.54361548437816e-15	1.23941935705041e-13	7.89877687410832	-39.6279981161451	4.67270486624245	-7.57285384299691	2.29886558757598e-12	3.54228515124276e-11	6.50475198818709
364	ADRM1	14.9447973165349	7.30847401449045	10.4654489810662	4.63642841793617e-20	7.08547882609534e-19	31.0580598060276	-1.36011796328396	7.30847401449045	-0.95042335567424	0.343259382242337	0.406216364516337	-5.30944636173278	9.08914669182567	7.30847401449045	4.85841354981922	2.69131279823762e-06	1.41157901161913e-05	3.63922109672334	-0.365769611315075	7.30847401449045	-0.184222456057997	0.854060622277293	0.890957574539506	-5.41984413957013	-2.49189698868062	7.30847401449045	-1.126821656083	0.261421186242678	0.375828974116242	-4.85327189299748	2.48394755598324	7.30847401449045	1.33277667695834	0.184405751873137	0.236762638726749	-4.74735930658285	11.8542832711764	7.30847401449045	5.83468311313377	2.69610630308093e-08	1.45725590683967e-07	6.92144673213575	5.44074703197457	7.30847401449045	2.78699686008512	0.00593117936182979	0.01219466217482	-2.33552969037333
365	THOC2	-16.9674121961001	6.29458732576773	-11.1541195931617	5.52189117534818e-22	1.15576393906537e-20	31.0436014826203	8.27178074242077	6.29458732576773	6.45597834534305	1.10401129086863e-09	6.69003256976124e-09	10.4086438813775	-3.3821820504712	6.29458732576773	-1.80098657410157	0.073494484281707	0.119033749513171	-4.08105397051821	7.56876840151086	6.29458732576773	4.12374007965825	5.84370496163936e-05	0.00021883978701594	0.82986425788082	0.232731143088942	6.29458732576773	0.119417795670666	0.905086721672045	0.936568728965155	-5.26448164116842	5.12734672962265	6.29458732576773	2.98202441511379	0.00328856891383121	0.00604801760677563	-1.95974206759932	-19.9569477292059	6.29458732576773	-8.5002856586678	9.73788564452427e-15	1.58130789301765e-13	13.6608135879196	-10.6756929642295	6.29458732576773	-5.40566109272323	2.17995519407315e-07	1.19741901255933e-06	4.49129105736469
366	MT1G	60.5485081008321	5.88530599072388	10.7345843023613	8.25424921630675e-21	1.4223062420054e-19	31.013478218681	-14.8934568915772	5.88530599072388	-2.15920951169512	0.0322491329660015	0.0491490884383488	-3.55653673258007	54.3429987133839	5.88530599072388	8.07582580437711	1.22652805276048e-13	3.44663651299645e-12	16.4720117963635	9.50691787872719	5.88530599072388	1.15211705514918	0.250906121336149	0.339986479974017	-4.78680934239583	1.21651060476002	5.88530599072388	0.110554094827471	0.912101612616643	0.941818362675978	-5.08148807903159	17.7176395522975	5.88530599072388	2.36961481739697	0.0189389058678303	0.0301530517855736	-3.19157582796195	66.5470380998239	5.88530599072388	9.94646619893964	1.26019968493443e-18	3.91609684822522e-17	25.1072518091929	4.14621331918734	5.88530599072388	0.461676920995428	0.644908916979289	0.713467262774786	-5.1450486142053
367	CRB3	64.50765061259	2.44870899321131	14.2189007339317	1.19422445558283e-30	9.51626287605864e-29	30.9331676686296	-76.0795888983845	2.44870899321131	-7.46402439345653	4.2860219553664e-12	3.80086334928995e-11	0.835514958839934	52.1896871172707	2.44870899321131	9.73586058363349	4.75978957344741e-18	2.96649231739549e-16	13.8846861891407	-51.6563327963002	2.44870899321131	-4.99275395991771	1.47654223789861e-06	7.64271492816814e-06	-1.95555220633615	-38.7500410743846	2.44870899321131	-3.79654170937878	0.000204511706338725	0.00102771738554721	-3.01647703312843	-35.8749063180413	2.44870899321131	-3.48760981796848	0.000621802630436053	0.00129346077664453	-3.28520937488808	69.8219278344777	2.44870899321131	12.4513592806022	1.2012135837049e-25	1.34007387398119e-23	19.9893557994867	61.3338179123831	2.44870899321131	11.1808577866036	4.64521870217182e-22	6.24362166764203e-20	17.3222773273148
368	FNDC3A	-31.8429593469052	5.14599158284488	-12.3436798388639	2.42460340833478e-25	8.00262592407774e-24	30.9157343516706	15.1121164176368	5.14599158284488	7.86027780867389	4.35022759539633e-13	4.56119727953397e-12	15.8865359552257	-20.0079491217841	5.14599158284488	-6.22987468194673	3.60987117371827e-09	3.76371241252346e-08	5.66964124980793	9.56173708754248	5.14599158284488	3.5199681442343	0.000555263834967794	0.00165407832921247	-0.984918105917608	4.90925871209696	5.14599158284488	1.60787943961935	0.109735063088296	0.190330280443569	-4.28516355093009	14.2475897411519	5.14599158284488	5.53506205745995	1.17296300665958e-07	4.34592338169853e-07	4.87873883592828	-21.0444535357278	5.14599158284488	-5.58134829592685	9.37608330714141e-08	4.65714983857834e-07	2.75253596774555	-21.4574717781198	5.14599158284488	-6.32347382991829	2.21701858892899e-09	1.84712915445047e-08	5.50917547664015
369	CLDN6	31.9132398709471	6.87681313281946	10.5248405423353	3.17021803652399e-20	4.98828665944452e-19	30.9091223170406	-24.0113634350541	6.87681313281946	-6.48754577880506	9.33933150312307e-10	5.70589168942174e-09	9.99978287258608	34.1295113675402	6.87681313281946	9.4104949089665	3.65394503231658e-17	1.92280239530773e-15	23.5061860953885	-21.5008459932202	6.87681313281946	-4.44904253352666	1.56275680733446e-05	6.60633381683338e-05	1.67021052638241	-10.5149756387219	6.87681313281946	-1.99931067301575	0.0471831827066124	0.0960890080823234	-3.80639090084194	1.82439017606877	6.87681313281946	0.427388173808709	0.669642666959527	0.722288673096141	-5.31092146169298	34.1564552427725	6.87681313281946	8.28755381679122	3.48854981221066e-14	5.16842784927253e-13	17.070801039641	33.7764626531569	6.87681313281946	8.89463472186255	8.8643168474276e-16	2.86819200332012e-14	20.6032366952932
370	CAPN2	-37.7378842096612	5.08712210844734	-12.4849057733317	9.65111279355234e-26	3.36461919765219e-24	30.899544919629	11.7983906890177	5.08712210844734	5.30298060663604	3.54076312427391e-07	1.38550520569624e-06	5.20390144082775	-25.1467383463055	5.08712210844734	-6.25952130429608	3.09476508950371e-09	3.26016990920712e-08	5.05684871343493	0.163800563227597	5.08712210844734	0.0507821669695053	0.959559292507239	0.968588804488849	-5.18915945788836	15.3014523046229	5.08712210844734	5.08888888374202	9.54408628035725e-07	9.92300340574701e-06	3.36295190094957	-1.12172728900265	5.08712210844734	-0.347381907271832	0.728738248935021	0.774193305886972	-5.14711913223311	-43.2747185265817	5.08712210844734	-8.75785099491424	2.04432995747109e-15	3.72655964142932e-14	9.27319516321872	-37.8482882877854	5.08712210844734	-8.12597801035501	9.1170957360842e-14	1.91184812089766e-12	8.53374278935225
371	PCDH1	43.5101489624547	3.0572789228657	13.1974232165252	9.23341582053543e-28	4.3833185912295e-26	30.8831630631086	-28.7059192043519	3.0572789228657	-6.80815611611478	1.66506412117016e-10	1.15951656278241e-09	6.04541564199476	40.6632567606554	3.0572789228657	10.4334193626908	5.69040345167871e-20	5.11952749249417e-18	17.9216230944246	-52.2240570326541	3.0572789228657	-7.5103219796901	3.28991935273909e-12	4.08712030057431e-11	2.41515137810135	-56.1459275436109	3.0572789228657	-7.52158198019028	3.0845933831985e-12	9.17645967545665e-11	1.75375196268003	-21.793311815257	3.0572789228657	-3.78214538001019	0.000215722078975298	0.000484224449305518	-2.08173432891988	50.9467940581639	3.0572789228657	11.3573968522895	1.4815032641734e-22	9.13129857188864e-21	17.4549815068418	44.8731870337456	3.0572789228657	10.816417654714	4.87663974974562e-21	5.3225443043296e-19	17.7477429293899
372	PNRC1	-23.2624731867895	6.49442374877688	-11.0907021133626	8.31894420528321e-22	1.68127068032861e-20	30.8585058592419	-8.37724691640623	6.49442374877688	-4.55651716838879	9.95145197933518e-06	3.00537082516143e-05	2.82596304735376	-5.45554038332043	6.49442374877688	-2.09694732045587	0.037492252504903	0.066867583403452	-3.65513342627262	13.8289240057422	6.49442374877688	5.86526462622597	2.31416257696445e-08	1.6422899305735e-07	6.8129616366153	-2.09751935270064	6.49442374877688	-0.788342332635986	0.431604965850871	0.548353252950413	-5.04975979937177	13.2984535973731	6.49442374877688	6.01997024409627	1.0606327008528e-08	4.5352312804576e-08	7.70272928241766	-22.9802883917383	6.49442374877688	-7.17992337613089	2.13530561831918e-11	1.9493837543346e-10	9.34986548055913	-22.0915694582764	6.49442374877688	-7.81938455881164	5.52209905386315e-13	9.84098035860979e-12	12.9053740267814
373	WDR12	18.2696258413414	5.52531247516408	11.0889724406446	8.41241222135885e-22	1.6970862701895e-20	30.8513855306947	-6.63790253471548	5.52531247516408	-3.89234984553335	0.000142833801258199	0.000349902039270196	0.465454090292189	12.1746999456974	5.52531247516408	5.67475852666135	5.94541606560544e-08	4.6285458219047e-07	5.40549709642722	-4.71660283969472	5.52531247516408	-2.02901481269221	0.0440318026052757	0.0781448918015361	-3.7683907921897	-12.3744723783499	5.52531247516408	-4.59647875819658	8.39787866212272e-06	6.59765734891838e-05	1.16802630095564	-11.7041536147658	5.52531247516408	-4.99101696362083	1.4881531805254e-06	4.71375266381072e-06	2.82394616049923	19.3312942778211	5.52531247516408	8.41464569933965	1.63008035858845e-14	2.55409782028269e-13	14.7658160506868	17.6662032375186	5.52531247516408	8.30938119249162	3.06219991556232e-14	7.01476432402735e-13	15.2760855961167
374	PLK1	30.1135568693867	5.44270779582959	11.0244259516068	1.27620031519084e-21	2.50216005558331e-20	30.8497729434601	-22.7568204530714	5.44270779582959	-7.03275518990159	4.84680654468443e-11	3.67329985139263e-10	11.1442742056742	15.6089977047524	5.44270779582959	4.34360308133035	2.41520594165217e-05	0.000100838463641735	1.30356234837646	-7.77899440596734	5.44270779582959	-1.9216090598743	0.0563438261655159	0.0961412855158299	-3.91663334671732	-16.0930055960782	5.44270779582959	-3.23971328524598	0.00144178005752476	0.0054011075627086	-2.01799143028552	-53.1496114727183	5.44270779582959	-10.2506800731265	1.82653456366473e-19	2.40576382434991e-18	16.2945187175562	25.3227465494471	5.44270779582959	6.09455383092539	7.24990575941297e-09	4.32513094395781e-08	5.97082809412671	22.7877025768291	5.44270779582959	6.24210641608607	3.38787138770642e-09	2.72495264608888e-08	7.33327669963888
375	SAMHD1	36.4989566826552	3.66349790611475	12.248330613561	4.51493492830001e-25	1.42687291955e-23	30.8260392787901	-8.87575848448639	3.66349790611475	-2.61355357374678	0.00977217500231671	0.0166385142180797	-2.88464719122932	29.5909148926711	3.66349790611475	7.5332129078927	2.88581297927345e-12	6.1322151612904e-11	9.22952404600835	-26.2919342314966	3.66349790611475	-4.69009281296332	5.61983568128111e-06	2.60902567042747e-05	-0.455564229537747	-18.6416623184692	3.66349790611475	-3.19171810924723	0.00168763161959255	0.00614713687940164	-2.80946995447736	-0.0654520882693017	3.66349790611475	-0.0145960042866868	0.988371767060922	0.991403411442626	-4.99684912854773	38.7543812944923	3.66349790611475	9.58773080692703	1.2067160533607e-17	3.18253529344965e-16	15.2182720033847	36.5722118002333	3.66349790611475	9.1784195536144	1.54458179248915e-16	5.88100835392796e-15	14.1853434201185
376	RMND5B	20.8331005782947	5.25912211307835	11.1832563940046	4.57372060406931e-22	9.68205447039796e-21	30.8102860335436	-9.51141611881381	5.25912211307835	-4.83768450808563	2.94958764753144e-06	9.75848155274638e-06	3.30365806574952	17.5853842992162	5.25912211307835	7.26393185556823	1.33231191854641e-11	2.43261403654725e-10	10.8599477277756	2.0843967325465	5.25912211307835	0.785800113352785	0.433088983334562	0.52893747159993	-4.96412372635409	-3.95203469999259	5.25912211307835	-1.36064425805419	0.175444659025419	0.275970512181571	-4.51803856185172	1.18327285179074	5.25912211307835	0.479272606963877	0.632366575850897	0.68886647009009	-5.14482540318543	24.611786737159	5.25912211307835	9.28240100017999	8.10756763086434e-17	1.90818617067347e-15	17.2765378881876	12.5279149528775	5.25912211307835	4.75381360655131	4.26174899841999e-06	1.78201168764518e-05	2.03863359219368
377	TXNL4A	-16.6437994006249	7.31037155407779	-10.6645405886564	1.29440646593104e-20	2.18132908367472e-19	30.7715453414689	8.94178582753074	7.31037155407779	6.90043504024815	1.00534546361989e-10	7.25931002727731e-10	13.0492307467683	5.72419478428686	7.31037155407779	3.13831258457006	0.00200661565786355	0.00510858153334682	-1.51361130695798	7.73864188607568	7.31037155407779	4.19747696408085	4.36106757240301e-05	0.000168288031261598	1.40994591090576	6.0828494438207	7.31037155407779	3.22162979982383	0.00153021419917224	0.00566204630380282	-1.33239128772597	8.4361181054253	7.31037155407779	4.86602005434531	2.60214485575475e-06	7.92939852794318e-06	3.74501301224734	-23.1957799826931	7.31037155407779	-9.36757269023555	4.77419137654386e-17	1.15509839478808e-15	18.7489256548135	-11.9373459128844	7.31037155407779	-5.81479976912522	2.97685507747528e-08	1.97795087816047e-07	6.60865849314613
378	FAM171A2	-40.7122438441915	4.62956840560207	-13.527506741655	1.07301710256909e-28	6.26117738960295e-27	30.7641785434346	13.8802675104114	4.62956840560207	6.71860909773415	2.70745836522366e-10	1.82503960860635e-09	10.4264248947768	-24.3656207846222	4.62956840560207	-6.62322248496432	4.52691603061772e-10	5.77682164731817e-09	5.57744927478451	5.8470719059604	4.62956840560207	1.94256408139573	0.0537370949411042	0.092343042384929	-3.89897444147143	10.2954909040304	4.62956840560207	3.66784837856455	0.000327782137657749	0.00153515429374889	-0.723720873564154	32.3967154693154	4.62956840560207	13.0309214880522	2.73625502975375e-27	6.6360132852028e-26	34.2607110659884	-26.4710107788566	4.62956840560207	-6.30855489383556	2.39683244536883e-09	1.55550103318992e-08	3.62691541290951	-19.5264116861718	4.62956840560207	-5.20630815246291	5.55906032911369e-07	2.80873537280762e-06	1.83268946471871
379	HES1	-47.8760196895864	6.71035003118191	-11.2926201071086	2.25383202016601e-22	4.98883928908175e-21	30.7251106420204	20.8330485568283	6.71035003118191	7.34678446765047	8.34514061895515e-12	7.10674723244761e-11	15.1891694256399	-15.4090299693321	6.71035003118191	-3.22460079007578	0.0015153472473156	0.00398050715588718	-1.46207699320273	-18.4801157938256	6.71035003118191	-3.63210550520985	0.000372867539749938	0.00115901651531076	-0.576457829701484	16.5896187345199	6.71035003118191	4.15294675298616	5.2064461860539e-05	0.00032179010333306	1.28143381183225	-25.2666001251689	6.71035003118191	-5.07935960948513	9.96845062873447e-07	3.23938349007171e-06	3.61364911767662	-18.5062434434777	6.71035003118191	-3.22156639068441	0.00153053297325681	0.00339186051840543	-1.7057135937438	-37.9421327158584	6.71035003118191	-6.5726175596282	5.93648910789688e-10	5.5653338224956e-09	7.70639342138706
380	HPF1	-20.5394839326052	6.41249797766446	-11.0436349005521	1.12737876834537e-21	2.22997119497535e-20	30.7123139705943	18.3476892614399	6.41249797766446	12.3286977023709	2.67345473717553e-25	1.39369444149207e-23	40.2725377542113	-9.38744812340044	6.41249797766446	-3.96446252760229	0.000108548144924748	0.000383337481728549	0.303333261709881	-2.89654043139877	6.41249797766446	-1.27972380170229	0.202402742463185	0.284598562505583	-4.69212142385524	15.3406686371377	6.41249797766446	7.25009135686905	1.44024505069029e-11	3.87165633385563e-10	12.207876362753	-1.38542368567068	6.41249797766446	-0.634852596323221	0.526386253689683	0.589654086370329	-5.18884781506101	-19.0160808926564	6.41249797766446	-6.70385780940209	2.93223052003583e-10	2.2013434509771e-09	7.81223951099197	-13.6839139770381	6.41249797766446	-5.64313462303703	6.94051051677158e-08	4.21722959287058e-07	5.31919986470899
381	MDN1	21.7480980902283	6.11950539456946	10.7780747444649	6.24089486617363e-21	1.09816124806046e-19	30.7057447240201	-3.36456821496733	6.11950539456946	-1.5975016386126	0.112028884319347	0.150486963692551	-4.4463986735446	23.2011293031546	6.11950539456946	9.37672752091121	4.50964054734615e-17	2.3077775204676e-15	21.5568641110059	-7.97244785977025	6.11950539456946	-2.66964324720231	0.00833677006145689	0.0183542173968846	-2.70785307774177	-9.48650284194466	6.11950539456946	-2.92281343297048	0.00394581904051204	0.0124736631385527	-2.30627229584573	-2.59218617137096	6.11950539456946	-0.93972238417989	0.348706091818548	0.413759323583038	-4.96661934665925	15.848541038297	6.11950539456946	5.56549112209007	1.01251275401186e-07	4.98701646081954e-07	5.13567725114009	21.6990604507541	6.11950539456946	8.37988081185903	2.00812176037306e-14	4.90210204786037e-13	16.7070839181873
382	KDELR1	-14.9052811160035	8.26324173008918	-10.3452446104987	9.99447089317735e-20	1.45749434358545e-18	30.7042940939006	4.8632334358406	8.26324173008918	3.87457031231386	0.000152747922432877	0.000372064590100693	0.775585064619353	0.551957579257078	8.26324173008918	0.315569963628385	0.752719724376499	0.809616394634036	-5.53269868439974	4.05311235920911	8.26324173008918	2.2992151759687	0.0227210173668399	0.0439299254323165	-3.32928760499649	12.7332253541488	8.26324173008918	7.3458673052024	8.38858728401422e-12	2.36919189216361e-10	14.2810975788182	3.71552364372636	8.26324173008918	2.17848989595409	0.0307597088190635	0.0469882666829348	-3.56440605015353	-20.2017567497497	8.26324173008918	-8.90285743980215	8.42884907105496e-16	1.62685536741677e-14	19.1066269814852	-16.4322991728156	8.26324173008918	-8.09717234961135	1.08115217681076e-13	2.22945169768961e-12	16.6447696141201
383	FGF4	82.3619679539769	1.97933087361025	14.9533663329231	1.02884823106935e-32	1.29534785805515e-30	30.6965488960836	-76.516950569681	1.97933087361025	-6.23676794417305	3.48306247749809e-09	1.93222501238034e-08	-0.91072793750183	72.8859162010206	1.97933087361025	11.5222226949233	5.08750941792076e-23	7.66976419815188e-21	17.8502426917772	-41.9327188246022	1.97933087361025	-3.39071927664615	0.000868564617360349	0.00247060348579094	-3.46157238766135	-49.1485949641573	1.97933087361025	-3.85465152260515	0.000164630329997257	0.000859436575315584	-3.18630024285057	-36.985254029727	1.97933087361025	-3.08432556800367	0.00238507173316014	0.00450751486619254	-3.62565459381275	111.841555379196	1.97933087361025	18.9452514456761	1.35411199457998e-43	5.03549113717809e-40	36.5756486960582	59.0596913502758	1.97933087361025	8.54978279293089	7.22372464631675e-15	1.91420123881971e-13	8.72438910344831
384	MIB2	21.6230984866898	5.12924211286609	11.2735811642802	2.549496857623e-22	5.5878559810692e-21	30.668453104028	-14.6484994152116	5.12924211286609	-7.07542245787396	3.82496349611681e-11	2.95712354557721e-10	11.3609165774085	20.3612748035012	5.12924211286609	8.36474440071274	2.19878803249982e-14	7.15150999725015e-13	14.9187778142552	-5.25374571478313	5.12924211286609	-1.93048173704867	0.0552274089731207	0.0945109640288594	-3.91028726057161	-7.90861602628172	5.12924211286609	-2.76154373647015	0.00639163234759263	0.018636970849384	-2.69679769320999	2.31575262770078	5.12924211286609	0.895481956554719	0.371807858975373	0.437956760081223	-4.9111523501483	16.1447647148144	5.12924211286609	5.77741282293625	3.58430913224108e-08	1.89779557091986e-07	4.69577490904908	21.5472847505826	5.12924211286609	8.62374751758174	4.61770738626029e-15	1.27197885434864e-13	15.5828211954056
385	TMEM238	44.8611877730591	3.11573062432803	13.0064777456105	3.20943991897424e-27	1.40409849945399e-25	30.619331375512	-42.6222784327128	3.11573062432803	-8.81177134937222	1.47137724915575e-15	2.27035748154655e-14	10.4788771296135	37.8147536151287	3.11573062432803	8.59645320212054	5.44766812616288e-15	1.9478905645985e-13	11.3172125843789	-50.2143998435387	3.11573062432803	-7.71976453781856	9.85075184992106e-13	1.30207331324312e-11	4.08624910270271	-24.8173412210847	3.11573062432803	-3.81091606235685	0.000193870802696564	0.000986239249832588	-2.22733460758664	-26.6090509046404	3.11573062432803	-4.36439319078643	2.21784460664175e-05	5.88681285550686e-05	-1.22575760783324	51.5419433887719	3.11573062432803	10.9721899094276	1.78765578866887e-21	9.31919998990184e-20	16.7474005832843	45.4688024173326	3.11573062432803	10.4255107013133	5.98549986794407e-20	4.80390190840173e-18	16.8125534845126
386	ZFP42	40.9953694874399	4.93682504607068	11.3646931154619	1.41309129689703e-22	3.18391721832349e-21	30.5134767996849	-40.9226981306174	4.93682504607068	-8.41565074498068	1.62027302471846e-14	2.10428007727114e-13	13.9424603493253	40.7893541945506	4.93682504607068	9.3927616691062	4.08096523893914e-17	2.11754642816768e-15	19.1948803250137	3.92113089829135	4.93682504607068	0.795513360957392	0.427434945034929	0.523374409703618	-4.94444237941927	-34.1735516960375	4.93682504607068	-4.97938305769645	1.56823468747371e-06	1.53332394158253e-05	0.874846862741091	-17.6808742935995	4.93682504607068	-3.03357812672701	0.00279991507617891	0.00521815111758302	-2.38096737122778	42.5635847974696	4.93682504607068	9.58385995395793	1.23634675424606e-17	3.25299160150212e-16	19.6085738469813	44.6678760840918	4.93682504607068	10.4437044251968	5.32823062274352e-20	4.43595080800946e-18	23.6270905334548
387	UBB	-13.7386599842334	9.52184162601201	-10.0867665093178	5.17967525094208e-19	6.83031407795625e-18	30.5046774796504	5.37457807809811	9.52184162601201	4.67970985113804	5.87749828730895e-06	1.85049376308482e-05	3.71041744562661	-4.65040808951728	9.52184162601201	-2.78187948281101	0.00602125697715157	0.013477757391072	-2.3242383036065	6.13376560009668	9.52184162601201	3.78064017788263	0.000216927218889102	0.000713665601275972	0.439172830013836	7.23780246574766	9.52184162601201	4.438615431138	1.63204274064213e-05	0.000117768879783982	2.63801006811146	9.54304133342673	9.52184162601201	6.33410564993151	2.09703418244673e-09	9.78440541170045e-09	10.5476436986207	-20.311463005183	9.52184162601201	-9.93229925892186	1.3783466596688e-18	4.21283159870277e-17	26.4112035602302	-13.8944090026786	9.52184162601201	-7.74688680023079	8.41733832828387e-13	1.43146076814535e-11	16.6442369577777
388	WLS	-73.7350099575253	5.39153846511736	-13.8234001701472	1.56194274964439e-29	1.06902044877502e-27	30.4693625869017	33.8020406689439	5.39153846511736	11.8270983667688	7.01680984091661e-24	3.06978551314767e-22	36.5396082537416	-32.8289884037508	5.39153846511736	-5.82564030211649	2.82041940094254e-08	2.3675394158702e-07	4.21891238135039	-23.4092142176313	5.39153846511736	-4.70263621169249	5.32308976123976e-06	2.4815875209524e-05	1.76574243064998	61.9019086801385	5.39153846511736	19.6015931191203	2.59181036610189e-45	2.6285669494757e-42	68.5678273166904	-24.6715573749789	5.39153846511736	-4.70753565993648	5.21134079350062e-06	1.51674659171163e-05	1.56841988731541	-76.4333318465111	5.39153846511736	-10.0837499974858	5.27980431434095e-19	1.7273166255363e-17	11.7320325859073	-65.3515045003806	5.39153846511736	-8.31972453654449	2.87863576513773e-14	6.67651987440261e-13	7.1787740577785
389	COMMD3	-39.9626155503837	4.24968669923472	-13.5020627569434	1.26655862155655e-28	7.17245075232737e-27	30.4661639291704	15.0171262283888	4.24968669923472	6.95442380658416	7.47147609418889e-11	5.50176813906081e-10	10.9437490002144	-45.540548726428	4.24968669923472	-10.1751652463426	2.95375615264776e-19	2.3537216884956e-17	11.3786263705497	17.3422263135096	4.24968669923472	6.06833770035195	8.28990107641032e-09	6.28191427902015e-08	5.78933831396791	4.73525478124958	4.24968669923472	1.50187990511699	0.135001140971015	0.224954851183367	-4.38427733301431	30.5011102096898	4.24968669923472	11.5069008496936	5.61935729823046e-23	9.67431327454614e-22	26.4080281378894	-46.6266821861294	4.24968669923472	-9.3556811425684	5.14100668345149e-17	1.23872722593056e-15	7.82505711859465	-33.540737488961	4.24968669923472	-7.92086529879534	3.05211248045867e-13	5.65604100199285e-12	7.07832347113279
390	PUS1	27.3797062203858	4.14641502819731	11.8821381059114	4.90469957834154e-24	1.35773767980095e-22	30.463188406925	-6.26745233768605	4.14641502819731	-2.58276965101597	0.0106511106252255	0.0180008771602811	-2.85235247607034	21.2409689631176	4.14641502819731	7.10336883943721	3.27420570209696e-11	5.47512211213623e-10	8.56452826170377	-15.7130000857953	4.14641502819731	-4.2132387956429	4.09462845051338e-05	0.000159447301236338	-0.499290583372438	-18.4160662822428	4.14641502819731	-4.63592215362438	7.09524567615847e-06	5.69047884710452e-05	0.0781205931632112	-34.281139432705	4.14641502819731	-8.60484827758469	5.17774135651402e-15	4.5197873688005e-14	9.32729372224616	27.7110190424595	4.14641502819731	8.61427861075021	4.89034012611561e-15	8.31656012910759e-14	12.5128777460644	23.3045099893131	4.14641502819731	7.66516956917324	1.35087631029923e-12	2.18041276857962e-11	10.2044362712332
391	PPRC1	26.237659578603	4.08641566853107	12.0373742074746	1.78517263807756e-24	5.18629842458159e-23	30.4599264379479	-6.78956810878461	4.08641566853107	-2.93934157431258	0.00375118323472367	0.00699919721802597	-2.19804635445208	19.6575656342175	4.08641566853107	7.18967414181404	2.02182332116682e-11	3.54757121860142e-10	8.89077978682534	-9.0224017576613	4.08641566853107	-2.79972495480316	0.0057124248544836	0.0131524712635568	-2.83917941179096	-22.9376684369102	4.08641566853107	-5.93754648674255	1.60971383799759e-08	2.50459798838231e-07	2.43961485745489	-40.1856862347261	4.08641566853107	-9.99275277512353	9.4013312286451e-19	1.14499182518302e-17	11.0385752993407	25.9985661525936	4.08641566853107	8.75466706582464	2.08437181506576e-15	3.79335268660254e-14	12.8833710463148	29.305348591633	4.08641566853107	10.4320598237527	5.74007908145249e-20	4.67418410457547e-18	19.25654198638
392	BORCS7	-25.9202182403233	5.35641014333945	-11.8653882313897	5.46951499109172e-24	1.50661504297825e-22	30.4012569989774	12.8213404577431	5.35641014333945	7.60608919886677	1.89903571359383e-12	1.78030608578595e-11	14.9276455151645	-18.2591630600212	5.35641014333945	-6.64687003819629	3.98675687575881e-10	5.1716581053448e-09	7.3860468707469	14.8067617028774	5.35641014333945	6.43344718780901	1.24368730502175e-09	1.05912790647501e-08	8.01972595623373	16.3434133388944	5.35641014333945	6.9366992859503	8.2372958145045e-11	2.01524719532044e-09	9.6674471035632	8.40449499067586	5.35641014333945	3.65553877379558	0.000342694078367361	0.000743648149828104	-0.54949517666419	-25.5030969093008	5.35641014333945	-7.53095292494964	2.92341915162384e-12	3.08257694286536e-11	7.93063539483199	-27.3900820991892	5.35641014333945	-8.46864712335484	1.17821241902379e-14	3.00781184133397e-13	11.2245205355689
393	NKTR	-17.5709481242227	6.87213788102283	-10.7473925693383	7.6019313582722e-21	1.31892917936057e-19	30.3896343363097	13.5908231811074	6.87213788102283	10.0922343822145	5.00297562463652e-19	1.26848172882829e-17	29.0361870545914	4.59834775548013	6.87213788102283	2.39360790627673	0.0177831945406853	0.0349544472340717	-3.13918008955269	7.95748961657007	6.87213788102283	4.18210807447561	4.63678886410837e-05	0.000178004186400526	1.26978271567652	5.83823720710576	6.87213788102283	2.84201596269478	0.00503726882948615	0.0152747407071888	-2.26999213396995	8.09891866166806	6.87213788102283	4.4261138609564	1.71901067562652e-05	4.64565966504104e-05	2.1045642990373	-26.2833294568561	6.87213788102283	-10.3800823851197	8.00132518192905e-20	3.02585707557968e-18	21.9204672471564	-19.0816740782448	6.87213788102283	-8.0825049094822	1.17907244474429e-13	2.42688785859176e-12	14.0976997949614
394	WDR4	27.816450137949	3.90645560196746	12.1738011687829	7.33904872533727e-25	2.24313500218802e-23	30.338291380905	-8.93490246112246	3.90645560196746	-3.66698710685445	0.000328805226724564	0.000753213780151793	-0.660376984017303	8.98321906281744	3.90645560196746	2.84214117855103	0.00503538273195805	0.0115230214887639	-2.72411110067211	-9.31845340772549	3.90645560196746	-2.75372489112087	0.0065394578019632	0.0148130337540511	-2.9474706678635	-19.429846715611	3.90645560196746	-4.80937345804206	3.34138388492188e-06	2.97023734025407e-05	0.0126277999273841	-33.9815093753544	3.90645560196746	-8.83598098274439	1.26910592875729e-15	1.17009468935672e-14	9.42056974111906	33.3746879990184	3.90645560196746	10.9002663474202	2.84211131915689e-21	1.41547294091581e-19	19.3179566080033	29.4888263832425	3.90645560196746	10.1344939877047	3.82527210825418e-19	2.57076720720986e-17	17.9489241788579
395	RNF125	46.720607191791	2.87949534187756	13.6085919460212	6.3262295543234e-29	3.96491106224898e-27	30.3265841773588	-29.3759217667917	2.87949534187756	-6.74494439800917	2.34760147899886e-10	1.60084609411438e-09	5.33173973013358	40.4986351418234	2.87949534187756	9.76632394960616	3.92914969157909e-18	2.50477679767179e-16	14.2815550048519	-34.143616684589	2.87949534187756	-5.308789850462	3.44547744701219e-07	1.98644684231876e-06	-0.461449284202005	-32.1044730948618	2.87949534187756	-4.76959366861653	3.97799290695607e-06	3.45524035384978e-05	-1.41478884814413	-56.499392395472	2.87949534187756	-7.04823204206096	4.44828772164912e-11	2.52288245158707e-10	0.358295348272341	59.4256544722025	2.87949534187756	14.2120483154258	1.24855402829135e-30	3.23927179991122e-28	25.806315848502	43.6356395791289	2.87949534187756	9.8417761253354	2.44185996408891e-18	1.44134337351195e-16	13.2507218544105
396	PHPT1	-14.3302294888248	8.65563976272277	-10.1733987488959	2.98712751071555e-19	4.07887325698197e-18	30.314467396322	12.6340976139836	8.65563976272277	10.7218966419985	8.95544878963183e-21	2.80637603081833e-19	34.5253655102164	-2.49477425479137	8.65563976272277	-1.41807613668486	0.158016585370196	0.227941923120365	-4.73962715980482	-2.12594976025938	8.65563976272277	-1.187857487804	0.236562426727765	0.323655927468107	-4.98690481741298	14.0639664919719	8.65563976272277	8.43848306041554	1.41259374099721e-14	5.6081479624786e-13	20.0597316701674	-4.37144332365609	8.65563976272277	-2.51032792709403	0.013005238899376	0.0213676649722296	-2.91582588494103	-14.0441553246791	8.65563976272277	-6.90907831726991	9.58766564936912e-11	7.73950781362966e-10	11.7306128409919	-21.040975843177	8.65563976272277	-10.3122122082388	1.23392905077073e-19	9.11636588768093e-18	27.4301414017921
397	CCNG2	-37.7963992280719	4.8536830968799	-12.812719216747	1.13652101572334e-26	4.52822444693199e-25	30.282017076436	4.44973775356227	4.8536830968799	2.00689785664991	0.0463605672575128	0.0680345288509357	-3.80205335787051	-28.0426782476982	4.8536830968799	-7.41691200222248	5.6053379853437e-12	1.12066578072571e-10	7.99791806455543	29.0946513271479	4.8536830968799	10.0570973524127	6.25264164058682e-19	1.65294952944044e-17	20.6673972491746	2.72296853628855	4.8536830968799	0.848472460932091	0.397379482584799	0.515124971847085	-4.89198067728836	22.0243298961062	4.8536830968799	7.87153205641728	4.07343859247316e-13	2.98380045552401e-12	12.8709488318919	-18.1381795777908	4.8536830968799	-4.64175970035945	6.91984839332416e-06	2.42151281919461e-05	0.578314616353382	-33.409412721303	4.8536830968799	-8.40472711903132	1.73008260696207e-14	4.31785269871787e-13	10.1531104950347
398	DIAPH2	34.8355738780557	6.01114770590988	10.5815348685955	2.20458938908984e-20	3.56957898761775e-19	30.22712017007	-14.107389711768	6.01114770590988	-3.65046102807635	0.000349029926712194	0.000795622775316966	-0.195622025111807	31.5033549562338	6.01114770590988	7.55990921074451	2.47621251092013e-12	5.29207409421935e-11	13.7364842347639	-12.5416721007083	6.01114770590988	-2.33112417256945	0.0209316046833323	0.0409815692957626	-3.31984612878626	-7.46464562139942	6.01114770590988	-1.19472161401532	0.233875964364735	0.345030449411926	-4.64723917294698	1.3617652088287	6.01114770590988	0.293067249539757	0.769831614146769	0.808685639116888	-5.27690133024865	18.2687398755864	6.01114770590988	3.92634641690718	0.000125554237848924	0.000345506432521607	0.269852901049453	19.5880306501985	6.01114770590988	4.17322277844362	4.80372044418139e-05	0.000160401991245997	0.92965463555618
399	ADD2	26.0901956780543	4.62676894858057	11.5006005018628	5.85384355135736e-23	1.39840425393882e-21	30.2169587831473	-2.50337386533863	4.62676894858057	-1.05756167872746	0.291770195991887	0.352042862479504	-4.88993580869761	32.3588820483667	4.62676894858057	12.0798756776812	1.35345108499276e-24	2.79612968595912e-22	29.0659792467922	10.4798762735311	4.62676894858057	3.44178252676574	0.000728929731980594	0.00211714095923244	-1.36788482137249	-17.1572637173269	4.62676894858057	-4.24632923300894	3.5850585560546e-05	0.000233888381586814	-0.537669399096917	22.9063540342437	4.62676894858057	8.37915715173497	2.01685200599023e-14	1.65562921109838e-13	14.6011082978806	19.7125661838019	4.62676894858057	5.87826761535786	2.16830930142228e-08	1.19337240092091e-07	4.34064133498215	26.4802252315402	4.62676894858057	9.01995763053522	4.10665726833001e-16	1.42722331730497e-14	15.9957111282048
400	PABPN1	-14.6804012042685	7.32569736796448	-10.5378451674269	2.91686026228705e-20	4.60913499802753e-19	30.2082095179573	10.0422855490949	7.32569736796448	8.49952787382013	9.78246285720979e-15	1.31012191638694e-13	20.9665094591651	6.34229832514782	7.32569736796448	3.93276206240034	0.000122524638709551	0.000426352111492126	0.650997119126411	6.75281077962395	7.32569736796448	4.05431435980189	7.67111152835155e-05	0.000279099227758377	0.966706560138916	6.79173445402909	7.32569736796448	3.97549119463723	0.000104051901812649	0.000586141604857497	0.693684946345767	8.93918933717445	7.32569736796448	5.71822360176793	4.80203135838508e-08	1.89097994472799e-07	6.91423885544946	-19.4377197403795	7.32569736796448	-9.24858679841889	1.00005710896021e-16	2.30509031147935e-15	19.1031369281491	-11.0861035979797	7.32569736796448	-6.17795388398031	4.72223442789568e-09	3.69952579196659e-08	8.11884227525312
401	RASGRP2	64.2607814796004	3.69991172997334	12.0807784494525	1.34551433461801e-24	4.01351815962528e-23	30.20171715773	-47.9795959226475	3.69991172997334	-6.19301898505449	4.3687559573358e-09	2.38910987549207e-08	4.43167081534094	56.3754319058087	3.69991172997334	8.82556834230644	1.35247476703612e-15	5.40796003622042e-14	14.6968516235399	-46.7451651180555	3.69991172997334	-4.58989642348675	8.63660391077601e-06	3.87103066406658e-05	-0.698778637723264	26.1324245932025	3.69991172997334	2.95298235532614	0.00359722377634078	0.0115583607283576	-2.82105587912532	-32.7935454454664	3.69991172997334	-3.1457899961652	0.00195881950890455	0.00376314627885985	-2.86306604663541	78.1938580956312	3.69991172997334	12.4147525144582	1.52519327003427e-25	1.65194719616527e-23	27.3256909490099	46.0698703388207	3.69991172997334	6.51649423076311	8.00778656143346e-10	7.31054557114171e-09	6.09353234783942
402	GNB1	-14.9974446295269	7.2795553037899	-10.5543185762346	2.62471007188144e-20	4.18902225492265e-19	30.2002849778286	5.61277102926475	7.2795553037899	4.61583821176631	7.73206346208323e-06	2.37693303893636e-05	3.26843752427916	6.711239293232	7.2795553037899	4.07997142378773	6.9399595135756e-05	0.000256364862031289	1.0810994063675	12.8250471569734	7.2795553037899	7.76798387278106	7.4469474207682e-13	1.00094151115771e-11	15.3722917551472	3.38388372104156	7.2795553037899	1.8992717536521	0.0592386361432522	0.11555625543174	-3.96971350193292	14.8554081529947	7.2795553037899	9.57773925208997	1.28468447528699e-17	1.41062401636828e-16	24.4046341465015	-20.2994037541894	7.2795553037899	-9.30018522700143	7.25970961483315e-17	1.7158754335398e-15	18.9405135523101	-13.1365188550522	7.2795553037899	-6.91997370964011	9.0307348921667e-11	1.00146002442358e-09	10.7731715685114
403	TSPAN14	-32.5083948950005	5.35160544965454	-11.9086023376968	4.12869149195532e-24	1.15437800211162e-22	30.1555130641087	8.8215292984405	5.35160544965454	4.18330843266775	4.6146673555166e-05	0.000123723213213514	1.42424087948149	-16.4700545794002	5.35160544965454	-4.740367592896	4.51888832765342e-06	2.24255863804722e-05	1.59348298971932	24.8456291774251	5.35160544965454	8.97861126920154	5.29546126775351e-16	1.01331330880031e-14	18.021943050495	2.21711655856181	5.35160544965454	0.729663852672527	0.466609521461875	0.581165102314244	-5.01774418702976	3.97330362787877	5.35160544965454	1.35301742282356	0.177863921295035	0.229010878628073	-4.57273135571679	-22.9978610033817	5.35160544965454	-5.44483834869909	1.80878715071257e-07	8.50351009412113e-07	2.32683944185836	-18.7989842244816	5.35160544965454	-5.20017214950749	5.71946896336842e-07	2.87634278682554e-06	2.61571082006983
404	NDUFAF7	22.2866879227939	4.74069129929413	11.3566876207247	1.48832705454716e-22	3.32741014439441e-21	30.1446174259963	-8.07599548327584	4.74069129929413	-3.88801823263807	0.000145191242879264	0.000355442946140238	0.221793463671273	13.5946023684782	4.74069129929413	5.29126321284063	3.74082773641298e-07	2.39292856808619e-06	3.55057592014491	-12.0664195549145	4.74069129929413	-3.90423092911003	0.000136552891525834	0.000471344077308851	-0.711905951398365	-6.79346247767001	4.74069129929413	-2.13368252471655	0.0343167461998947	0.0749192995315118	-3.71723949513045	-10.6105967793169	4.74069129929413	-3.70886351851135	0.000282397308004684	0.000621385476942852	-0.917047204895131	22.9159815553981	4.74069129929413	8.12051238485183	9.41697476539146e-14	1.27805073579936e-12	11.8505447963858	15.9901580648181	4.74069129929413	5.91694491907673	1.78566331142402e-08	1.23732049082276e-07	5.14715388754843
405	EXOSC5	21.1828654414597	5.31575524465382	11.0605605864606	1.01067235196197e-21	2.01700550241283e-20	30.0933148669347	5.18109137672455	5.31575524465382	2.77792970394325	0.00609163048606649	0.0108750567614911	-2.35099762625856	16.5631687003317	5.31575524465382	6.89439595725883	1.03920763812588e-10	1.54785052215385e-09	9.70687793178116	4.09226429028908	5.31575524465382	1.58187601100027	0.115554433341532	0.177174994276818	-4.32713846387514	-10.8879384429348	5.31575524465382	-3.57584671293669	0.000455852238308163	0.00204729773372217	-1.21927479789941	-17.4439270247182	5.31575524465382	-6.22559835789244	3.69080589423144e-09	1.66496686437711e-08	6.22645649569635	12.9598392810339	5.31575524465382	4.78758222521215	3.67678990342505e-06	1.3546323699673e-05	2.0983533061518	19.832434148612	5.31575524465382	8.05065128389191	1.42303826036634e-13	2.88643906048125e-12	13.8441901676241
406	TUT4	-19.0369890755051	6.31680555041402	-10.9243295820802	2.43386420228729e-21	4.56339311608689e-20	29.9913515900421	13.6242230598017	6.31680555041402	9.5195356597644	1.84943156863481e-17	3.82787728751204e-16	25.3049191088667	-2.97044504815182	6.31680555041402	-1.3629953358625	0.17470390463757	0.248121802690863	-4.5928268701576	2.47129989669226	6.31680555041402	1.20195715084685	0.231067833388107	0.317618623617265	-4.77584041185013	17.9014552047103	6.31680555041402	8.90186770444192	8.48011775603508e-16	4.00865227484438e-14	18.9477741844981	14.7834982072301	6.31680555041402	7.91573075782576	3.14531093885445e-13	2.32532066493441e-12	15.4149575351116	-21.8208592824974	6.31680555041402	-8.22225050257199	5.14829557241173e-14	7.37283509702507e-13	12.8950078449255	-27.8593514286127	6.31680555041402	-11.1929269516934	4.29643008063029e-22	5.91740419500143e-20	24.7227695202214
407	NME4	-22.0026632553064	8.44960344363798	-10.2512555827092	1.81985056560751e-19	2.57642803425348e-18	29.9904073349419	15.5280346864499	8.44960344363798	9.43735202668595	3.090398706402e-17	6.18967468018325e-16	27.1591484119944	9.01916134079636	8.44960344363798	3.799764933723	0.000202078571313503	0.00066322951043043	0.429461301232198	-3.36632116186581	8.44960344363798	-1.35233941040013	0.178080196380894	0.256279544668538	-4.80326338989095	4.47753340605664	8.44960344363798	1.82793371824212	0.0693293809958034	0.131069068698387	-4.16480929454221	-10.4969555560186	8.44960344363798	-4.14904118614696	5.28764074961452e-05	0.000131349187714762	1.46362779325819	-31.8879465769842	8.44960344363798	-8.99993214903517	4.64501572093741e-16	9.45616704065287e-15	18.6474660450408	-14.7470130601434	8.44960344363798	-5.48918484276252	1.46277855487743e-07	8.266847800513e-07	6.10036949745961
408	MTHFD2	23.7902397386188	6.07931348146545	10.6353587569629	1.56102361014174e-20	2.59922080518526e-19	29.9784663173667	-0.993281364947054	6.07931348146545	-0.424831310379703	0.671502023093347	0.719968915870195	-5.43911163251356	26.4930310408069	6.07931348146545	9.64003882745333	8.69213452388407e-18	5.18553223253747e-16	22.6851101515104	20.9515161263801	6.07931348146545	7.24801405815742	1.45717338214018e-11	1.63961084668362e-10	11.9370224175394	-13.8549724314079	6.07931348146545	-3.56892177490738	0.000467192805924643	0.00208981673732771	-1.11981428156153	-1.84046469362238	6.07931348146545	-0.59660407574128	0.551573028468677	0.613335459471069	-5.15923746741614	14.6114762378655	6.07931348146545	4.5318358892459	1.10456154189543e-05	3.72055814051491e-05	1.80133505107818	17.162695468256	6.07931348146545	5.83385664088322	2.7072415376709e-08	1.81333703418045e-07	6.41238861184989
409	BOP1	18.5428435784349	5.36913946072948	11.0133759458285	1.37053286201805e-21	2.64985521814096e-20	29.9569901904863	0.936468784772546	5.36913946072948	0.57557406140648	0.565671527262233	0.623087634097302	-5.33176797106099	12.0540768674225	5.36913946072948	5.59010501078014	8.98592938249947e-08	6.70100455823289e-07	5.02438794826054	3.89799169602532	5.36913946072948	1.77782225819707	0.07723796028009	0.126029937821367	-4.10126366529917	-15.0359216672001	5.36913946072948	-5.36564240338247	2.63546868669969e-07	3.10140175831453e-06	2.89975947924658	-4.96541641129295	5.36913946072948	-2.18632397932793	0.0301717629041594	0.0462166946256765	-3.53846374364047	20.6817283007176	5.36913946072948	8.76586758508863	1.94686373015094e-15	3.5722387785467e-14	15.5446618800942	16.1444169534028	5.36913946072948	7.20257268415413	1.8808126389419e-11	2.39524495434198e-10	10.3783913552458
410	HMGN2	-23.3984066769168	6.51685702774437	-10.8684350921093	3.48891214237529e-21	6.40169471387151e-20	29.809658588346	20.6343477134818	6.51685702774437	12.3700578542796	2.04140304121488e-25	1.07424020414119e-23	40.8488138242637	-4.11561513691568	6.51685702774437	-1.6110808590863	0.109035056754577	0.166583825411403	-4.3356452494843	6.86061438114801	6.51685702774437	2.74935121530072	0.00662349439369197	0.0149729895554261	-2.46567744369935	13.6944643170993	6.51685702774437	5.62506560097476	7.58031095176143e-08	1.01519746672089e-06	5.90722536357534	-10.4588223313972	6.51685702774437	-3.89088454376426	0.000143627178207506	0.000331950465508318	0.13825650987924	-21.3896863166248	6.51685702774437	-6.9096339913264	9.55845930167868e-11	7.72151860749655e-10	8.97099450987138	-22.7457443201502	6.51685702774437	-8.01502347254501	1.7555410534682e-13	3.49728857008773e-12	13.8871806025521
411	ARL2BP	-27.768890670142	5.627372893881	-11.4476027633257	8.25559155552566e-23	1.91873707069676e-21	29.8038327811576	15.043474701242	5.627372893881	7.96180501938095	2.4005708146971e-13	2.59632683090044e-12	16.8922446736306	-20.3818704446395	5.627372893881	-6.35256083439995	1.90373232860802e-09	2.10277602553971e-08	6.50530346539697	11.8318288046365	5.627372893881	4.41283926173197	1.81622813611594e-05	7.58018746221829e-05	1.48591489323084	15.772742961833	5.627372893881	5.91922548042693	1.76529453711071e-08	2.70985556029594e-07	6.30469054649648	20.147310450932	5.627372893881	8.32006308229795	2.87281578708745e-14	2.31904000873716e-13	16.3824647474776	-27.6268608292172	5.627372893881	-7.28112498227393	1.20930741899169e-11	1.15013073881256e-10	7.77361403568609	-29.6444695520294	5.627372893881	-8.91974965582783	7.59983744848817e-16	2.51583936425324e-14	14.6481164229458
412	HNRNPA0	-14.3063813153922	8.39446460783194	-10.143375594752	3.61534701414271e-19	4.88882561088194e-18	29.7702959147	11.1788286995573	8.39446460783194	9.44799028017668	2.89189389006289e-17	5.83399063970011e-16	27.0156996963314	-0.468599269038938	8.39446460783194	-0.270945943028945	0.786764467928028	0.837238501929946	-5.55212978947436	10.7104630480569	8.39446460783194	6.49160419842678	9.14029695594272e-10	7.99131291853425e-09	10.6307192616328	4.19338295679333	8.39446460783194	2.40960103856682	0.0170478883968237	0.0420672954998817	-3.11500662158066	8.94763746763426	8.39446460783194	5.6118226306012	8.08546836533171e-08	3.07121161333471e-07	6.98429835591564	-16.7954096096698	8.39446460783194	-7.96247650310083	2.39112424169239e-13	3.00737114321537e-12	15.7096052119364	-11.2796964977475	8.39446460783194	-6.09707334885329	7.15697597766451e-09	5.38389912385875e-08	8.51378589315155
413	ZNF521	-71.5866264477529	4.4668888649575	-15.3318228379323	8.99632584699219e-34	1.61875824433943e-31	29.7613894294014	37.1680276542708	4.4668888649575	14.6417875674773	7.70297732305242e-32	9.04572789641819e-30	46.8394724346754	-46.1358281602747	4.4668888649575	-8.45564858309746	1.27406338642702e-14	4.2940939996918e-13	8.75166322745779	-1.86231828356576	4.4668888649575	-0.449892913783445	0.653366303513432	0.72882256594299	-5.03513519504823	42.0113067460715	4.4668888649575	12.5875759177235	4.93920285325267e-26	6.71972524766912e-24	31.6474932632182	15.7652647555218	4.4668888649575	4.13463829972134	5.59765790824549e-05	0.000138679706027952	0.267189387919391	-67.3165593042155	4.4668888649575	-10.1568667626605	3.31823059834756e-19	1.12067979505686e-17	9.28891451045106	-44.1175591299792	4.4668888649575	-7.6025436891817	1.93817648717976e-12	3.04111067383649e-11	5.92715870386497
414	MXD4	-35.0618222571747	5.65782920139053	-11.5915079837434	3.24463451162523e-23	8.00821739196704e-22	29.7602070686702	-2.60835735468601	5.65782920139053	-1.08420002678003	0.279826094739744	0.339172089625878	-5.00829485820015	-22.8836794416484	5.65782920139053	-5.89512618990323	1.99254714614758e-08	1.72987205933248e-07	5.0560989021477	28.3144541630103	5.65782920139053	9.47177937940688	2.49272730935776e-17	5.5396147137839e-16	20.9875171149605	12.285418722541	5.65782920139053	3.64430992427414	0.000356853152657411	0.00165634355489473	-0.638687777450893	18.6585294709427	5.65782920139053	6.32646002672591	2.18265301094744e-09	1.01499278825051e-08	8.27496605432595	-43.924556412303	5.65782920139053	-9.28078461329444	8.1893468768786e-17	1.92337586859911e-15	13.1164967458965	-36.9266918935217	5.65782920139053	-8.01062834666217	1.8015619992365e-13	3.55720808203228e-12	9.80577956565719
415	ARID1B	-20.8970608242085	6.29639167322674	-10.9479970023512	2.08947406987685e-21	3.95758450314874e-20	29.7519673291407	3.18257061631249	6.29639167322674	1.98256852469442	0.0490422988363024	0.0714623675310593	-3.9066482336997	-2.35058907426174	6.29639167322674	-1.00114936902726	0.318191161397446	0.408956289925104	-4.90842431014175	12.9808045534664	6.29639167322674	5.98114257196067	1.29152500760844e-08	9.54188939396008e-08	7.04059585624121	3.14239924470766	6.29639167322674	1.35654273588647	0.176742581707112	0.277436364362536	-4.60198609103922	12.1461467496016	6.29639167322674	5.9037193130305	1.90840668691796e-08	7.87650203450121e-08	7.01710207809379	-17.710196388109	6.29639167322674	-6.38998922849367	1.56391993664306e-09	1.04286257102152e-08	6.90092652661864	-14.0310516884678	6.29639167322674	-5.56862896371146	9.97241123104021e-08	5.86155003653765e-07	4.83035346844065
416	MAP2	-80.9897649509594	4.00060838239145	-15.7564388174831	5.91704707710996e-35	1.17876030700426e-32	29.7166185908796	50.005239983725	4.00060838239145	17.2334676842595	5.17005450850973e-39	1.51781916044565e-36	55.3985036116222	-65.3731876796199	4.00060838239145	-8.26747631618012	3.93247584692064e-14	1.21525486283232e-12	4.3155011818055	34.4999361349617	4.00060838239145	8.8757343593938	9.95187361555274e-16	1.85347415784819e-14	15.9826557410987	58.5790714076269	4.00060838239145	15.8002098558897	4.4731539591205e-35	1.55945329899838e-32	41.8187904140609	96.4505654803662	4.00060838239145	31.9329107028732	2.40265015753067e-73	2.06184347364709e-70	90.531770151186	-63.1688355253389	4.00060838239145	-8.12400787269255	9.22408258691043e-14	1.25492518706796e-12	4.27625403126452	-53.837874912959	4.00060838239145	-7.01369915206369	5.38615138743366e-11	6.24565896605085e-10	2.52444746116038
417	PLPP2	56.2630416060313	3.09728336888903	12.7226169044776	2.04620436023504e-26	7.73812062467188e-25	29.6743651682121	-50.4644630585567	3.09728336888903	-7.61214114606154	1.83402404539377e-12	1.7237044861342e-11	6.55461583742542	41.755540836047	3.09728336888903	7.25659553018182	1.38848790614067e-11	2.51869448470006e-10	7.25468622120312	-69.0289855794995	3.09728336888903	-8.02542659415473	1.6512019530056e-13	2.40480535087865e-12	4.2844196369421	-35.5932132376615	3.09728336888903	-4.09738445062142	6.48216096034188e-05	0.000388069258659694	-1.97932606320555	-35.1427945147743	3.09728336888903	-3.94385358213978	0.000117450335597162	0.000275152445174705	-2.25098084754453	62.7419449613931	3.09728336888903	10.7818350538054	6.09177336342524e-21	2.80825717530463e-19	17.0100386721244	57.7889457917244	3.09728336888903	11.0887181487526	8.42624173127876e-22	1.06821764493348e-19	20.3267807163562
418	METRN	-32.1340325948188	7.24697412944078	-10.5109025379928	3.46616733531744e-20	5.43097792033727e-19	29.6572804989316	34.9558299724447	7.24697412944078	15.7577848667862	5.86634923898032e-35	1.07286872311581e-32	61.4849962037114	-8.86221549736722	7.24697412944078	-2.35662380576469	0.0195919143032139	0.0380058300495016	-3.20813073189868	12.5601127813909	7.24697412944078	3.52369289134467	0.000548049402986432	0.00163739666301999	-0.551891185393372	35.0684018048113	7.24697412944078	11.6463936288805	2.2716542034219e-23	2.4845661071936e-21	35.5657931839889	10.0695124057075	7.24697412944078	3.09240146242322	0.00232454909463043	0.00440058878325081	-1.5943709201141	-35.0791732301961	7.24697412944078	-7.06554851234987	4.04065350440677e-11	3.49438220892728e-10	9.53215561427336	-43.0571730132639	7.24697412944078	-8.41730254160108	1.60428168536325e-14	4.01286243989068e-13	14.0350057670594
419	DERA	-37.1716820973314	5.07428744940227	-12.2454807190093	4.5996044159302e-25	1.44952505265868e-23	29.6554147450179	19.8636336863812	5.07428744940227	9.09606667333275	2.56927278073434e-16	4.49260300029347e-15	21.5802239493879	-25.3350798202109	5.07428744940227	-6.57583020460795	5.83539850538779e-10	7.26129667137229e-09	6.22537990197233	-16.3917768071265	5.07428744940227	-4.47575718075444	1.39791111019083e-05	5.9751326993444e-05	0.818656769000446	18.9597160891815	5.07428744940227	6.02745087345162	1.02105016258672e-08	1.66317692333296e-07	6.06791832270234	-9.2144193548632	5.07428744940227	-2.56724507391554	0.011120731881138	0.018500281071574	-3.0317446829327	-32.0822190678751	5.07428744940227	-6.97861603302985	6.5384412928332e-11	5.41520794824404e-10	5.63420107176955	-17.0415157005029	5.07428744940227	-4.57842816998955	9.068245294338e-06	3.54966121065385e-05	1.00616750487912
420	MYH10	-17.7074594652585	7.17945738511543	-10.5057583216342	3.58222350810387e-20	5.58927069320374e-19	29.5717885006361	10.6720589925244	7.17945738511543	7.68806435544377	1.18346544236721e-12	1.15106717306439e-11	16.7857764077527	2.2968356038507	7.17945738511543	1.16187033041828	0.246932418013526	0.331222562866285	-4.88655282850599	-1.22742544410721	7.17945738511543	-0.572781293817009	0.567556851693478	0.654638568806083	-5.24215543126259	1.95661637343085	7.17945738511543	0.954352905283263	0.341273113129034	0.460762933763871	-5.04067816023132	7.08127913195978	7.17945738511543	3.81084833979737	0.000193919681996671	0.000439084224143467	0.30213707054365	-20.7862133050325	7.17945738511543	-8.32145160053334	2.84906749667986e-14	4.28936531618901e-13	15.0954944141409	-10.0556838518211	7.17945738511543	-4.64992370164105	6.68155172117215e-06	2.68223789137807e-05	2.56581317801969
421	ABHD12B	79.7425774431493	2.09151927893306	14.2095119747412	1.26928502036556e-30	9.97193217408322e-29	29.5588506502125	-72.981963482789	2.09151927893306	-6.64087169367364	4.11744031450772e-10	2.69408587382101e-09	0.572479657436812	55.126823273471	2.09151927893306	7.9919019683083	2.01142134302183e-13	5.35546933239893e-12	7.96369968750422	-10.117288035626	2.09151927893306	-1.08892556866887	0.27774277365733	0.368868855109663	-4.60647498696542	-50.4427881476726	2.09151927893306	-4.020932114345	8.73290029559132e-05	0.000501411403487477	-2.91435218685655	6.27413585688706	2.09151927893306	0.782619871927555	0.434949632681979	0.500667512660984	-4.74964717565423	106.040171252508	2.09151927893306	17.3749959531821	2.1351082114228e-39	2.38192672066327e-36	34.0007312429331	42.0606406764106	2.09151927893306	5.44299440864902	1.82478262019999e-07	1.01583208138479e-06	1.10828163906315
422	CAST	-36.7173222540091	5.54592881670321	-11.6265055575572	2.58494525474879e-23	6.4369752816914e-22	29.5127290419279	12.2860339215737	5.54592881670321	5.04022513555637	1.19115707445935e-06	4.27697081514919e-06	4.36366846397882	-25.8200007121608	5.54592881670321	-6.09773840972308	7.13264149487505e-09	6.9313369788176e-08	5.21805753124435	-3.53313317009767	5.54592881670321	-0.921248516646437	0.358238739797311	0.454045828354783	-4.87397550892585	25.1620066841289	5.54592881670321	7.7638172438013	7.62938555565676e-13	2.43630575240731e-11	13.2975062088272	-13.3173306572117	5.54592881670321	-3.34899479937415	0.00100084316940243	0.00201396219297502	-1.55920017408789	-43.3589510085458	5.54592881670321	-8.45045646257994	1.31447834711817e-14	2.10090550722783e-13	9.90046955649077	-22.0889007147557	5.54592881670321	-5.31322764344034	3.37437389290192e-07	1.78241075517111e-06	3.08752069989543
423	TAF7	-18.2277998647226	7.09426311698731	-10.47602778622	4.33301468373739e-20	6.65868172671261e-19	29.4918616303267	8.74574306039787	7.09426311698731	5.92663493220169	1.70067584265043e-08	8.36540551173203e-08	8.48361871443943	-1.62539781826078	7.09426311698731	-0.763273170825579	0.446368582859534	0.53904393920556	-5.17244608524199	6.8690237504335	7.09426311698731	3.29593516631967	0.00119627267335125	0.00328790784525906	-1.16338212154784	10.0986226669058	7.09426311698731	4.92201748818937	2.02828299229579e-06	1.92574681379164e-05	3.71579716939601	14.6612250947271	7.09426311698731	7.74986590590138	8.2730724000079e-13	5.79738666422664e-12	15.5653469386005	-22.1259792001229	7.09426311698731	-8.51739470392498	8.78341449841783e-15	1.43256976819224e-13	15.8486793541363	-12.7952795976799	7.09426311698731	-5.68334448868018	5.70025471666971e-08	3.51725893911323e-07	6.07226172631356
424	TUBB2A	25.3408161165222	7.6966384874116	10.0907862342907	5.0491806031984e-19	6.67401170726082e-18	29.4896995364457	-18.53474747622	7.6966384874116	-6.76701365281696	2.08266956915338e-10	1.4315626440835e-09	12.1302957488548	20.208472792021	7.6966384874116	6.51190957226439	8.20546813961112e-10	9.84303253392491e-09	10.5075629886073	5.29344475431933	7.6966384874116	1.59072379113193	0.113547488594073	0.174457482819926	-4.45563786038318	1.585943017696	7.6966384874116	0.441513724098956	0.659407584461536	0.748814231703267	-5.37426217536121	34.2083758121643	7.6966384874116	12.1631469796689	7.86676090104863e-25	1.54782336176541e-23	39.3784719929377	21.6220831368862	7.6966384874116	6.13552315326531	5.8756655128199e-09	3.55857353208571e-08	8.39162087079078	9.4782155872979	7.6966384874116	2.76143103724467	0.00639374134729776	0.013037576031887	-2.37639923750573
425	REXO2	15.7963998189761	6.80895041217353	10.3182352100372	1.18742285891191e-19	1.7203752485742e-18	29.4789125803827	-11.3876930453035	6.80895041217353	-6.96575548118254	7.01913831651104e-11	5.18579516947001e-10	12.5441898678388	12.1409104079079	6.80895041217353	6.13898997588125	5.77187392095279e-09	5.70336806573511e-08	8.1426664353425	-5.4956986555645	6.80895041217353	-2.50973716787503	0.0130262098450002	0.0270564879968019	-2.93968387159924	-5.3101256661794	6.80895041217353	-2.24067548928861	0.0263546566467131	0.0602114580280016	-3.43036284968944	-5.75774811678684	6.80895041217353	-2.74654719696193	0.00667788543951177	0.0116331183577753	-2.45591159239672	9.85147419144712	6.80895041217353	4.55876410879991	9.85719890767605e-06	3.35264972603762e-05	2.23893991096354	13.1230404366831	6.80895041217353	6.4215703074082	1.32416715753609e-09	1.15590053282258e-08	9.08517957356564
426	CXCL12	50.7251047127927	3.70822946763409	11.9507010139047	3.13904703819239e-24	8.95631937546658e-23	29.4694250209317	-33.5336602901307	3.70822946763409	-5.95020608071179	1.51014319663156e-08	7.48762555627628e-08	4.40435683455948	49.73647598352	3.70822946763409	9.99405559080675	9.32407267502334e-19	6.79865063807584e-17	19.0017632995332	-5.63035256487345	3.70822946763409	-0.823102099504752	0.411614144847199	0.508129622653022	-4.78110551705486	-70.9890785735991	3.70822946763409	-6.37113881069612	1.72685783485007e-09	3.237785883292e-08	0.0571883624180369	-33.4655012714033	3.70822946763409	-4.19770060653096	4.35717362452081e-05	0.000109874839410385	-1.29763073210777	54.3863044815776	3.70822946763409	9.80254070551896	3.12746415179653e-18	9.01550131200053e-17	16.3945885966239	50.643939429801	3.70822946763409	9.52472511737346	1.79035946968458e-17	8.53557702726545e-16	16.24149655555
427	OSBPL10	33.8759407345009	3.90381433425611	11.8446378535542	6.26013823496917e-24	1.69099520942654e-22	29.4567206100308	-28.8274068837109	3.90381433425611	-8.17058128670489	6.99866223487985e-14	8.16705814773218e-13	12.2044530719628	30.1032935118237	3.90381433425611	8.30322148378018	3.17698564494647e-14	9.98378925493601e-13	12.2926917752415	-30.2801413286853	3.90381433425611	-5.84204439897926	2.59888412115608e-08	1.82806754449036e-07	1.99428970059367	-6.80493762566187	3.90381433425611	-1.2727532797732	0.204860189994461	0.311450024472365	-4.53000631260114	-49.2697931771151	3.90381433425611	-8.03242523989838	1.5844910867617e-13	1.19841237721448e-12	4.64577007946783	38.1841815963444	3.90381433425611	9.66664885727405	7.35470038928944e-18	2.01594686837624e-16	15.3108393119635	33.9810787043163	3.90381433425611	8.86450293281689	1.06599249669095e-15	3.36889866659609e-14	13.3101813122582
428	PPM1B	23.6700295682438	4.97132097623181	11.0343840439436	1.19675359396658e-21	2.3546707397339e-20	29.446426781527	-6.35087475464345	4.97132097623181	-2.7596327433071	0.00642747934006026	0.0114051305113319	-2.4430788134374	18.3385478513148	4.97132097623181	6.44052703727529	1.19802224084089e-09	1.38355446364607e-08	7.40600819975743	-0.593998515192258	4.97132097623181	-0.18346316305241	0.854655356068353	0.891494637896077	-5.09912325775103	-5.45252053344985	4.97132097623181	-1.52432399822943	0.129303799433468	0.217409673923101	-4.35843242446745	4.53637631069699	4.97132097623181	1.56311912060318	0.119902074472294	0.16133488636026	-4.34129524993414	22.7381838905589	4.97132097623181	7.49407759757695	3.61016528152605e-12	3.74968041461579e-11	10.4352029788302	13.2752442002616	4.97132097623181	4.28878133324485	3.01977383315876e-05	0.000105039795933533	0.581580148366313
429	ID2	-52.4796632720834	6.55776929856709	-11.1360549132025	6.20583631875283e-22	1.27499650040528e-20	29.4377204112594	14.7192512044906	6.55776929856709	4.53609822882653	1.08487221029493e-05	3.25520020926579e-05	2.94021401398218	-15.74061265477	6.55776929856709	-2.95422850597382	0.00358345190891119	0.00854338956157208	-2.09430233518547	-24.856098298819	6.55776929856709	-4.49473481668956	1.2911129292983e-05	5.57201386431406e-05	1.70936333546429	44.3442356515466	6.55776929856709	11.0743149689517	9.24773929402196e-22	8.59731496367575e-20	31.6486790766955	-7.65051914386525	6.55776929856709	-1.42460996076868	0.156120752204917	0.203634176499246	-4.52747448039414	-48.5926508046538	6.55776929856709	-6.67023387832112	3.51555717668262e-10	2.60249209443074e-09	6.64858561164566	-22.6729256928504	6.55776929856709	-3.87496514116506	0.000152520833483204	0.000456539419999632	-0.111362530209039
430	BCL7A	-29.9834092438363	5.04412483439031	-12.0076730238995	2.16615783896313e-24	6.26053286307583e-23	29.4284288312604	21.1810527066089	5.04412483439031	11.5301402742108	4.8326889042831e-23	1.96049008786117e-21	33.2525940481115	-16.8161827889205	5.04412483439031	-5.47113627052265	1.59501407105588e-07	1.1219405407755e-06	3.48397738391364	38.2528922971663	5.04412483439031	16.3026475711678	1.82420935755789e-36	1.55698884406299e-34	46.9698286014889	7.67667140941641	5.04412483439031	2.8671105175059	0.00467189400952148	0.0143303958125438	-2.39201682854471	38.9122190572349	5.04412483439031	17.8799537241869	9.25899271502584e-41	6.33701366434529e-39	55.1316186345288	-25.3965852572143	5.04412483439031	-7.08254094862666	3.67655473566957e-11	3.21439221247098e-10	6.75697329707474	-25.8232300588514	5.04412483439031	-7.74036054119944	8.74214121164157e-13	1.48217822731115e-11	9.4649492750087
431	SMARCA1	-19.1018981678285	6.21242573063312	-10.9003613464157	2.84037224468836e-21	5.26365328268162e-20	29.3952243086184	5.77608355383268	6.21242573063312	3.92754628162429	0.000124982274731608	0.000309363713535793	0.775208098258211	-7.45197583239272	6.21242573063312	-3.40660171892368	0.000822656066898613	0.00229783452236378	-1.13262524957517	5.57938898116774	6.21242573063312	2.69497533904446	0.00775322023443377	0.0172197740265465	-2.60517640743078	12.6387203508943	6.21242573063312	6.12343594768423	6.25206583730941e-09	1.04569784829121e-07	7.31932517912453	6.64102917319332	6.21242573063312	3.39693028782112	0.0008503333404614	0.0017298932090384	-1.00643202913628	-20.0334996874551	6.21242573063312	-7.80411196269479	6.03577073291889e-13	7.14051519580521e-12	11.515582441782	-19.6891733249864	6.21242573063312	-8.25811561304555	4.15817487025719e-14	9.25920136778227e-13	14.0140921143175
432	SKIL	19.498123520547	6.79612077460102	10.311720955492	1.23780136430363e-19	1.78871917359732e-18	29.3898281219988	-16.2380439080303	6.79612077460102	-7.80192941641042	6.11294211940424e-13	6.27955637974896e-12	16.1840619432387	28.5566950270515	6.79612077460102	12.6320428277077	3.69524506936936e-26	1.0848461577338e-23	38.3608077588339	-5.48961678203861	6.79612077460102	-1.9928625590272	0.0478920032857231	0.0838617467674662	-3.81335823456428	-3.51950023307711	6.79612077460102	-1.18909743558553	0.23607551733076	0.34716063268584	-4.74619942483243	7.13402146727944	6.79612077460102	2.9130782611127	0.00406474760036531	0.00736089377202991	-2.07362384361346	28.6380116207675	6.79612077460102	11.7156303376027	1.44857040165777e-23	1.0993368299928e-21	32.7195144101725	19.456867936653	6.79612077460102	8.01339872514674	1.77241626941783e-13	3.5120916343917e-12	15.9963362621493
433	LYAR	21.6936235620505	6.33211956534178	10.4288046433857	5.86078277781982e-20	8.81171060233933e-19	29.3866957604275	-2.09821929057622	6.33211956534178	-0.980351376768618	0.328319180989596	0.390732748359285	-5.14907203844047	23.5157777479879	6.33211956534178	9.10311704273552	2.45988455362277e-16	1.09769888320862e-14	20.6164236546939	-8.46452944627691	6.33211956534178	-2.82560077361654	0.00529018003640855	0.0122824658660091	-2.3612590135265	-9.50491905989225	6.33211956534178	-2.80726678578908	0.00558629483225109	0.0166588359124815	-2.49907962708292	-8.77456726875579	6.33211956534178	-3.04105470434538	0.00273488287806717	0.00510633529501546	-1.87808880705245	9.71614120001649	6.33211956534178	3.18678129196031	0.00171501431094766	0.00375445440599139	-1.6136858326853	18.3299195844396	6.33211956534178	6.7766132247045	1.97684063738798e-10	2.0363466436473e-09	10.274635723313
434	BAZ2B	-30.6407875687666	5.87679973974211	-11.1426510112973	5.9468169006806e-22	1.23313548966529e-20	29.3557267197341	7.73493544516616	5.87679973974211	3.47868970959384	0.000641420641083165	0.00138407904679377	-0.563300825133968	-15.9411951958244	5.87679973974211	-4.44876269001602	1.56457880014071e-05	6.83148379427388e-05	1.22059981286786	24.0479221238312	5.87679973974211	8.2913107314087	3.41118426024637e-14	5.43645308675835e-13	16.2028376270467	10.1466730240615	5.87679973974211	2.98146642159829	0.00329426243905737	0.0107427044051809	-2.13294177125926	21.5092441628431	5.87679973974211	7.81882252447718	5.54021113480951e-13	3.98495134880302e-12	14.7027934667319	-30.4633660805477	5.87679973974211	-6.28062730585128	2.7727727100039e-09	1.7767405142334e-08	4.36808328551343	-21.1249188231364	5.87679973974211	-5.67031664785696	6.07626369347797e-08	3.72864674171838e-07	4.55411531567654
435	EPHX1	30.5128924260403	4.63326720908041	11.2091289782405	3.86895691584072e-22	8.30040064483059e-21	29.3382089462414	-23.9031987903799	4.63326720908041	-7.68085812939009	1.23381393146935e-12	1.1979484960376e-11	12.7480618294215	15.5378102779182	4.63326720908041	4.13512478869754	5.58690868702687e-05	0.00021113669821298	0.178397288911765	-35.6735843983945	4.63326720908041	-7.15163556991889	2.50134793642099e-11	2.70922694938957e-10	6.05174096228521	-14.4723221913589	4.63326720908041	-3.00236558053592	0.00308708850162661	0.0101994945645014	-2.62493090123412	-15.1725474984559	4.63326720908041	-3.6878109603521	0.000304894446307275	0.000667989482129608	-1.07346363526531	29.9653408971626	4.63326720908041	7.67712017313383	1.2607596002707e-12	1.41927690218163e-11	10.3157374677253	27.3187092004881	4.63326720908041	7.52895048694885	2.95714458760221e-12	4.44607884357012e-11	10.6239244695092
436	ANKRD12	-18.9470777583969	6.37295505680049	-10.7933127672928	5.65823426833496e-21	1.00036864496901e-19	29.2792326887488	3.46333517863542	6.37295505680049	2.36149444379034	0.0193447965066958	0.0308609394864433	-3.21895677674007	-1.04051309686763	6.37295505680049	-0.499644164276295	0.617977922309915	0.696379969827214	-5.2281406650718	9.59241382466709	6.37295505680049	4.9631358454016	1.68710048927815e-06	8.66542037678962e-06	3.65385549074595	12.8327235119399	6.37295505680049	6.31471997766396	2.32085236512298e-09	4.26293011259493e-08	8.28049610524928	14.7803635284027	6.37295505680049	7.91922766540544	3.08153649925891e-13	2.27968310250215e-12	15.4423514573519	-19.983066607742	6.37295505680049	-7.1515009988996	2.50322951301415e-11	2.25028432289975e-10	8.72147690334238	-20.2905112784921	6.37295505680049	-8.43490934812461	1.44326262760154e-14	3.65102899626367e-13	14.9077286555435
437	TOMM40	13.1868333227134	7.48689276448552	10.1060349736136	4.58325340047344e-19	6.07975920757214e-18	29.2755008181982	2.83755150141515	7.48689276448552	2.24010593479917	0.0263923655144078	0.0409389918908138	-3.51670539128256	15.1920283700755	7.48689276448552	9.27762425084027	8.35161985136634e-17	4.0159772009415e-15	23.0381479116292	-3.96655358992809	7.48689276448552	-2.1901284841447	0.0298897676809735	0.0559011313074501	-3.50625019256208	-1.19431109127412	7.48689276448552	-0.624681606089057	0.533025606300014	0.642788202776236	-5.24716907729275	-5.57729917818731	7.48689276448552	-3.16864244351398	0.00181920282491818	0.00351185788454528	-1.43689351270065	13.09987306192	7.48689276448552	7.16530778096443	2.31728638368338e-11	2.0966461392029e-10	12.4664561210406	7.42771769953044	7.48689276448552	4.28211377879408	3.10251617931927e-05	0.000107589898963276	1.72519096159927
438	PRSS8	46.4619191896062	3.86612310859807	11.7248186308721	1.36458391966383e-23	3.50767239810362e-22	29.2690303594913	-50.9118963554886	3.86612310859807	-8.80643071333852	1.52014191626951e-15	2.32684415961716e-14	12.0424606998479	42.3592721690338	3.86612310859807	8.99048573822369	4.92277605623616e-16	2.08815550126884e-14	15.7429695020873	-78.6284349984533	3.86612310859807	-8.63485495481383	4.31708057597028e-15	7.46687610938363e-14	4.99869667962356	-33.7387680053938	3.86612310859807	-4.21379992584322	4.08543639527525e-05	0.000260887970381744	-1.42365101352285	-41.5024095335836	3.86612310859807	-4.87441462305923	2.50705927624028e-06	7.66057334586047e-06	-0.677433987348901	50.554572089317	3.86612310859807	8.87586762883309	9.94375900823821e-16	1.89628334181035e-14	12.4781901178089	48.9851222145269	3.86612310859807	9.56158654682726	1.42147289132425e-17	7.01591008861466e-16	16.3715969020625
439	PLAGL1	-73.7980565630207	4.10168765847994	-15.6950142489957	8.7641318113391e-35	1.71530972784735e-32	29.2076024989373	47.4156375452844	4.10168765847994	18.7674290516862	3.98967147258162e-43	2.96725166320804e-40	62.4251413338978	-63.2392590781041	4.10168765847994	-8.89341019712144	8.9310517111796e-16	3.63630703977809e-14	5.44637758684102	-23.8065532982342	4.10168765847994	-5.22296683211449	5.14531635434802e-07	2.87293039284817e-06	2.05147023917622	61.8580789064933	4.10168765847994	20.3459191513044	3.10895840113336e-47	5.36511817664522e-44	59.5221370502429	-10.0020151257102	4.10168765847994	-2.31943888651326	0.0215719848335801	0.0340055196839649	-3.46291098329253	-81.359541026274	4.10168765847994	-11.9264850287768	3.67503079806778e-24	3.10595784721547e-22	11.1879405644825	-59.1275412804256	4.10168765847994	-9.43590350419796	3.11845605296549e-17	1.41490316709549e-15	8.32539801218226
440	TPBG	-49.6170701122925	6.24646569168552	-11.1896296047555	4.38903878634489e-22	9.34429708024114e-21	29.1708793916553	50.0982643418143	6.24646569168552	17.8065706289437	1.45841662736646e-40	6.02596144255563e-38	69.4209845215128	-27.8182728785961	6.24646569168552	-4.8959935781062	2.27781819776945e-06	1.21295178111293e-05	2.43466478718032	-34.4829822996443	6.24646569168552	-6.25741344539023	3.12887162208094e-09	2.53306907227395e-08	6.84877673658043	71.5153751114303	6.24646569168552	21.4114742370004	6.22896934841013e-50	1.73725955127159e-46	79.3219463914083	2.04918574289774	6.24646569168552	0.444860469200738	0.656991909506664	0.711592402180227	-5.25773047044412	-49.8841829227462	6.24646569168552	-6.8061336919708	1.68351026955113e-10	1.31613458774439e-09	6.14188044469722	-52.9722706603825	6.24646569168552	-7.67688144881043	1.26250013724303e-12	2.0621451729258e-11	9.30448453834952
441	KLKB1	73.5180887207687	1.73288505437009	15.2339939893679	1.68737881462242e-33	2.89606123937349e-31	29.1664486082049	-84.7712115997097	1.73288505437009	-7.49144128082095	3.66496940741277e-12	3.28933215680587e-11	-0.443801308563565	62.031004816555	1.73288505437009	10.8525585936341	3.86446666109213e-21	4.18042412996304e-19	14.1026025335231	-34.9410695766419	1.73288505437009	-3.35644184519791	0.000975932523842699	0.00273968375339435	-3.52421252645296	-41.6490498336102	1.73288505437009	-3.81776083838304	0.00018899033519171	0.000964931889884996	-3.29620643566668	-45.4458790901976	1.73288505437009	-4.19917024198185	4.33166773800583e-05	0.000109355250701953	-3.00472935224488	75.828938334766	1.73288505437009	12.9166666191003	5.76718937092628e-27	8.57850194960715e-25	17.9628114837986	76.6608101375121	1.73288505437009	13.8206554161527	1.59009557251225e-29	1.17392563633235e-26	21.4623031535502
442	RAP1GAP2	49.9673199283179	2.54638469737563	13.5703975273179	8.11374394134396e-29	4.86650147363619e-27	29.1337328116537	-31.4402508703051	2.54638469737563	-6.6283888612874	4.40307018276585e-10	2.869196901807e-09	4.55830986958169	43.7375485230066	2.54638469737563	9.7520250129734	4.29933549448358e-18	2.70979586307677e-16	13.4282519058593	5.64371595946366	2.54638469737563	0.997685999723547	0.319863237736808	0.414495792797285	-4.66037982413367	-39.8016852769809	2.54638469737563	-5.3222481522049	3.23422199308689e-07	3.75062167930118e-06	-1.05703143392377	21.9039584077784	2.54638469737563	4.54282138401465	1.05450092873895e-05	2.93586532593256e-05	-0.141072478272797	58.2881218056798	2.54638469737563	12.467845210208	1.07873237060025e-25	1.26677245541225e-23	19.3957812565506	45.7030309341383	2.54638469737563	9.7592934943016	4.10701548106428e-18	2.2570376702834e-16	12.6560731707622
443	NDUFC1	-11.9569493360712	7.49118243423601	-10.2523694771876	1.8069829171199e-19	2.56472028287399e-18	29.1219344956505	4.30321348616067	7.49118243423601	4.26605552441566	3.31080976251851e-05	9.11985029892754e-05	2.0516301260479	1.42357780490053	7.49118243423601	0.995622366533946	0.320862288702725	0.411725292473844	-5.05542382604638	-8.69714698206903	7.49118243423601	-5.79737560556187	3.24626057121227e-08	2.24336478867101e-07	6.83667252193527	12.6448266338599	7.49118243423601	9.23946766223719	1.05824179016783e-16	5.63113041584259e-15	22.4980096304313	0.0176795486010821	7.49118243423601	0.0128263454785945	0.989781522154817	0.992539565048012	-5.49540388561395	-8.69183448012536	7.49118243423601	-5.21930556865988	5.23359901370253e-07	2.23958690436768e-06	4.34073881887008	-13.104688646743	7.49118243423601	-8.39324364118456	1.85348800893796e-14	4.58481424117781e-13	17.320191488626
444	RRP9	21.7902566632027	4.95040868793397	10.9905407419114	1.58809596233372e-21	3.04936291838124e-20	29.0950308091865	1.0482122280743	4.95040868793397	0.527809267353542	0.598326572662387	0.654020306155358	-5.28888654621636	10.9169558876673	4.95040868793397	4.26607544661629	3.31054323255982e-05	0.000132279442343974	0.844354206947949	-2.40143922492257	4.95040868793397	-0.839773577073539	0.402226125228393	0.498747877408909	-4.90021433820826	-13.1315988596147	4.95040868793397	-3.93017670976805	0.000123737035279558	0.000678667829684736	-0.758109529221607	-18.2817754816717	4.95040868793397	-6.2371511071914	3.47614361647124e-09	1.57769968207295e-08	5.86538168939256	16.8225548516393	4.95040868793397	5.95594717659429	1.46700181774287e-08	8.36701036745371e-08	5.2696520698643	21.6677042281106	4.95040868793397	8.59177022233612	5.60426391579257e-15	1.52490654255078e-13	15.5392521971981
[truncated: 10,712 more rows]
[truncated: 84 more columns]
